# Supplementary material for: Driver gene classification reveals a substantial overrepresentation of tumor suppressors among very large chromatin-regulating proteins
Source: Sci Rep. 2016 Dec 23;6:38988. doi: 10.1038/srep38988 (PMC5180091; doi:10.1038/srep38988)
Supplement: Supplementary Dataset 1 [file srep38988-s2.xls]

## Sheet: S1_A_Genomic
Supplementary Table 1A. Genomic features
Gene	GC %	Genomic density	DNA replication time	# transcripts	Chromatin compartment
A1BG	55.83	1	406	5	-0.0247395
A1CF	36.24	29974	613	10	0.0187519
A2M	37.18	2	364	13	0.0165296
A2ML1	44.25	NA	407	9	0.0121481
A3GALT2	54.19	NA	NA	1	NA
A4GALT	52.39	NA	168	5	0.071838
A4GNT	42.65	NA	464	1	0.00923072
AAAS	49.39	8086	166	20	0.0581109
AACS	51.22	65985	306	12	0.0131408
AADAC	35.33	NA	526	2	0.00175527
AADACL2	35.43	NA	611	2	-0.00529273
AADACL3	46.11	NA	454	3	0.0227878
AADACL4	47.24	NA	454	1	0.0227878
AADAT	38.78	NA	831	8	-0.0134136
AAED1	43.4	NA	430	4	0.0261197
AAGAB	39.49	79719	320	7	0.0454414
AAK1	41.95	22848	309	11	0.034693
AAMDC	41.82	NA	361	11	0.0345756
AAMP	56.53	14	197	10	0.0333953
AANAT	53.01	15	197	4	0.0292312
AAR2	47.41	NA	449	3	0.0441015
AARD	43.15	NA	346	2	0.0158329
AARS	49.47	16	139	7	0.0418466
AARS2	54.66	NA	312	2	0.0541054
AARSD1	48.21	80755	201	19	0.0258337
AASDH	38.98	NA	594	10	0.00454678
AASDHPPT	36.57	60496	753	5	-0.0155671
AASS	36.48	NA	988	7	-0.0131992
AATF	40.51	26574	384	9	0.0155387
AATK	61.42	NA	NA	10	NA
ABAT	47.35	NA	358	16	-0.0101732
ABCA1	43.42	19	637	4	-0.0182178
ABCA10	36.13	NA	415	12	-0.0432268
ABCA11P	39.69	NA	NA	4	NA
ABCA12	37.18	NA	857	3	0.00933096
ABCA13	38.84	154664	878	8	-0.0111916
ABCA2	66.66	20	202	24	0.0399231
ABCA3	53.03	NA	233	6	0.045891
ABCA4	46.44	24	370	7	-0.00189593
ABCA5	34.61	23461	314	14	-0.0495383
ABCA6	36.3	NA	493	7	-0.0391215
ABCA7	60.49	NA	206	19	0.0260103
ABCA8	36.81	NA	637	15	-0.0411635
ABCA9	37.68	NA	602	8	-0.041954
ABCB1	37.04	5243	822	11	0.000319672
ABCB10	43.62	23456	277	3	0.0200245
ABCB11	39.4	8647	560	2	0.00143767
ABCB4	38.6	5244	837	10	0.00798044
ABCB5	37.73	NA	648	6	0.00358011
ABCB6	54.46	10058	177	13	0.0364488
ABCB7	35.98	22	NA	10	-0.00529885
ABCB8	57.04	11194	373	22	0.0414448
ABCB9	52.47	NA	196	21	0.0466914
ABCC1	48.48	4363	264	8	0.0330002
ABCC10	52.94	NA	230	10	0.0490789
ABCC11	45.62	NA	578	9	-0.0220505
ABCC12	47.16	NA	628	12	-0.0266772
ABCC13	36.49	150000	NA	6	NA
ABCC2	45.12	1244	171	3	0.0297683
ABCC3	51.95	NA	196	18	0.0183542
ABCC4	42.33	10257	596	6	0.0303254
ABCC5	44.7	10057	375	13	0.043429
ABCC6	49.86	368	188	8	0.0225807
ABCC8	50	6833	598	20	0.014123
ABCC9	35.98	NA	984	6	-0.0172656
ABCD1	58.36	215	NA	3	0.0374349
ABCD2	34.95	NA	596	1	-0.0155908
ABCD3	37.04	5825	348	6	-0.00771256
ABCD4	51.47	5826	358	28	0.0465753
ABCE1	35.08	6059	1139	10	0.0318567
ABCF1	47.96	23	271	7	0.0324265
ABCF2	49.19	10061	290	6	0.0319728
ABCF3	51.95	55324	257	18	0.0486854
ABCG1	51.02	9619	464	11	0.0754801
ABCG2	41.4	9429	209	4	-0.00745641
ABCG4	54.49	NA	195	6	0.0573809
ABCG5	45.18	64240	480	4	0.0345342
ABCG8	45.73	64241	480	1	0.0301915
ABHD1	50.81	NA	238	8	0.049806
ABHD10	35.84	55347	250	5	0.00962643
ABHD11	59.95	83451	214	14	0.0540494
ABHD12	47.42	NA	348	9	-0.00347732
ABHD12B	42.81	NA	431	9	0.0410199
ABHD13	35.43	NA	952	1	-0.0317974
ABHD14A	54.78	25864	224	6	0.0360311
ABHD14B	55.05	NA	224	8	0.0360311
ABHD15	53.06	NA	353	1	0.0228269
ABHD16A	50.36	7920	193	14	0.0201172
ABHD16B	66.67	NA	206	1	0.0435156
ABHD17A	65.16	NA	214	6	0.0259589
ABHD17B	37.98	NA	358	2	0.00433478
ABHD17C	42.95	NA	313	5	0.00663965
ABHD2	44.01	NA	388	11	0.0221226
ABHD3	42.45	NA	244	10	0.0568786
ABHD4	48.25	NA	380	10	0.0491953
ABHD5	40.26	51099	437	7	0.0332704
ABHD6	45.11	57406	221	8	0.0433444
ABHD8	54.9	NA	211	3	0.0433688
ABI1	38.44	10006	447	13	0.030298
ABI2	39.51	10152	298	24	0.0227826
ABI3	54.13	51225	346	4	0.0238222
ABI3BP	37.02	25890	548	29	-0.000612945
ABL1	44.47	25	211	3	0.0286781
ABL2	41.31	27	301	11	0.00557685
ABLIM1	42.59	3983	257	14	0.0129619
ABLIM2	54	84448	230	16	0.0357187
ABLIM3	44.42	22885	423	12	0.0168736
ABO	48.77	28	416	3	0.044982
ABR	55.2	29	270	36	0.0221726
ABRA	40.25	137735	708	1	0.0178425
ABRACL	44.2	NA	640	2	0.0162476
ABT1	47.69	29777	498	1	0.0237799
ABTB1	60.38	80325	336	15	0.0445616
ABTB2	47.92	25841	368	2	0.0321005
ACAA1	51.46	30	411	18	0.0316094
ACAA2	39.54	10449	530	7	0.0347303
ACACA	41.27	31	346	23	0.0133178
ACACB	46.78	NA	519	15	0.0290951
ACAD10	47.12	80724	203	24	0.0333986
ACAD11	37.61	84129	598	10	0.0185986
ACAD8	47.88	NA	623	17	0.021429
ACAD9	49.25	28976	382	13	0.053545
ACADL	36.42	NA	696	4	0.00218882
ACADM	40.45	34	578	18	-0.0132459
ACADS	55.49	35	349	3	0.0418515
ACADSB	40.72	NA	673	5	0.0172746
ACADVL	58.5	37	316	39	0.0208946
ACAN	50.26	176	560	9	-0.000832696
ACAP1	54.56	9744	206	12	0.0359432
ACAP2	38.17	23527	561	15	0.0431103
ACAP3	67.3	NA	273	13	0.0277301
ACAT1	42.49	38	695	12	0.0186215
ACAT2	44.57	39	420	3	0.0224065
ACBD3	41.45	64746	214	2	0.02416
ACBD4	54.45	79777	207	16	0.0321072
ACBD5	40.95	NA	555	8	0.0362268
ACBD6	NA	84320	445	NA	0.0116726
ACBD7	46.04	NA	620	2	0.020916
ACCS	49.02	84680	680	13	0.00266193
ACCSL	47.51	NA	680	2	0.00131992
ACD	62.02	65057	147	15	0.0408831
ACE	58.35	1636	267	22	-0.0200092
ACE2	38.39	59272	NA	5	0.0315327
ACER1	49.83	NA	407	1	0.0308021
ACER2	43.44	NA	421	1	0.0241739
ACER3	38.74	NA	351	14	0.0362966
ACHE	64.49	43	433	14	0.0475917
ACIN1	45.36	22985	185	24	0.0408206
ACKR2	44.05	NA	396	14	0.0263287
ACKR3	50.01	NA	599	2	0.00997888
ACKR4	37.17	NA	768	2	0.0213247
ACLY	49.89	47	191	10	0.0325481
ACMSD	39.53	NA	496	4	0.0145521
ACN9	38.69	NA	987	4	-0.00853373
ACO1	41.71	48	424	3	-0.0184802
ACO2	50.27	50	162	7	0.0694568
ACOT1	49.47	641371	NA	2	NA
ACOT11	51.2	26027	415	5	0.0175696
ACOT12	40.74	NA	831	4	0.0155124
ACOT13	41.43	55856	362	3	0.0239886
ACOT2	48.61	NA	169	6	0.0387508
ACOT4	48.17	NA	169	1	0.0387508
ACOT6	47.45	NA	169	2	0.0387508
ACOT7	54	11332	176	10	0.0258047
ACOT8	49.06	10005	180	12	0.0482084
ACOT9	44.61	NA	NA	8	0.0476172
ACOX1	44.33	51	194	13	0.0219481
ACOX2	47.22	NA	265	13	0.0330354
ACOX3	51.93	NA	332	8	0.0472337
ACOXL	42.65	NA	NA	10	NA
ACP1	42.67	52	624	13	-0.0180656
ACP2	52.75	53	198	14	0.0376439
ACP5	58.59	54	272	12	0.0307262
ACP6	43.64	51205	NA	10	NA
ACPL2	NA	NA	NA	NA	NA
ACPP	40.4	55	765	9	0.0133921
ACPT	58.05	NA	593	1	0.026728
ACR	55.48	NA	NA	4	NA
ACRBP	51.76	NA	210	9	0.060721
ACRC	44.7	NA	NA	3	0.0392888
ACRV1	41.76	NA	595	4	0.0132121
ACSBG1	48.23	23205	314	14	0.0516849
ACSBG2	45.82	NA	417	13	0.0402607
ACSF2	49.96	80221	200	25	0.022954
ACSF3	54.76	NA	NA	18	NA
ACSL1	44.71	2180	515	11	0.0295139
ACSL3	39.46	2181	361	11	0.0143828
ACSL4	39.16	2182	NA	12	0.0442506
ACSL5	42.89	NA	409	9	-0.00359689
ACSL6	41.87	23305	484	23	0.0247528
ACSM1	40.48	NA	641	6	0.010867
ACSM2A	40.51	NA	823	16	0.00561694
ACSM2B	39.17	NA	726	19	-0.00612054
ACSM3	41.08	6296	580	15	0.0228958
ACSM4	40.4	NA	439	2	0.0272614
ACSM5	42.36	54988	823	7	0.00561694
ACSS1	52	NA	563	5	-0.018374
ACSS2	45.42	NA	205	24	0.0440384
ACSS3	35.63	79611	1037	8	-0.0201329
ACTA1	62.54	58	361	2	0.0294614
ACTA2	40.33	59	267	7	0.0295765
ACTB	56.7	60	195	13	0.0338488
ACTBL2	40.19	345651	456	1	0.0030014
ACTC1	46.22	70	306	3	-0.000524683
ACTG1	61.09	71	NA	16	NA
ACTG2	45.18	72	284	9	0.0447037
ACTL10	66.47	NA	NA	1	NA
ACTL6A	39.25	86	477	14	0.0114189
ACTL6B	53.08	51412	247	6	0.0599566
ACTL7A	57.1	10881	471	1	0.00908558
ACTL7B	57.97	10880	471	1	0.00908558
ACTL8	48.15	NA	416	2	0.0265036
ACTL9	66.27	NA	487	2	-0.0469174
ACTN1	50.81	87	344	21	0.0439911
ACTN2	43.06	88	682	7	-0.0096126
ACTN3	56.47	89	194	3	0.0616098
ACTN4	53.01	81	322	11	0.0358189
ACTR10	38.67	55860	545	16	0.0210578
ACTR1A	48.84	10121	178	6	0.0412277
ACTR1B	58.67	10120	520	3	0.0254674
ACTR2	39.48	10097	343	5	0.0308453
ACTR3	36.61	10096	629	8	0.0148698
ACTR3B	43.36	57180	535	5	0.00530959
ACTR3C	43.31	NA	NA	6	NA
ACTR5	44.84	79913	551	1	0.0348964
ACTR6	41	NA	650	13	0.00935094
ACTR8	42.11	93973	552	6	0.0385543
ACTRT1	48.78	NA	NA	1	-0.0350905
ACTRT2	61.51	NA	634	1	0.0191043
ACTRT3	49.41	NA	820	1	-0.00896991
ACVR1	40.31	90	935	10	0.00172201
ACVR1B	44.84	91	371	7	0.0273244
ACVR1C	36.88	NA	911	4	0.00746704
ACVR2A	35.46	92	951	7	-0.00191183
ACVR2B	47.64	93	514	3	0.02776
ACVRL1	54.84	94	371	8	0.0273244
ACY1	57.27	95	224	11	0.0360311
ACY3	57.67	91703	424	2	0.0596841
ACYP1	41.66	97	222	6	0.046659
ACYP2	40.31	98	448	9	0.0112677
ADA	53.46	100	171	9	0.0422503
ADAD1	36.55	NA	612	7	-0.0142903
ADAD2	58.6	161931	364	9	0.01169
ADAL	39.85	NA	415	8	0.0499747
ADAM10	37.38	102	386	17	0.030756
ADAM11	59.28	4185	175	5	0.0309089
ADAM12	43.11	8038	485	7	-0.0285469
ADAM15	58.25	8751	214	32	0.0437095
ADAM17	41	6868	278	4	0.0381683
ADAM18	34.42	NA	764	8	0.00440577
ADAM19	44.66	8728	1079	5	0.0452478
ADAM2	35.02	2515	576	7	-0.00204182
ADAM20	37.22	NA	706	1	0.0255199
ADAM21	39.74	NA	706	1	0.0216799
ADAM22	37.29	53616	722	11	0.0173749
ADAM23	38.27	NA	726	3	0.0157837
ADAM28	35.71	NA	565	12	0.00473575
ADAM29	35.73	NA	889	14	-0.0359224
ADAM30	43.81	NA	560	1	0.00931399
ADAM32	37.69	NA	612	11	-0.00479201
ADAM33	61.2	NA	353	7	0.0318717
ADAM5	35.69	NA	NA	11	NA
ADAM7	36.76	NA	741	4	0.00612757
ADAM8	63.75	NA	452	11	-0.0115637
ADAM9	37.5	8754	428	9	0.0222441
ADAMDEC1	36.35	NA	741	4	0.00502849
ADAMTS1	45.12	9510	441	6	-0.0724315
ADAMTS10	54.58	NA	214	14	-0.0144805
ADAMTS12	40.43	NA	875	6	0.00706018
ADAMTS13	55.14	NA	263	9	0.0330248
ADAMTS14	52.87	NA	566	2	0.0366932
ADAMTS15	51.65	NA	396	1	-0.000393178
ADAMTS16	42.24	NA	683	4	-0.0234987
ADAMTS17	46.62	NA	NA	9	NA
ADAMTS18	39.76	NA	1102	9	-0.0262484
ADAMTS19	34.94	NA	1075	4	-0.0163873
ADAMTS2	53.87	NA	677	5	-0.00421644
ADAMTS20	35.33	NA	906	5	-0.0206079
ADAMTS3	35.77	NA	633	4	-0.0151568
ADAMTS4	51.48	9507	234	3	0.0374951
ADAMTS5	38.23	NA	441	1	-0.0785693
ADAMTS6	35.91	NA	480	8	0.00458502
ADAMTS7	56.03	NA	413	5	0.0458199
ADAMTS8	53.31	NA	382	2	-0.00637351
ADAMTS9	40.09	NA	783	10	-0.0103203
ADAMTSL1	39.36	NA	527	14	-0.0179797
ADAMTSL2	59.43	9719	315	3	0.0352481
ADAMTSL3	39.81	NA	888	8	-0.00656453
ADAMTSL4	60.13	54507	152	7	0.0312735
ADAMTSL5	60.93	339366	221	11	0.0347947
ADAP1	60.62	11033	310	18	0.0405394
ADAP2	48.03	55803	209	11	0.0196519
ADAR	45.35	103	403	10	0.0363918
ADARB1	45.43	104	250	13	0.0418152
ADARB2	47.83	105	633	7	0.00761047
ADAT1	44.65	NA	354	10	0.0182845
ADAT2	38.36	134637	495	3	0.0066187
ADAT3	60.3	113179	NA	2	NA
ADC	NA	NA	NA	NA	NA
ADCK1	47.63	57143	517	8	0.0236516
ADCK2	50.51	NA	567	6	0.0379326
ADCK3	49.11	56997	481	9	0.00461132
ADCK4	52.66	NA	201	17	0.0307027
ADCK5	57.52	203054	200	8	0.0317956
ADCY1	47.64	NA	686	4	0.0113999
ADCY10	41.76	NA	238	5	0.0132872
ADCY2	40.92	108	1014	9	-0.0224005
ADCY3	50.99	NA	296	13	0.0371926
ADCY4	54.43	NA	173	19	0.0389611
ADCY5	51.27	111	458	10	0.0424969
ADCY6	54.36	112	328	9	0.0383359
ADCY7	54.43	113	520	15	0.0214037
ADCY8	40.56	NA	771	3	-0.0070077
ADCY9	47.22	NA	140	7	0.018764
ADCYAP1	52.82	116	531	4	-0.0134236
ADCYAP1R1	51.89	NA	631	7	0.00713264
ADD1	44.84	118	264	28	0.0448085
ADD2	44.81	119	592	14	0.0238894
ADD3	38.65	NA	424	21	0.00317903
ADGB	35.78	NA	NA	12	NA
ADH1A	35.55	124	786	3	0.00266207
ADH1B	35.79	125	854	5	0.00795338
ADH1C	35.6	NA	854	4	0.00795338
ADH4	37.53	127	760	11	0.000834666
ADH5	40.37	128	549	12	0.0110016
ADH6	37.38	130	786	8	-0.00262924
ADH7	37.02	131	854	6	0.0116473
ADHFE1	43.01	137872	268	18	0.0123437
ADI1	44.71	55256	390	3	0.0155483
ADIG	50.47	NA	539	4	0.0394913
ADIPOQ	43.86	9370	384	2	0.0251366
ADIPOR1	44.28	51094	389	5	0.0303277
ADIPOR2	39.4	79602	403	7	0.0294151
ADIRF	49.87	NA	164	3	0.0445745
ADK	37.42	132	598	6	0.0397181
ADM	60.01	NA	273	8	0.0115998
ADM2	63.64	NA	NA	2	NA
ADM5	63.65	NA	195	1	0.0361389
ADNP	41.52	23394	367	6	0.0363181
ADNP2	41.81	NA	NA	5	NA
ADO	47.48	NA	852	1	0.0319704
ADORA1	48.14	134	453	8	0.0368269
ADORA2A	59.24	135	186	15	0.0543158
ADORA2B	49.86	136	350	2	-0.0334544
ADORA3	41.45	NA	330	10	0.027395
ADPGK	43.53	NA	526	14	0.0425511
ADPRH	46.24	141	595	7	0.0400037
ADPRHL1	53.82	NA	223	3	0.0490223
ADPRHL2	55.16	NA	282	1	0.0271096
ADPRM	40.57	NA	801	4	-0.0488443
ADRA1A	41.26	NA	692	11	0.0030279
ADRA1B	43.85	147	458	1	0.0310749
ADRA1D	51.58	146	428	2	0.0138128
ADRA2A	59.23	150	547	1	-0.000710952
ADRA2B	59.89	151	366	1	0.0408996
ADRA2C	69.62	152	592	2	0.0362371
ADRB1	57.45	153	502	1	0.024968
ADRB2	51.18	154	408	1	0.0224147
ADRB3	59.14	155	356	3	0.0250432
ADRBK1	61.02	156	177	14	0.043903
ADRBK2	40.55	157	580	3	-0.0128203
ADRM1	64.09	11047	252	5	0.00938744
ADSL	44.97	158	427	7	0.0465952
ADSS	38.3	159	534	3	0.00222952
ADSSL1	60.75	122622	208	12	0.028749
ADTRP	43.46	NA	372	10	0.0244536
AEBP1	62.7	NA	282	9	0.0556515
AEBP2	40.33	121536	339	7	-0.0208706
AEN	51.46	64782	605	6	0.0142993
AES	39.77	166	195	12	0.0297576
AFAP1	46.39	60312	260	10	0.0379797
AFAP1L1	46.32	NA	380	6	0.0249249
AFAP1L2	48.26	84632	299	6	0.00624224
AFF1	41.19	4299	518	11	0.0484426
AFF2	38.84	NA	NA	5	-0.0125627
AFF3	41.63	NA	868	15	0.0117744
AFF4	40.42	27125	200	9	0.0659773
AFG3L2	44.7	10939	214	4	0.0264257
AFM	36.22	NA	594	2	0.00324817
AFMID	51.08	NA	191	15	0.0256802
AFP	34.51	174	594	7	0.00324817
AFTPH	37.29	54812	332	7	0.021427
AGA	39.89	175	837	6	-0.00756424
AGAP1	47.33	116987	614	13	0.0030538
AGAP10	41.23	NA	NA	2	NA
AGAP11	40.61	NA	164	1	0.0445745
AGAP2	57.66	116986	344	4	0.0390909
AGAP3	57.73	NA	337	26	0.0394773
AGAP4	41.11	NA	NA	8	0.0339938
AGAP5	42.24	NA	NA	4	NA
AGAP6	41.1	NA	NA	4	NA
AGAP8	NA	NA	NA	NA	NA
AGAP9	NA	NA	NA	NA	NA
AGBL1	39.04	NA	980	4	-0.056302
AGBL2	44.9	NA	155	14	0.0232166
AGBL3	36.82	NA	NA	7	NA
AGBL4	39.05	NA	1041	6	-0.0184357
AGBL5	48.47	NA	290	10	0.0340365
AGER	56.72	177	392	15	0.0276145
AGFG1	37.09	3267	353	8	0.0231833
AGFG2	49.83	3268	242	5	0.0599623
AGGF1	39.02	55109	333	4	0.0301076
AGK	39.27	NA	887	4	0.015643
AGL	36.47	178	595	8	0.00886048
AGMAT	49.63	NA	162	1	0.0306617
AGMO	34.99	NA	1102	4	-0.0221862
AGO1	44.91	NA	273	2	0.0121864
AGO2	51.92	NA	238	10	0.0455158
AGO3	38.75	NA	282	6	0.025037
AGO4	41.53	NA	273	3	0.0185069
AGPAT1	50.57	NA	392	8	0.0276145
AGPAT2	62.68	10555	190	5	0.0559443
AGPAT3	51.71	56894	294	18	0.0665661
AGPAT4	45.36	NA	874	5	-0.00490187
AGPAT5	38.61	NA	475	7	0.0318917
AGPAT6	45.7	137964	496	11	0.0296392
AGPAT9	40.09	NA	436	8	0.0212727
AGPS	36.02	8540	434	3	0.0261673
AGR2	38.42	10551	385	7	-0.00687724
AGR3	35.19	155465	376	4	-0.0148731
AGRN	65.71	NA	239	10	0.0149111
AGRP	60.42	181	153	1	0.0485618
AGT	53.69	183	568	1	0.00627829
AGTPBP1	36.66	23287	613	7	0.00941253
AGTR1	37.38	185	825	9	-0.0238167
AGTR2	33.69	186	NA	1	0.00669563
AGTRAP	54.37	57085	187	14	0.0359575
AGXT	61.68	NA	297	4	0.0299493
AGXT2	42.33	64902	675	6	0.0226057
AHCTF1	38.75	25909	405	7	0.00411143
AHCY	50.38	191	151	6	0.0496379
AHCYL1	40.97	10768	373	6	0.0291689
AHCYL2	39.97	NA	420	12	0.0444514
AHDC1	56.39	27245	217	5	0.0251544
AHI1	36.31	54806	422	17	0.0287819
AHNAK	50.05	79026	204	8	0.0493624
AHNAK2	57.28	113146	205	4	0.0302881
AHR	34.56	196	410	5	0.00243763
AHRR	52.27	57491	399	11	0.0342976
AHSA1	46.04	10598	359	13	0.047355
AHSA2	44.61	NA	371	11	0.0357777
AHSG	47.65	197	436	3	0.0451126
AHSP	52.13	51327	688	3	-0.0165558
AICDA	41.42	57379	422	6	0.0149289
AIDA	38.46	64853	392	6	0.0012346
AIF1	53.97	NA	220	6	0.0348869
AIF1L	53.82	NA	293	10	0.0363183
AIFM1	42.98	9131	NA	9	0.0579955
AIFM2	50.25	NA	425	4	0.0251757
AIFM3	59.24	150209	192	18	0.0582828
AIG1	39.67	51390	699	9	0.0128527
AIM1	40.14	NA	271	3	0.0405415
AIM1L	52.16	NA	217	10	0.0215945
AIM2	40.1	NA	866	5	0.00836401
AIMP1	36.71	9255	711	4	0.00524641
AIMP2	46.93	7965	NA	4	NA
AIP	56.24	9049	215	4	0.0533937
AIPL1	49.33	23746	359	12	0.00568111
AIRE	63.87	326	308	5	0.0646557
AJAP1	52.37	55966	921	3	0.00366076
AJUBA	52.93	84962	185	8	0.0378622
AK1	60.17	203	201	6	0.0510819
AK2	46.32	204	233	13	0.026835
AK3	41.47	50808	608	4	0.0299305
AK4	42.62	205	NA	8	NA
AK5	39.61	NA	536	13	-0.00807141
AK6	44.77	NA	NA	3	NA
AK7	44.18	NA	560	5	0.0140426
AK8	47.94	158067	575	5	0.0330025
AK9	43.36	NA	686	37	0.021465
AKAP1	49.96	8165	258	19	-0.00571435
AKAP10	41.26	11216	348	11	-0.0114099
AKAP11	36.45	11215	411	1	0.0513417
AKAP12	43.87	9590	383	5	0.010584
AKAP13	39.92	11214	454	24	0.016971
AKAP14	46.85	158798	NA	5	0.0376609
AKAP17A	60.92	8227	NA	3	NA
AKAP2	43.07	11217	NA	8	NA
AKAP3	38.99	10566	874	6	0.0178518
AKAP4	41.49	8852	NA	6	0.00537461
AKAP5	37.55	9495	221	2	0.053602
AKAP6	37.92	9472	715	15	-0.0104606
AKAP7	38.22	9465	682	10	0.014699
AKAP8	53.24	10270	481	5	0.0279738
AKAP8L	48.86	26993	481	20	0.0304712
AKAP9	36.72	10142	611	16	0.0155658
AKIP1	46.42	56672	243	11	0.0210018
AKIRIN1	43.9	NA	318	4	0.0297569
AKIRIN2	40.89	55122	346	2	0.0332692
AKNA	50.65	NA	360	9	0.0135472
AKNAD1	43.48	254268	236	9	0.00816469
AKR1A1	49.1	NA	161	14	0.0269679
AKR1B1	50.04	231	415	14	0.00925783
AKR1B10	45.37	57016	319	4	0.0206854
AKR1B15	45.51	NA	319	3	0.0206854
AKR1C1	40.13	1645	608	6	-0.0130124
AKR1C2	40.1	1646	608	11	-0.0130124
AKR1C3	40.4	8644	678	11	-0.0136249
AKR1C4	38.49	NA	678	3	-0.0210754
AKR1CL1	38.45	NA	NA	2	NA
AKR1D1	39.29	NA	478	6	0.01582
AKR1E2	42.59	NA	559	13	-0.0125088
AKR7A2	52.87	8574	448	5	0.0403631
AKR7A3	54.95	22977	448	1	0.0403631
AKR7L	52.23	NA	448	4	0.0351343
AKT1	64.08	207	247	19	0.0359985
AKT1S1	59.67	84335	205	9	0.0371677
AKT2	53.61	208	400	42	0.0296629
AKT3	37.34	10000	954	10	-0.00387874
AKTIP	45.45	64400	403	14	0.00843888
ALAD	51.45	210	297	9	0.0357357
ALAS1	45.47	211	181	6	0.0515372
ALAS2	43.2	212	NA	8	0.00756793
ALB	34.9	213	613	20	0.00752587
ALCAM	35.29	214	784	9	-0.00303009
ALDH16A1	56.83	126133	290	8	0.0442109
ALDH18A1	43.16	5832	454	5	0.0264139
ALDH1A1	36.05	216	542	7	0.000622297
ALDH1A2	41.16	NA	674	25	-0.00129992
ALDH1A3	48.81	NA	NA	7	NA
ALDH1B1	51.48	219	622	1	0.0025622
ALDH1L1	47.42	NA	610	18	0.0296717
ALDH1L2	39.68	NA	334	5	0.0332822
ALDH2	49.32	217	242	4	0.0438885
ALDH3A1	57.83	218	220	17	-0.013435
ALDH3A2	44.22	NA	332	23	-0.00224964
ALDH3B1	58.4	221	356	10	0.0306194
ALDH3B2	52.58	NA	424	8	0.0596841
ALDH4A1	55.04	8659	453	6	0.0271893
ALDH5A1	43.11	7915	461	5	0.0184661
ALDH6A1	43.41	4329	236	7	0.0395536
ALDH7A1	43.01	501	191	16	0.0185941
ALDH8A1	42.53	64577	364	6	0.0185955
ALDH9A1	40.34	223	408	5	-0.000384573
ALDOA	54.43	226	NA	27	NA
ALDOB	41.64	229	898	3	-0.0223946
ALDOC	56.05	230	225	9	0.0308464
ALG1	49.38	NA	419	9	0.00250943
ALG10	36.5	NA	1025	4	-0.028835
ALG10B	34.07	144245	589	4	-0.0377495
ALG11	41.48	NA	461	4	0.0409062
ALG12	55.69	79087	NA	3	NA
ALG13	37.51	NA	NA	25	0.0197081
ALG14	40.5	NA	425	3	-0.00899466
ALG1L	51.93	NA	583	2	0.0193428
ALG1L2	51.78	NA	NA	3	NA
ALG2	42.69	85365	410	3	0.0370566
ALG3	51.41	NA	257	14	0.0486854
ALG5	39.26	NA	650	5	0.0155393
ALG6	37.93	NA	477	7	0.00158031
ALG8	42.15	79053	208	21	0.0231874
ALG9	40.69	79796	182	17	0.028141
ALK	43.51	238	882	5	0.0187804
ALKBH1	42.35	8846	384	4	0.0466978
ALKBH2	51.05	NA	487	8	0.01994
ALKBH3	40.79	NA	676	12	0.00585348
ALKBH4	54.42	54784	174	3	0.0627973
ALKBH5	50.24	NA	192	3	0.0233641
ALKBH6	56.33	NA	320	19	0.0192047
ALKBH7	64.35	84266	407	3	0.0308021
ALKBH8	36.18	NA	643	7	-0.00151553
ALLC	44.43	NA	496	3	0.00500763
ALMS1	38.28	NA	590	8	0.0215983
ALMS1P	40.95	NA	NA	2	NA
ALOX12	48.88	239	360	3	0.0141077
ALOX12B	55.46	NA	272	4	0.0259015
ALOX15	54.59	NA	318	7	0.024829
ALOX15B	55.62	NA	272	5	0.0259015
ALOX5	47.73	240	737	8	0.0356047
ALOX5AP	45.66	241	451	3	0.0762503
ALOXE3	51.81	NA	202	4	0.0313283
ALPI	62.56	248	191	2	0.0319448
ALPK1	40.45	NA	467	18	0.0421789
ALPK2	44.38	NA	290	6	0.0668856
ALPK3	48.17	NA	213	2	0.0279848
ALPL	51.63	249	297	7	0.0418635
ALPP	62.35	250	204	3	0.0373167
ALPPL2	62.99	NA	204	2	0.0373167
ALS2	38.06	NA	523	12	0.0289549
ALS2CL	57.94	259173	495	10	0.0408018
ALS2CR11	37.84	151254	491	5	0.0237774
ALS2CR12	40.89	130540	411	10	0.0305426
ALX1	31.86	8092	925	1	-0.034432
ALX3	58.93	NA	400	1	0.0292167
ALX4	52.84	60529	575	1	0.00932967
ALYREF	57.57	NA	NA	4	NA
AMACR	41.36	NA	793	9	0.00420885
AMBN	37.28	NA	689	3	0.0137601
AMBP	49.44	259	558	4	0.000431863
AMBRA1	43.63	55626	212	12	0.0445192
AMD1	43.29	262	282	9	0.0311663
AMDHD1	43.8	NA	436	4	0.00802024
AMDHD2	59.17	51005	321	18	0.0486157
AMELX	38.37	NA	NA	3	NA
AMELY	37.27	NA	NA	2	NA
AMER1	50.95	NA	NA	2	0.00202375
AMER2	43.37	NA	650	2	0.0342561
AMER3	55.57	NA	203	4	0.0167309
AMFR	42.2	267	442	12	-0.0087496
AMH	71.68	268	240	3	0.0265337
AMHR2	59.43	269	191	2	0.0561609
AMICA1	44.11	NA	293	12	0.0555543
AMIGO1	53.22	57463	272	2	0.0373814
AMIGO2	44.59	347902	380	3	-0.0115185
AMIGO3	63.73	386724	NA	1	NA
AMMECR1	38.78	9949	NA	5	0.0335309
AMMECR1L	45.69	NA	248	2	0.0387455
AMN	62.56	NA	286	7	0.0495763
AMN1	40.55	NA	228	12	0.0106447
AMOT	41.97	154796	NA	6	0.0102989
AMOTL1	41.79	154810	472	5	-0.00697665
AMOTL2	55.04	51421	189	13	0.0213848
AMPD1	40.74	NA	472	3	0.0105979
AMPD2	56.74	271	201	26	0.0290857
AMPD3	44.29	NA	378	18	0.0270342
AMPH	39.15	273	639	9	0.0066509
AMT	54.5	NA	201	22	0.0320819
AMTN	37.58	NA	861	2	0.0266906
AMY1A	36.18	276	NA	6	NA
AMY1B	34.59	NA	NA	5	NA
AMY2A	33.89	279	1015	4	-0.0198735
AMY2B	34.92	NA	974	8	-0.0188154
AMZ1	50.95	NA	392	6	0.029588
AMZ2	43.73	NA	237	19	0.0107716
ANAPC1	39.07	64682	NA	9	NA
ANAPC10	37.19	10393	1139	17	0.0202027
ANAPC11	55.3	51529	NA	23	NA
ANAPC13	45.33	25847	188	6	0.0161739
ANAPC15	52.32	NA	267	17	0.0621771
ANAPC16	43.46	NA	140	5	0.0400157
ANAPC2	61.65	29882	202	8	0.0357165
ANAPC4	37.97	29945	611	11	0.0440846
ANAPC5	44.55	51433	258	22	0.0385228
ANAPC7	45.87	51434	206	12	0.0495954
ANG	43.52	283	NA	3	NA
ANGEL1	44.37	NA	471	6	0.0385714
ANGEL2	38.68	NA	412	9	0.0120656
ANGPT1	36.05	NA	671	8	-0.0188943
ANGPT2	40.71	NA	NA	3	NA
ANGPT4	50.63	NA	579	1	0.036158
ANGPTL1	33.73	NA	NA	3	NA
ANGPTL2	49.92	NA	NA	4	NA
ANGPTL3	29.4	NA	NA	3	NA
ANGPTL4	55.64	51129	204	11	-0.000241517
ANGPTL5	36.98	NA	514	2	-0.0207363
ANGPTL6	53.5	NA	272	4	0.0153653
ANGPTL7	46.39	10218	NA	2	NA
ANHX	53.94	NA	NA	2	NA
ANK1	49.32	286	533	14	0.0355337
ANK2	37.08	287	911	26	0.0139315
ANK3	37.75	288	634	33	-0.00779686
ANKAR	37.84	NA	452	9	0.0204505
ANKDD1A	46.75	NA	185	10	0.0571406
ANKDD1B	41.32	NA	NA	4	NA
ANKEF1	37.26	NA	442	4	-0.0335286
ANKFN1	39.35	NA	511	8	-0.0527982
ANKFY1	44.91	51479	357	13	0.0264442
ANKH	43.86	56172	410	7	0.00847863
ANKHD1	38.44	54882	NA	21	NA
ANKIB1	36.77	54467	452	7	0.0296965
ANKK1	50.93	NA	610	2	0.0122881
ANKLE1	57.78	NA	212	9	0.038346
ANKLE2	51.03	NA	NA	12	NA
ANKMY1	49.38	NA	485	24	0.0211463
ANKMY2	38.01	57037	612	4	-0.0131514
ANKRA2	37.28	57763	289	8	0.0424585
ANKRD1	39.89	27063	510	1	0.00449117
ANKRD10	40	NA	402	11	0.0218853
ANKRD11	51.19	29123	NA	17	NA
ANKRD12	37.33	23253	391	10	0.055559
ANKRD13A	44	88455	254	10	0.0542636
ANKRD13B	55.54	124930	383	9	0.0300488
ANKRD13C	37.55	81573	396	5	-0.00124012
ANKRD13D	53.51	338692	177	18	0.043903
ANKRD16	46.86	NA	305	4	0.0279525
ANKRD17	36.17	26057	747	10	0.0185711
ANKRD18A	41.45	NA	NA	4	NA
ANKRD18B	36.39	NA	NA	8	NA
ANKRD19P	40.62	NA	NA	6	NA
ANKRD2	52.36	26287	169	4	0.0395676
ANKRD20A1	36.24	NA	NA	7	NA
ANKRD20A2	36.06	NA	NA	3	NA
ANKRD20A3	36.11	NA	NA	7	NA
ANKRD20A4	36.2	NA	NA	3	NA
ANKRD20A5P	37.69	NA	NA	8	NA
ANKRD20A8P	36.06	NA	NA	3	NA
ANKRD22	38.05	NA	289	2	0.0257929
ANKRD23	51.56	200539	392	6	0.0464804
ANKRD24	53.6	170961	244	6	0.0406553
ANKRD26	38.15	NA	459	6	0.0236258
ANKRD26P1	37.76	NA	NA	6	NA
ANKRD27	48.98	NA	455	10	-0.038268
ANKRD28	37.11	23243	435	15	0.029484
ANKRD29	44.27	NA	138	8	0.0668353
ANKRD30A	36.73	NA	1067	5	-0.0429851
ANKRD30B	35.45	NA	NA	4	NA
ANKRD30BL	39.62	NA	NA	6	NA
ANKRD31	37.34	NA	NA	3	NA
ANKRD32	36.06	84250	399	8	0.0202603
ANKRD33	58.76	NA	438	8	0.0222751
ANKRD33B	47.45	NA	NA	2	NA
ANKRD34A	55.92	NA	NA	3	NA
ANKRD34B	43.03	NA	545	2	0.0379354
ANKRD34C	41.63	NA	NA	1	NA
ANKRD35	48.17	NA	NA	2	NA
ANKRD36	35.92	NA	535	6	0.031523
ANKRD36B	35.8	NA	455	8	0.02922
ANKRD36BP1	36.14	84832	NA	2	NA
ANKRD36C	35.73	NA	NA	8	NA
ANKRD37	43.94	NA	422	4	0.0196228
ANKRD39	51.61	51239	392	2	0.0464804
ANKRD40	44.45	91369	196	3	0.0183542
ANKRD42	39.11	NA	414	9	0.0183021
ANKRD44	40.24	91526	444	14	0.0271885
ANKRD45	39.48	339416	423	2	0.00369171
ANKRD46	48.21	NA	214	8	0.0670016
ANKRD49	37.68	NA	589	11	-0.00695466
ANKRD50	35.15	57182	616	2	-0.0241616
ANKRD52	53.52	NA	171	4	0.0459224
ANKRD53	55.73	NA	561	7	0.0271466
ANKRD54	50.74	NA	203	12	0.066148
ANKRD55	41.58	79722	402	6	0.0451321
ANKRD6	43.03	22881	609	22	0.0428707
ANKRD60	49.92	NA	NA	1	NA
ANKRD61	46.52	NA	NA	1	NA
ANKRD62	36.42	NA	NA	2	NA
ANKRD63	73.84	NA	NA	1	NA
ANKRD65	66.51	NA	NA	5	NA
ANKRD66	39.59	NA	NA	2	NA
ANKRD7	36.95	NA	922	8	-0.0134178
ANKRD9	59.91	NA	191	5	0.0421048
ANKS1A	44.93	23294	304	2	0.0259737
ANKS1B	51.31	56899	941	18	-0.00862396
ANKS3	49.79	NA	194	30	0.0353914
ANKS4B	42.44	257629	575	1	0.0414209
ANKS6	46.95	203286	375	6	0.0120864
ANKUB1	36.93	NA	NA	9	NA
ANKZF1	49.12	55139	158	26	0.0401244
ANLN	37.88	54443	329	13	0.020565
ANO1	54.71	NA	286	10	0.0354738
ANO10	40.85	NA	518	17	0.0287673
ANO2	44.4	NA	712	12	0.0129822
ANO3	36.36	NA	970	5	-0.0203352
ANO4	39.06	NA	937	8	-0.015692
ANO5	34.49	NA	935	2	-0.0072407
ANO6	45.46	NA	719	20	0.000746269
ANO7	58.13	NA	317	9	0.0350677
ANO8	62.67	NA	211	3	0.0433688
ANO9	59.43	NA	344	8	0.0579732
ANP32A	49.39	8125	562	11	0.0322445
ANP32B	43.52	10541	269	3	0.0419455
ANP32C	48.37	NA	NA	1	NA
ANP32D	44.58	NA	390	1	0.0107657
ANP32E	42.62	81611	197	9	0.0394828
ANPEP	53.35	290	212	9	0.0374306
ANTXR1	41.88	NA	288	7	0.0139839
ANTXR2	35.81	118429	905	9	0.00552345
ANTXRL	50.99	NA	NA	6	NA
ANXA1	34.74	301	411	8	-0.0153749
ANXA10	35.88	11199	402	4	-0.0164223
ANXA11	50.39	311	626	10	0.00656938
ANXA13	44.25	312	192	6	0.0122945
ANXA2	44.95	302	299	38	0.013548
ANXA2P2	48.33	NA	NA	1	NA
ANXA2R	50.29	NA	520	2	0.021185
ANXA3	39.99	306	351	10	0.0213873
ANXA4	41.93	307	193	11	0.0503135
ANXA5	39.13	308	440	11	0.00893061
ANXA6	49.02	309	300	15	0.041289
ANXA7	40.79	310	249	5	0.0451807
ANXA8	52.97	653145	NA	8	NA
ANXA8L1	NA	NA	NA	NA	NA
ANXA8L2	54.03	244	NA	6	NA
ANXA9	49.92	8416	172	2	0.0303657
AOAH	41.56	NA	600	12	0.0150257
AOC1	47.8	NA	604	9	0.0189527
AOC2	52.49	NA	190	2	0.0282615
AOC3	54.35	8639	190	7	0.0233553
AOX1	41.56	316	160	8	0.0233329
AP1AR	36.49	NA	351	6	0.0220396
AP1B1	49.33	162	251	11	0.0362159
AP1G1	40.73	164	NA	22	0.0237322
AP1G2	55.18	8906	553	34	0.0350914
AP1M1	51.59	8907	255	15	0.0255951
AP1M2	51.96	10053	226	10	0.0230894
AP1S1	54.82	1174	199	3	0.0390083
AP1S2	36.77	8905	NA	6	0.0468746
AP1S3	42.41	130340	197	8	0.0157476
AP2A1	54.57	160	172	8	0.0419678
AP2A2	53.1	161	246	23	0.0475266
AP2B1	39.93	163	196	21	0.00888552
AP2M1	54.13	1173	257	22	0.0452368
AP2S1	52.87	1175	186	10	0.0436475
AP3B1	36.53	8546	592	8	0.0396039
AP3B2	48.94	NA	608	15	0.0158606
AP3D1	56.41	8943	216	12	0.0298497
AP3M1	41.18	26985	227	4	0.0485136
AP3M2	41.4	NA	382	17	0.0453318
AP3S1	36.62	1176	759	8	0.00586656
AP3S2	44.42	10239	212	16	0.0330889
AP4B1	43.25	10717	545	14	0.0126419
AP4E1	37.92	23431	355	7	0.0341814
AP4M1	56.13	9179	205	17	0.0460792
AP4S1	43.38	11154	238	12	0.0234179
AP5B1	62.81	NA	287	1	0.05538
AP5M1	35.17	NA	944	9	0.0190506
AP5S1	51.08	NA	241	5	0.0416462
AP5Z1	55.37	NA	523	8	0.0216917
APAF1	39.48	317	461	13	0.011308
APBA1	41.44	320	673	2	-0.00544125
APBA2	48.63	321	927	12	-0.0213046
APBA3	56.64	9546	206	8	0.0341878
APBB1	51.87	322	471	24	0.0166533
APBB1IP	41.55	NA	536	3	0.0186271
APBB2	42.41	323	394	30	0.0386103
APBB3	46.62	10307	319	24	0.0288983
APC	37.63	324	399	10	0.0275499
APC2	63.5	10297	221	8	0.0381079
APCDD1	46.2	NA	604	6	0.0022033
APCDD1L	48.29	NA	485	3	0.024087
APCS	44.96	325	646	1	-0.00428154
APEH	58.08	327	271	16	0.047561
APEX1	47.06	328	395	20	0.0173631
APEX2	49.09	27301	NA	2	0.00756793
APH1A	53.83	51107	197	9	0.0377598
APH1B	40.76	83464	272	10	0.0491384
API5	37.75	8539	924	11	-0.0231833
APIP	40.49	51074	399	3	0.00143275
APITD1	46.89	378708	383	5	0.0279957
APLF	36.85	200558	617	5	0.0215604
APLN	57.21	8862	NA	1	0.0463935
APLNR	55.35	NA	250	3	-0.0198276
APLP1	44.55	333	321	22	0.0470796
APLP2	43.6	334	203	25	0.0150774
APMAP	46.54	NA	676	2	-0.0289729
APOA1	62.5	335	323	5	0.0390153
APOA1BP	56.38	128240	180	5	0.0370081
APOA2	53.51	336	234	10	0.0374951
APOA4	57.65	NA	326	1	0.0357338
APOA5	60.22	116519	326	3	0.0357338
APOB	42.97	338	698	3	-0.0111663
APOBEC1	44.29	339	672	2	0.0135912
APOBEC2	44.83	10930	611	1	0.0366609
APOBEC3A	53.24	NA	372	5	0.0441451
APOBEC3B	53.12	NA	372	4	0.0441451
APOBEC3C	52.74	27350	372	2	0.0713904
APOBEC3D	54.12	NA	372	4	0.0713904
APOBEC3F	53.89	200316	372	4	0.0713904
APOBEC3G	51.35	60489	372	8	0.0713904
APOBEC3H	53.45	NA	223	7	0.074621
APOBEC4	38.77	NA	NA	2	NA
APOBR	62.59	NA	NA	2	NA
APOC1	53.46	341	196	9	0.00608502
APOC2	53.36	344	196	4	0.00608502
APOC3	56.46	345	323	4	0.0390153
APOC4	54.25	NA	196	2	0.00608502
APOD	46	347	315	5	0.0384144
APOE	60.96	348	196	5	0.00608502
APOF	49.36	319	184	1	0.052185
APOH	42.88	350	178	4	-0.02309
APOL1	50.01	8542	331	12	0.0419638
APOL2	49.59	NA	331	9	0.0419638
APOL3	47.21	NA	331	21	0.013159
APOL4	49.11	NA	331	12	0.0275614
APOL5	47.71	NA	376	1	-0.0433111
APOL6	41.58	80830	205	1	-0.0127273
APOLD1	42.82	NA	129	5	0.0353072
APOM	50.15	NA	193	3	0.0201172
APOO	43.27	NA	NA	4	0.0414388
APOOL	37.15	NA	NA	3	-0.0123143
APOPT1	48.97	NA	225	16	0.0394659
APP	39.73	351	793	17	-0.013091
APPBP2	39.69	10513	242	6	0.00737601
APPL1	37.38	26060	389	8	0.0327935
APPL2	43.65	55198	387	16	0.0304514
APRT	64.35	353	189	11	0.0512189
APTX	42.68	54840	286	33	-0.00490538
AQP1	56.37	358	568	5	0.010029
AQP10	52.64	NA	236	3	0.0290664
AQP11	42.04	282679	401	2	0.0304233
AQP12A	62.55	NA	446	5	0.0251664
AQP12B	62.83	NA	446	6	0.0251664
AQP2	54.88	359	220	3	0.0479028
AQP3	55.65	360	166	5	0.00401168
AQP4	40.03	NA	639	8	-0.0332989
AQP5	60.73	362	220	2	0.0479028
AQP6	57.52	NA	220	5	0.0479028
AQP7	53.43	NA	163	8	0.0212792
AQP7P3	52.29	NA	NA	1	NA
AQP8	50.27	NA	551	2	0.0121584
AQP9	40.63	NA	602	4	0.00437128
AQR	37.54	9716	288	6	-0.00518003
AR	39.68	367	NA	9	-0.00709007
ARAF	51.23	369	NA	6	0.0380146
ARAP1	54.91	116985	234	21	0.0541149
ARAP2	35.53	NA	1066	10	0.0259179
ARAP3	51.43	64411	353	6	0.024592
ARC	66.75	23237	567	2	0.0258374
ARCN1	42.33	372	167	5	0.0467217
AREG	36.89	374	NA	3	0.00984848
AREL1	42.31	NA	207	17	0.0417505
ARF1	52.33	375	391	15	0.00471254
ARF3	47.76	377	214	10	0.0550222
ARF4	41.71	378	422	9	0.0291943
ARF5	56.5	381	619	6	-0.00746624
ARF6	43.17	382	174	1	0.041137
ARFGAP1	59.72	55738	332	23	0.0622377
ARFGAP2	53.19	NA	273	28	0.023907
ARFGAP3	45	26286	187	6	0.060244
ARFGEF1	38.36	10565	642	9	0.0260554
ARFGEF2	43.19	10564	174	2	0.0492043
ARFIP1	39.19	27236	385	12	0.0326226
ARFIP2	52.8	23647	469	10	0.0198098
ARFRP1	62.43	NA	202	14	0.0359094
ARG1	37.97	NA	864	6	0.00731416
ARG2	42.2	NA	260	4	0.0422653
ARGFX	41.87	NA	613	1	0.0181938
ARGLU1	37.66	55082	1237	4	0.0107078
ARHGAP1	53.08	392	176	7	0.0436689
ARHGAP10	40.94	79658	678	7	0.021533
ARHGAP11A	37.89	NA	383	8	0.00104476
ARHGAP11B	40.92	NA	693	10	0.0103405
ARHGAP12	36.94	NA	346	10	0.0252314
ARHGAP15	36.48	55843	639	14	0.0109451
ARHGAP17	44.36	55114	185	20	0.0215396
ARHGAP18	38.52	NA	550	3	0.0259026
ARHGAP19	42.77	NA	397	7	0.0260243
ARHGAP20	36.75	NA	501	6	-0.00471847
ARHGAP21	38.96	NA	309	17	-0.0027393
ARHGAP22	47.75	NA	NA	15	NA
ARHGAP23	55.34	NA	NA	11	NA
ARHGAP24	36.75	83478	739	12	0.0129129
ARHGAP25	41.83	NA	470	17	0.0199103
ARHGAP26	42.17	23092	456	20	0.0379337
ARHGAP27	54.68	201176	327	19	0.0119742
ARHGAP28	39.1	NA	281	15	-0.0277312
ARHGAP29	38.07	9411	327	5	-0.00854842
ARHGAP30	49.52	NA	250	7	0.0227109
ARHGAP31	43.44	57514	585	2	0.0225482
ARHGAP32	36.86	9743	546	8	-0.011103
ARHGAP33	60.93	NA	321	13	0.0296098
ARHGAP35	47.96	2909	207	7	0.0294754
ARHGAP36	46.18	NA	NA	5	0.012884
ARHGAP39	53.99	NA	291	3	0.0116161
ARHGAP4	58.14	NA	NA	24	0.0266605
ARHGAP40	48.52	NA	NA	4	NA
ARHGAP42	38.03	NA	NA	8	NA
ARHGAP44	42.68	9912	790	12	-0.061884
ARHGAP5	44.11	394	392	12	0.000973649
ARHGAP6	39.11	NA	NA	8	0.0341688
ARHGAP8	51.22	NA	NA	12	NA
ARHGAP9	51.84	64333	194	24	0.0319646
ARHGDIA	68.12	396	NA	17	NA
ARHGDIB	41.12	397	426	9	0.00827813
ARHGDIG	63.5	398	205	7	0.0429144
ARHGEF1	58.25	9138	364	23	0.0280931
ARHGEF10	50	9639	551	15	-0.0241926
ARHGEF10L	54.36	NA	279	9	0.0303575
ARHGEF11	44.51	9826	350	7	0.0361269
ARHGEF12	37.39	23365	312	14	0.0251878
ARHGEF15	55.26	22899	257	8	0.0198665
ARHGEF16	63.08	27237	483	7	0.0214342
ARHGEF17	55.27	NA	218	6	0.0535692
ARHGEF18	51.44	23370	308	5	0.0299442
ARHGEF19	57.33	NA	186	6	0.0402781
ARHGEF2	50.95	9181	213	20	0.0321663
ARHGEF25	56.4	115557	344	8	0.0523849
ARHGEF26	38.97	NA	975	5	-0.0132979
ARHGEF28	39.36	NA	577	14	0.0388125
ARHGEF3	43.62	50650	450	15	0.043176
ARHGEF33	41.52	NA	NA	8	NA
ARHGEF35	45.36	NA	NA	1	NA
ARHGEF37	44.76	NA	185	3	0.0374885
ARHGEF38	36.36	NA	486	7	0.0146243
ARHGEF39	49.95	NA	248	6	0.0373463
ARHGEF4	46.7	50649	369	17	0.0129229
ARHGEF40	53.84	55701	320	8	0.0201584
ARHGEF5	48.06	7984	838	4	0.000289508
ARHGEF6	39.77	9459	NA	3	0.0393995
ARHGEF7	44.55	8874	579	19	0.02973
ARHGEF9	40.73	23229	NA	8	-0.0132789
ARID1A	45.93	8289	182	9	0.0274916
ARID1B	40.83	57492	621	9	0.0272632
ARID2	36.1	196528	602	9	0.0103576
ARID3A	58.94	1820	206	7	0.0437247
ARID3B	46.67	10620	206	6	0.0589621
ARID3C	55.85	NA	298	1	0.05119
ARID4A	37.48	5926	552	11	0.0357175
ARID4B	39.95	51742	297	13	0.0215715
ARID5A	55.33	10865	360	6	0.0473997
ARID5B	40.32	NA	388	2	0.0199967
ARIH1	38.73	25820	432	10	0.0365776
ARIH2	44.51	10425	241	31	0.0370434
ARIH2OS	61.45	NA	241	1	0.0327314
ARL1	38.11	400	649	5	0.00182531
ARL10	50.75	NA	347	4	0.0366753
ARL11	47.31	115761	296	2	0.0615105
ARL13A	44.49	392509	NA	4	0.0451116
ARL13B	36.2	NA	1310	10	-0.0132566
ARL14	38.56	80117	396	1	0.00799606
ARL14EP	36.48	NA	1021	4	-0.0166079
ARL14EPL	38.65	NA	NA	1	NA
ARL15	38.5	54622	721	7	0.00513513
ARL16	56.96	NA	NA	15	NA
ARL17A	43.35	NA	NA	6	NA
ARL17B	43.65	NA	231	8	0.021606
ARL2	55.34	402	209	6	0.0518859
ARL2BP	45.49	23568	149	4	0.0476768
ARL3	44.57	403	180	1	0.0272182
ARL4A	42.68	10124	469	6	-0.0105079
ARL4C	50.16	10123	608	2	0.0149753
ARL4D	55.99	379	172	1	0.000918453
ARL5A	37.35	26225	610	7	0.0148606
ARL5B	37.23	NA	539	1	-0.00468068
ARL5C	52.16	NA	NA	5	NA
ARL6	34.36	84100	731	8	-0.00504014
ARL6IP1	40.91	23204	279	8	0.0451147
ARL6IP4	65.56	51329	196	20	0.0466914
ARL6IP5	42.5	10550	443	5	0.0204014
ARL6IP6	36.91	151188	716	5	0.00608208
ARL8A	53.33	NA	297	4	0.0340383
ARL8B	40.82	55207	325	8	0.0217357
ARL9	41.96	NA	594	1	0.0269086
ARMC1	42.6	55156	455	6	0.00417497
ARMC10	40.09	NA	579	11	0.0341996
ARMC12	46.92	NA	404	4	0.0335732
ARMC2	41.62	NA	431	5	0.0316151
ARMC3	38.55	NA	449	13	0.0122061
ARMC4	38.24	NA	454	6	-0.00400231
ARMC5	58.18	NA	558	8	0.0113803
ARMC6	51.45	NA	215	20	0.0241565
ARMC7	51.99	79637	168	5	0.025176
ARMC8	39.28	25852	358	23	0.0178646
ARMC9	45.69	80210	394	15	0.0408517
ARMCX1	48.99	51309	NA	2	0.00842364
ARMCX2	51.79	9823	NA	13	0.0309076
ARMCX3	45.41	51566	NA	7	0.00842364
ARMCX4	41.06	NA	NA	10	NA
ARMCX5	45.27	NA	NA	6	0.0273245
ARMCX6	51.56	NA	NA	8	0.00842364
ARMS2	44.26	NA	279	1	0.00507694
ARNT	41.21	405	188	12	0.033413
ARNT2	45.48	9915	542	10	0.00847655
ARNTL	45.43	406	414	21	0.0128925
ARNTL2	39.26	NA	377	9	0.0404113
ARPC1A	48.37	10552	263	6	0.0513077
ARPC1B	56.01	10095	263	21	0.0513077
ARPC2	44.32	10109	197	18	0.0300689
ARPC3	45.85	10094	206	9	0.0495954
ARPC4	48.44	10093	264	8	0.0432561
ARPC5	38.73	10092	407	5	0.0243001
ARPC5L	52.55	81873	207	3	0.0410793
ARPP19	38.46	10776	386	13	0.0145489
ARPP21	36.61	NA	1075	35	-0.0206798
ARR3	43.71	407	NA	5	0.0394456
ARRB1	51.96	408	252	12	0.0463718
ARRB2	56.76	409	222	20	0.027946
ARRDC1	60.84	92714	NA	12	NA
ARRDC2	58.01	27106	226	9	0.0343283
ARRDC3	35.81	57561	334	7	0.00527748
ARRDC4	39.4	91947	851	1	-0.0565312
ARRDC5	50.25	NA	173	1	0.0422833
ARSA	61.2	410	NA	8	NA
ARSB	41.01	NA	452	6	0.0500857
ARSD	48.88	NA	NA	7	0.0181667
ARSE	45.83	415	NA	6	0.0181667
ARSF	40.73	416	NA	2	-0.0111202
ARSG	45.96	NA	225	9	-0.00838483
ARSH	41.1	NA	NA	1	-0.00404234
ARSI	48.17	NA	220	3	0.0460291
ARSJ	36.4	NA	497	3	0.0152317
ARSK	36.73	NA	359	5	0.0292231
ART1	49.29	NA	403	2	0.0229673
ART3	39.79	NA	322	15	0.0407855
ART4	38.15	420	578	4	-0.00370145
ART5	56.69	NA	403	5	0.0229673
ARTN	63.77	9048	214	11	0.0354651
ARV1	41.75	NA	616	7	0.0120489
ARVCF	58.03	421	217	11	0.0369613
ARX	54.42	NA	NA	1	0.0110715
AS3MT	43.69	NA	192	2	0.0449916
ASAH1	40.82	427	474	13	0.0203659
ASAH2	37.06	NA	409	6	0.0138205
ASAH2B	38.24	NA	508	3	0.035635
ASAH2C	NA	NA	NA	NA	NA
ASAP1	42.15	50807	427	16	0.0296862
ASAP2	46.56	8853	340	5	0.034391
ASAP3	49.67	55616	159	12	0.0294326
ASB1	47.31	51665	513	9	0.0271414
ASB10	53.7	136371	337	4	0.0375097
ASB11	41.55	NA	NA	4	0.0431479
ASB12	45.84	142689	NA	1	0.00202375
ASB13	50.97	79754	299	5	0.0210381
ASB14	38.4	NA	454	3	0.0286868
ASB15	36.69	NA	644	7	-0.00717925
ASB16	54.16	NA	175	3	0.0409351
ASB17	35.16	127247	603	1	-0.0109049
ASB18	45.99	NA	481	5	0.00829543
ASB2	55.96	51676	600	8	0.0296146
ASB3	NA	51130	NA	NA	NA
ASB4	38.27	51666	333	3	0.0137268
ASB5	36.68	NA	504	5	-0.00396958
ASB6	58.84	140459	198	3	0.0402072
ASB7	40.07	140460	NA	4	NA
ASB8	42.11	140461	352	17	0.0320279
ASB9	42.64	140462	NA	9	0.016993
ASCC1	41.33	51008	140	19	0.0400861
ASCC2	48.94	84164	182	23	0.0332753
ASCC3	34.11	10973	825	7	0.00168079
ASCL1	51.29	429	964	1	0.00275609
ASCL2	69.57	430	630	1	0.0377924
ASCL3	49.29	56676	243	1	0.0210018
ASCL4	51.28	NA	805	1	0.0216256
ASCL5	50.63	NA	NA	2	NA
ASF1A	39.13	25842	856	2	0.0164102
ASF1B	51.11	55723	321	5	0.0358721
ASGR1	55.95	432	348	9	0.0145219
ASGR2	52.26	433	348	6	0.0145219
ASH1L	41.38	55870	247	7	0.0331503
ASH2L	42.99	9070	258	12	0.0336415
ASIC1	54.15	NA	211	9	0.0561491
ASIC2	44.41	NA	1007	5	-0.0148533
ASIC3	63.56	NA	373	9	0.0414448
ASIC4	56.96	NA	403	5	0.0333145
ASIC5	34.92	NA	643	1	-0.0023529
ASIP	44.06	NA	151	2	0.0496379
ASL	54.6	435	345	10	0.0384302
ASMT	52.06	NA	NA	5	NA
ASMTL	52.23	8623	NA	6	NA
ASNA1	53.33	439	226	5	0.0288186
ASNS	38.42	440	636	17	-0.000120429
ASNSD1	37.75	NA	511	9	0.0159463
ASPA	41.06	443	442	4	0.00580734
ASPDH	62.99	NA	517	8	0.0351177
ASPG	63.43	NA	468	9	0.0197713
ASPH	38.17	444	377	30	0.0142718
ASPHD1	50.19	NA	NA	5	NA
ASPHD2	49.48	NA	553	1	-0.0456525
ASPM	34.66	259266	614	4	-0.0245593
ASPN	38.34	NA	NA	2	NA
ASPRV1	55.49	NA	221	1	0.0373577
ASPSCR1	60.76	79058	NA	21	NA
ASRGL1	44.11	NA	413	10	0.0489957
ASS1	55.65	445	260	10	0.0348239
ASTE1	39.7	NA	586	8	0.0186969
ASTL	52.22	NA	251	2	0.0446506
ASTN1	41.64	NA	940	5	-0.00913771
ASTN2	41.84	NA	937	8	-0.0169249
ASUN	36.38	55726	327	9	0.0210333
ASXL1	42.17	171023	242	12	0.057363
ASXL2	39.53	55252	287	4	0.0311783
ASXL3	36.08	NA	1014	15	-0.0096476
ASZ1	35.27	136991	394	6	-0.00110284
ATAD1	36.12	NA	169	3	0.044802
ATAD2	40.58	29028	225	8	0.0295694
ATAD2B	37.98	NA	431	9	0.0268987
ATAD3A	59.87	NA	248	7	0.0268866
ATAD3B	58.83	NA	248	5	0.0268866
ATAD3C	56.98	NA	187	3	0.0272809
ATAD5	41.02	79915	209	3	0.0249638
ATAT1	48.88	79969	171	12	0.0369445
ATCAY	51.6	85300	201	6	0.033828
ATE1	39.1	11101	427	9	-0.00344555
ATF1	41.93	466	250	5	0.0422313
ATF2	36.05	1386	641	21	0.0240579
ATF3	43.16	467	224	11	0.0215385
ATF4	58.94	468	467	3	0.0722217
ATF5	55.56	22809	205	5	0.0445157
ATF6	37.21	22926	420	2	0.0162187
ATF6B	51.45	1388	224	8	0.0323499
ATF7	42.93	11016	154	12	0.0523391
ATF7IP	36.1	55729	882	24	0.0122789
ATF7IP2	41.4	80063	364	18	0.00861475
ATG10	38.03	83734	717	9	0.0246342
ATG12	36.61	9140	759	13	0.000774092
ATG13	44.43	9776	176	30	0.0391419
ATG14	41.79	22863	256	2	0.0392661
ATG16L1	45.33	55054	155	18	0.0307637
ATG16L2	52.8	89849	281	21	0.050276
ATG2A	60.35	23130	209	6	0.0613455
ATG2B	37.1	NA	501	7	0.0139141
ATG3	36.32	64422	636	9	0.0412514
ATG4A	39.97	115201	NA	8	0.024961
ATG4B	52.33	23192	406	25	0.0266739
ATG4C	35.44	84938	415	5	0.00518434
ATG4D	55.3	NA	226	12	0.0230894
ATG5	36.83	9474	390	7	0.0323705
ATG7	43.27	10533	425	24	0.0304802
ATG9A	55.14	79065	177	22	0.0364488
ATG9B	58.12	NA	373	11	0.0414448
ATHL1	64.81	NA	437	8	0.0235834
ATIC	41.16	471	531	14	0.0116017
ATL1	37.9	51062	295	10	0.0433894
ATL2	39.46	NA	366	16	0.0245123
ATL3	42.43	25923	170	4	0.050199
ATM	37.52	472	582	25	0.0161972
ATMIN	44.63	NA	284	6	0.00396847
ATN1	55.53	1822	211	4	0.0470478
ATOH1	52.35	NA	802	1	0.0235762
ATOH7	54.26	NA	251	1	0.0167225
ATOH8	55.02	84913	181	5	0.0464346
ATOX1	46.3	475	406	7	0.0461873
ATP10A	46.51	NA	1350	7	-0.0485194
ATP10B	40.19	NA	904	11	0.0113211
ATP10D	37.6	NA	528	7	0.028891
ATP11A	50.33	23250	416	17	0.0452952
ATP11B	36.02	23200	559	10	0.0158245
ATP11C	39.51	286410	NA	9	0.0181995
ATP12A	49.26	479	619	2	0.0401601
ATP13A1	57.98	NA	418	15	-0.0103462
ATP13A2	57.23	23400	221	15	0.0522766
ATP13A3	38.74	NA	269	11	0.0266531
ATP13A4	38.91	NA	776	11	-0.00246949
ATP13A5	39.46	NA	851	5	0.000804426
ATP1A1	44.46	476	464	11	0.0178036
ATP1A2	50.38	NA	386	8	0.022997
ATP1A3	56.13	NA	438	9	0.0329314
ATP1A4	45.77	NA	386	6	0.0290732
ATP1B1	43.48	481	416	3	0.0188877
ATP1B2	54.22	NA	213	3	0.0342438
ATP1B3	40.61	NA	345	10	0.0282148
ATP1B4	41.9	NA	NA	3	0.0231283
ATP2A1	54.04	487	218	9	0.0550209
ATP2A2	43.42	488	178	12	0.0259335
ATP2A3	56.9	489	268	15	0.0329079
ATP2B1	36.37	NA	418	10	0.00937166
ATP2B2	49.6	491	458	9	0.0499089
ATP2B3	58.21	NA	NA	7	0.0243894
ATP2B4	46.5	493	256	7	0.0353143
ATP2C1	37.56	NA	475	24	0.0190956
ATP2C2	48.83	NA	396	14	0.00474251
ATP4A	58.09	495	390	4	0.0408906
ATP4B	56.35	496	NA	1	NA
ATP5A1	44.44	498	300	20	0.0670736
ATP5B	45.43	506	164	11	0.0425801
ATP5C1	40.13	509	475	10	0.016247
ATP5D	62.97	NA	234	9	0.0288215
ATP5E	39.46	514	126	3	0.0252965
ATP5EP2	40.26	NA	NA	1	NA
ATP5F1	39.38	515	348	6	0.023041
ATP5G1	50.08	516	239	10	0.0286333
ATP5G2	44.44	517	189	9	0.0501143
ATP5G3	40.96	NA	752	5	0.0282519
ATP5H	47.61	10476	171	5	0.0307182
ATP5I	57.33	521	489	5	0.0123687
ATP5J	41.96	522	641	8	0.0287391
ATP5J2	53.67	9551	288	12	0.0604697
ATP5L	42.83	NA	192	8	0.0479326
ATP5L2	45.06	NA	NA	1	NA
ATP5O	43.51	539	419	10	0.0444536
ATP5S	40.64	NA	337	11	0.0280487
ATP5SL	51.01	NA	376	16	0.0381298
ATP6AP1	56.78	537	NA	10	0.03967
ATP6AP1L	40.74	NA	476	5	0.00113798
ATP6AP2	41.55	10159	NA	7	0.0630572
ATP6V0A1	45.47	535	162	25	0.0265637
ATP6V0A2	44.41	NA	315	9	0.0404881
ATP6V0A4	45.87	50617	385	7	0.00674671
ATP6V0B	57.08	533	214	13	0.0394132
ATP6V0C	60.73	527	321	5	0.0486157
ATP6V0D1	53.78	NA	153	18	0.0452825
ATP6V0D2	39.14	245972	1158	3	-0.0195353
ATP6V0E1	44.09	NA	309	4	0.0395807
ATP6V0E2	54.93	NA	686	13	0.0261609
ATP6V1A	38.22	523	364	6	0.033285
ATP6V1B1	50.22	525	623	8	0.0251127
ATP6V1B2	39.51	526	511	6	-0.00436841
ATP6V1C1	38.39	528	438	6	0.0467421
ATP6V1C2	49.73	NA	428	3	0.0415074
ATP6V1D	38.54	51382	291	14	0.0322379
ATP6V1E1	45.05	529	243	9	-0.0319503
ATP6V1E2	44.72	NA	213	6	0.0357845
ATP6V1F	52.57	9296	361	2	0.0489611
ATP6V1G1	44.34	9550	221	2	0.0103382
ATP6V1G2	49.14	534	220	4	0.0348869
ATP6V1G3	35.29	NA	404	4	-0.016276
ATP6V1H	39.2	51606	437	19	0.00854054
ATP7A	38.61	538	NA	3	0.0188198
ATP7B	44.56	540	461	9	0.0276228
ATP8A1	38.15	10396	856	10	0.0277439
ATP8A2	41.76	51761	648	5	0.0202091
ATP8B1	42.99	5205	247	6	0.0357645
ATP8B2	52.37	NA	236	6	0.0311607
ATP8B3	58.09	NA	206	8	0.0288052
ATP8B4	38.4	NA	408	18	-0.0210348
ATP9A	46.69	NA	419	3	-2.54803e-06
ATP9B	41.82	NA	NA	26	NA
ATPAF1	41.86	64756	266	14	0.0225548
ATPAF2	49.63	91647	193	13	0.0166758
ATPIF1	44.37	93974	213	4	0.0331528
ATR	37.14	545	403	10	0.0237615
ATRAID	45.56	NA	230	8	0.0388745
ATRIP	48.87	84126	223	9	0.0386048
ATRN	40.34	NA	421	2	0.0274842
ATRNL1	35.41	26033	1002	10	-0.0197359
ATRX	37.72	546	NA	7	0.00777924
ATXN1	41.86	6310	623	10	0.0301221
ATXN10	40.57	25814	172	11	0.0148561
ATXN1L	47.18	342371	NA	3	NA
ATXN2	41.99	6311	302	27	0.0423492
ATXN2L	52.64	11273	221	26	0.0555407
ATXN3	42.78	4287	415	53	0.0268998
ATXN3L	37.51	92552	NA	2	0.0400676
ATXN7	40.77	6314	683	13	0.00808137
ATXN7L1	45.57	222255	454	12	0.0330136
ATXN7L2	56.87	127002	272	7	0.0373814
ATXN7L3	59.15	56970	175	12	0.0409351
ATXN7L3B	38.7	NA	NA	1	NA
ATXN8	NA	NA	NA	NA	NA
AUH	38.91	549	342	5	0.0243789
AUNIP	42.54	NA	372	3	0.0238858
AUP1	55.6	550	315	8	0.0502175
AURKA	42.93	6790	672	13	-0.0427801
AURKAIP1	66.87	54998	273	6	0.0276753
AURKB	52.69	9212	218	14	0.0182434
AURKC	49.95	6795	924	8	-0.0630287
AUTS2	41.05	NA	997	18	0.0116017
AVEN	39.85	57099	499	3	-0.000231085
AVIL	47.57	NA	238	10	0.0395382
AVL9	40.32	NA	595	8	0.010261
AVP	67.96	551	288	1	0.0538358
AVPI1	49.03	60370	143	1	0.054088
AVPR1A	37.71	NA	521	2	-0.0316019
AVPR1B	52.45	NA	400	2	0.0101593
AVPR2	62.86	554	NA	5	0.0266605
AWAT1	48.7	NA	NA	2	0.02728
AWAT2	47.67	NA	NA	3	0.0164053
AXDND1	39.37	NA	593	15	-0.00245684
AXIN1	54.36	8312	205	5	0.0401133
AXIN2	50.8	8313	773	4	-0.0264319
AXL	50.86	558	214	5	0.0146995
AZGP1	48.42	563	391	6	0.0363661
AZI1	NA	22994	NA	NA	NA
AZI2	34.24	64343	925	14	0.00896615
AZIN1	40.82	51582	171	10	0.0544569
AZU1	58.64	NA	198	2	0.0275886
B2M	42.63	567	428	12	0.0362257
B3GALNT1	40.28	8706	583	18	-0.0200923
B3GALNT2	40.36	NA	350	7	0.0163751
B3GALT1	39.22	8708	1010	1	-0.0135294
B3GALT2	32.61	8707	NA	1	NA
B3GALT4	64.29	8705	262	1	0.0300195
B3GALT5	44.29	NA	689	6	-0.0701562
B3GALT6	64.03	NA	196	1	0.0274299
B3GALTL	41.08	NA	606	2	0.0270519
B3GAT1	55.65	27087	686	5	0.00517033
B3GAT2	39.89	NA	733	2	0.0066597
B3GAT3	53.95	26229	217	6	0.0423503
B3GNT1	57.6	NA	182	1	0.0546911
B3GNT2	45.4	10678	412	2	0.0379552
B3GNT3	52.93	NA	212	4	0.0370745
B3GNT4	48.94	NA	187	15	0.0119349
B3GNT5	42.15	84002	NA	12	NA
B3GNT6	53.6	NA	395	2	0.0369281
B3GNT7	63.2	NA	359	2	0.0419728
B3GNT8	64.26	NA	376	3	0.0381298
B3GNT9	62.77	84752	150	1	0.0466448
B3GNTL1	50.32	NA	NA	11	NA
B4GALNT1	56.73	2583	344	16	0.0523849
B4GALNT2	46.61	NA	346	3	0.0205917
B4GALNT3	49.06	NA	246	6	0.0321881
B4GALNT4	65.98	NA	344	5	0.0481334
B4GALT1	47.1	2683	181	2	0.0282097
B4GALT2	56.94	8704	214	8	0.0394132
B4GALT3	52.28	NA	234	13	0.0374951
B4GALT4	41.78	NA	588	20	0.00264507
B4GALT5	42.32	NA	132	1	0.0554132
B4GALT6	39.13	NA	554	5	0.0317228
B4GALT7	57.92	NA	475	8	0.0419237
B9D1	51.57	NA	332	15	0.0111143
B9D2	52.34	NA	249	3	0.0330487
BAALC	42.75	NA	584	9	0.0149993
BAAT	38.06	570	898	2	-0.0223946
BABAM1	52.45	29086	212	18	0.038346
BACE1	49.51	23621	360	12	0.0358497
BACE2	45.56	NA	530	10	-0.00646935
BACH1	39.61	571	289	13	0.059977
BACH2	40.5	60468	601	10	0.0133309
BAD	53.92	572	257	7	0.0646885
BAG1	46.61	573	167	10	0.0383912
BAG2	38.77	9532	348	1	0.0232194
BAG3	49.77	9531	199	2	0.0477844
BAG4	41.83	9530	277	4	0.0463027
BAG5	46.41	9529	225	4	0.0394659
BAG6	52.35	7917	193	33	0.0201172
BAGE	NA	NA	NA	NA	NA
BAGE2	37.59	NA	NA	3	NA
BAGE3	NA	NA	NA	NA	NA
BAGE4	NA	NA	NA	NA	NA
BAGE5	NA	NA	1262	NA	-0.0785048
BAHCC1	63.19	57597	NA	7	NA
BAHD1	53.77	22893	192	4	0.0474204
BAI1	62.67	575	567	5	0.0251895
BAI2	58.75	NA	173	15	0.0358447
BAI3	35.14	577	1175	5	-0.0217352
BAIAP2	60.69	10458	NA	30	NA
BAIAP2L1	46.77	55971	249	5	0.0363977
BAIAP2L2	53.59	NA	197	3	0.0728005
BAIAP3	65.72	NA	215	15	0.0358435
BAK1	57.18	578	205	3	0.0348131
BAMBI	47.11	25805	418	3	0.013103
BANF1	58.14	8815	208	8	0.0574326
BANF2	47.87	NA	432	5	0.00103571
BANK1	40.39	55024	482	6	-0.00713638
BANP	52.02	54971	231	27	0.031081
BAP1	56.55	8314	229	11	0.0622537
BARD1	36.39	580	948	15	0.0111184
BARHL1	58.85	NA	581	2	0.0374912
BARHL2	50.2	NA	897	1	-0.00445273
BARX1	66.14	56033	479	2	0.0246894
BARX2	42.73	NA	440	2	-0.0194784
BASP1	43.15	10409	349	3	-0.0100896
BATF	44.52	10538	175	3	0.0489219
BATF2	53.11	116071	209	5	0.0518859
BATF3	49.13	55509	364	3	0.0300163
BAX	53.57	581	211	13	0.0430471
BAZ1A	39.75	11177	184	12	0.0243368
BAZ1B	43.19	9031	162	3	0.0479046
BAZ2A	48.64	11176	164	17	0.0495413
BAZ2B	36.16	29994	414	18	0.0231087
BBC3	39.05	27113	232	1	0.0330025
BBIP1	38.64	NA	NA	10	NA
BBOX1	37.38	8424	527	8	-0.0180832
BBS1	49.91	582	194	24	0.0564761
BBS10	37.34	NA	507	1	-0.0101398
BBS12	39.68	NA	172	3	0.0138492
BBS2	40.21	583	285	21	0.0203477
BBS4	40.76	585	380	18	0.0396006
BBS5	40.4	NA	418	6	0.0217839
BBS7	35.63	55212	506	6	0.0286352
BBS9	37.38	NA	759	15	-0.00579535
BBX	36.95	56987	699	26	0.00194462
BCAM	58.93	4059	196	11	-0.00269015
BCAN	55.82	63827	180	8	0.0366684
BCAP29	37.42	55973	753	17	0.026191
BCAP31	54.34	10134	NA	8	0.0444374
BCAR1	59.7	9564	171	22	0.0164599
BCAR3	45.08	8412	173	10	0.00901768
BCAR4	45.31	NA	NA	7	NA
BCAS1	40.73	8537	415	5	0.00154614
BCAS2	40.33	10286	394	2	0.00594971
BCAS3	39.85	54828	576	34	-0.0108689
BCAS4	50.85	NA	191	6	0.0362142
BCAT1	40.09	586	905	10	0.00177103
BCAT2	54.54	587	181	12	0.0386918
BCCIP	42.86	56647	738	5	-0.00386494
BCDIN3D	45.14	NA	231	2	0.0446463
BCHE	32.3	590	1215	5	-0.0175733
BCKDHA	53.49	NA	376	9	0.0381298
BCKDHB	36.82	NA	869	7	-0.00943092
BCKDK	57.82	10295	351	10	0.0345176
BCL10	40.57	8915	384	2	0.00284142
BCL11A	44.56	53335	732	10	0.0069816
BCL11B	50.77	64919	629	3	-0.0396602
BCL2	42.74	596	522	4	0.06029
BCL2A1	38.46	597	702	2	0.0280704
BCL2L1	48.2	598	213	9	0.0206129
BCL2L10	52.23	10017	195	2	0.0208929
BCL2L11	44.42	10018	NA	23	NA
BCL2L12	54.34	83596	195	13	0.0361389
BCL2L13	42.8	23786	221	17	-0.022674
BCL2L14	40.68	79370	489	14	0.0259469
BCL2L15	42.33	NA	545	6	0.0126419
BCL2L2	51.4	599	330	6	0.0201884
BCL3	58.73	602	188	9	-0.0216383
BCL6	47.68	604	374	11	0.0243623
BCL6B	53.75	255877	360	6	0.0239521
BCL7A	52.98	NA	211	3	0.0308752
BCL7B	49.06	NA	171	14	0.0481944
BCL7C	48.81	9274	207	5	0.0475052
BCL9	42.09	607	NA	4	NA
BCL9L	59.25	283149	175	5	0.0537235
BCLAF1	35.61	9774	153	22	0.0211319
BCMO1	47.4	NA	NA	3	NA
BCO2	40.08	NA	362	19	0.00166046
BCOR	53.23	54880	NA	12	0.0421931
BCORL1	49.7	63035	NA	6	0.0382457
BCORP1	39.41	NA	NA	3	NA
BCR	53.07	613	575	16	0.0432004
BCS1L	54.42	617	269	20	0.0425201
BDH1	48.52	622	263	17	0.038741
BDH2	38.56	56898	454	9	0.0272178
BDKRB1	46.83	NA	501	4	0.0160411
BDKRB2	50.22	624	500	3	0.0104628
BDNF	40.25	627	534	19	-0.0240503
BDP1	39.84	55814	516	7	0.0155868
BEAN1	50.58	NA	NA	11	NA
BECN1	44.97	8678	190	22	0.0331676
BECN1P1	59.35	NA	NA	1	NA
BEGAIN	60.97	57596	304	10	0.00505436
BEND2	40.11	139105	NA	2	0.0114876
BEND3	47.45	57673	417	2	0.0302856
BEND4	42.3	NA	496	3	0.0244006
BEND5	44.07	79656	886	6	-0.00784904
BEND6	38.45	NA	271	4	0.0225559
BEND7	43.55	222389	532	9	0.0251044
BEST1	52.16	7439	185	8	0.0526734
BEST2	57.95	NA	226	4	0.0288186
BEST3	40.55	NA	394	12	0.0138434
BEST4	59.01	NA	191	1	0.0429528
BET1	35.67	10282	483	7	-0.000392719
BET1L	48.36	51272	437	7	0.0235834
BEX1	56.79	55859	NA	1	0.0158739
BEX2	57.03	84707	NA	4	0.0166876
BEX4	52.02	NA	NA	2	-0.00516899
BEX5	49.96	NA	NA	3	0.0215703
BFAR	46.07	51283	367	12	0.0445427
BFSP1	44.74	631	239	5	-0.0234592
BFSP2	45.61	NA	497	6	0.0143685
BGLAP	63.38	NA	211	2	0.0332672
BGN	62.66	633	NA	5	0.00743259
BHLHA15	68.58	NA	375	2	0.0259416
BHLHA9	76.39	NA	NA	1	NA
BHLHB9	42.71	80823	NA	7	0.0267296
BHLHE22	53.59	NA	1050	1	-0.000825951
BHLHE23	73.85	NA	447	2	0.061187
BHLHE40	48.92	8553	183	3	0.032927
BHLHE41	49.04	79365	396	3	0.0153985
BHMT	41.67	635	578	6	0.0360566
BHMT2	43.35	23743	526	7	0.0380594
BICC1	37.96	NA	497	3	-0.0217452
BICD1	40.45	636	460	10	0.0225092
BICD2	51.35	23299	393	2	0.045319
BID	52.51	637	280	15	-0.0182123
BIK	54.8	638	241	1	0.0477077
BIN1	59.66	274	324	14	0.017332
BIN2	44.59	NA	194	11	0.0366795
BIN3	49.55	55909	224	11	0.0486723
BIRC2	38.86	329	312	14	0.014887
BIRC3	37.6	330	280	7	0.00541366
BIRC5	49.27	332	191	11	0.0239939
BIRC6	37.56	57448	517	12	0.0238498
BIRC7	64.3	79444	285	3	0.0503509
BIRC8	48.42	112401	921	1	-0.0456036
BIVM	40.15	NA	475	6	0.0240736
BLACE	57.33	NA	NA	2	NA
BLCAP	47.98	10904	549	14	0.051521
BLID	40.26	414899	453	1	0.00383189
BLK	47.41	640	493	6	0.0547032
BLM	40.73	641	176	10	0.0446727
BLMH	40.18	642	184	13	0.0255532
BLNK	42.74	29760	804	9	0.033667
BLOC1S1	55.05	2647	384	6	0.0258739
BLOC1S2	47.38	282991	198	6	0.0558444
BLOC1S3	59.54	388552	243	4	0.0411618
BLOC1S4	54.05	NA	201	1	0.0619969
BLOC1S5	40	NA	368	5	0.0133664
BLOC1S6	39.68	NA	369	20	0.0029394
BLVRA	44.31	644	250	5	0.0447205
BLVRB	49.8	645	202	4	0.0335566
BLZF1	35.78	8548	491	5	0.00720303
BMF	52.46	90427	226	10	0.0385934
BMI1	41.6	648	462	10	0.0230868
BMP1	54.06	649	196	18	0.0496071
BMP10	40.42	27302	470	1	0.0266175
BMP15	44.63	NA	NA	1	0.0266176
BMP2	43.78	650	385	1	-0.0104073
BMP2K	35.68	NA	489	7	0.0296806
BMP2KL	47.84	NA	NA	1	NA
BMP3	37.26	651	1083	1	0.003545
BMP4	53.91	652	645	9	-0.00344574
BMP5	34.1	NA	483	1	-0.00912554
BMP6	43.39	NA	327	1	0.00769574
BMP7	49.98	655	617	9	-0.020942
BMP8A	55	NA	352	1	0.0327816
BMP8B	55.56	NA	388	2	0.038572
BMPER	40.57	NA	507	7	-0.0165879
BMPR1A	39.89	657	195	2	0.0256344
BMPR1B	36.7	658	642	8	-0.0150448
BMPR2	41.04	659	417	3	0.0303387
BMS1	40.62	NA	787	1	-0.0272113
BMX	38.8	660	NA	5	0.0355135
BNC1	41.86	NA	679	3	0.0109742
BNC2	38.9	NA	534	14	-0.0137134
BNIP1	45.87	662	397	5	0.0336708
BNIP2	38.55	663	172	13	0.032697
BNIP3	49.27	664	470	2	-0.020955
BNIP3L	43.64	665	376	8	0.026424
BNIPL	46.98	149428	165	6	0.0402873
BOC	47.04	91653	634	17	0.021476
BOD1	44.51	91272	371	7	0.0309807
BOD1L1	38.88	NA	511	6	0.0272968
BOD1L2	45.66	NA	NA	1	NA
BOK	61.66	666	426	1	0.0302667
BOLA1	45.46	51027	560	4	0.016619
BOLA2	63.12	NA	NA	1	NA
BOLA2B	63.15	654483	253	4	0.0515525
BOLA3	50.59	NA	250	5	0.0380765
BOLL	37.72	66037	684	8	0.0216837
BOP1	62.27	23246	195	6	0.0275558
BORA	36.79	79866	685	7	0.00246611
BPESC1	44.52	NA	NA	1	NA
BPGM	39.66	669	392	4	0.0232752
BPHL	47.11	NA	435	12	0.0406606
BPI	47.35	NA	350	8	0.0451816
BPIFA1	49.38	NA	482	4	0.0270408
BPIFA2	47.21	NA	491	2	0.0311741
BPIFA3	45.39	NA	482	4	0.0270408
BPIFA4P	44.99	NA	NA	4	NA
BPIFB1	50.84	NA	482	3	0.0270408
BPIFB2	55	NA	461	1	0.0429685
BPIFB3	53.04	NA	491	1	0.0461718
BPIFB4	49.15	NA	491	3	0.0461718
BPIFB6	50.97	NA	491	2	0.0461718
BPIFC	43.11	NA	401	5	0.00311266
BPNT1	40.42	NA	613	11	-0.00621586
BPTF	40.86	2186	293	18	0.00107882
BPY2	42.58	9083	NA	4	NA
BRAF	37.97	673	616	5	0.0245965
BRAP	44.41	8315	191	3	0.0324082
BRAT1	55.18	221927	226	6	0.04748
BRCA1	42.93	672	201	29	0.026521
BRCA2	38.11	675	462	7	0.044012
BRCC3	37.76	79184	NA	9	NA
BRD1	54	23774	NA	8	NA
BRD2	51.4	6046	431	14	0.0399245
BRD3	57.61	8019	398	6	0.0398181
BRD4	50.24	23476	381	11	0.0200025
BRD7	39.72	29117	520	7	0.014055
BRD8	43.02	10902	314	26	0.0453267
BRD9	55.14	65980	491	19	0.0303632
BRDT	39.43	676	242	21	0.00917586
BRE	39.38	9577	376	11	0.0269317
BRF1	56.66	2972	260	22	0.0324842
BRF2	49.89	55290	379	4	0.0367555
BRI3	52.09	NA	294	7	0.0406444
BRI3BP	48.32	NA	229	1	0.0373445
BRICD5	63.38	NA	224	4	0.0390836
BRINP1	40.76	NA	1010	3	-0.0253903
BRINP2	41.76	NA	900	3	-0.0143988
BRINP3	33.22	NA	1261	3	-0.025873
BRIP1	35.92	83990	412	6	-0.0093023
BRIX1	38.42	55299	675	5	0.0213003
BRK1	45.07	55845	170	1	0.0392924
BRMS1	55.88	25855	182	9	0.0546911
BRMS1L	38.94	84312	400	6	0.0102833
BROX	36.81	148362	236	9	-0.00125031
BRPF1	51.62	7862	348	8	0.0340985
BRPF3	47.04	NA	358	12	0.0305291
BRS3	37.97	NA	NA	1	0.0227431
BRSK1	54.48	84446	209	8	0.0119694
BRSK2	63.85	9024	426	15	0.0433916
BRWD1	38.65	54014	235	16	0.0299852
BRWD3	36.15	NA	NA	5	-0.0198234
BSCL2	51.19	26580	248	27	0.0506937
BSDC1	47.99	55108	216	16	0.0407079
BSG	62.58	682	255	17	-0.00829756
BSN	48.81	8927	271	2	0.0401004
BSND	51.94	7809	217	1	0.0126251
BSPH1	41.41	NA	NA	1	NA
BSPRY	46.76	NA	297	2	0.0357357
BST1	43.52	683	327	5	0.0661087
BST2	58.38	684	211	3	0.0256763
BSX	53.87	NA	416	1	0.00811103
BTAF1	37.37	9044	306	4	0.0221782
BTBD1	39.53	53339	679	5	0.0269469
BTBD10	36.22	84280	458	11	0.010252
BTBD11	46.12	NA	764	7	0.0164542
BTBD16	45.42	NA	303	3	-0.00323431
BTBD17	58.45	NA	433	1	-0.00769741
BTBD18	45.75	NA	NA	3	NA
BTBD19	56.17	NA	NA	9	NA
BTBD2	55.3	55643	239	11	0.0365019
BTBD3	38.63	NA	322	15	-0.060901
BTBD6	64.36	90135	289	6	0.0403177
BTBD7	40.08	NA	407	8	0.0312832
BTBD8	39.23	NA	406	2	-0.00613882
BTBD9	40.63	NA	821	8	0.0323133
BTC	37.46	NA	606	2	0.00329432
BTD	41.69	NA	235	12	0.03219
BTF3	38.63	689	289	9	0.0380115
BTF3L4	41.19	91408	315	8	0.0177316
BTG1	42.46	694	510	2	0.00734691
BTG2	53.33	7832	420	2	0.0258752
BTG3	37.74	10950	479	6	-0.00527481
BTG4	37.15	54766	485	3	0.0154776
BTK	43.18	695	NA	10	0.0374763
BTLA	38.47	151888	636	4	0.0345708
BTN1A1	45.57	NA	498	2	0.034057
BTN2A1	45.31	NA	375	7	0.0473267
BTN2A2	45.78	10385	330	16	0.0512575
BTN2A3P	46.61	NA	NA	5	NA
BTN3A1	44.45	11119	375	11	0.0473267
BTN3A2	44.34	NA	330	19	0.0512575
BTN3A3	44.07	10384	375	15	0.0473267
BTNL10	49.6	NA	NA	2	NA
BTNL2	42.34	NA	580	5	0.0265863
BTNL3	43.2	NA	602	1	0.0291525
BTNL8	40.46	79908	602	11	0.0139992
BTNL9	49.92	NA	602	10	0.0291525
BTRC	38.96	8945	421	7	0.0272094
BUB1	38.24	699	NA	12	NA
BUB1B	38.74	701	161	11	0.042252
BUB3	39.33	9184	769	5	-2.5232e-05
BUD13	41.56	84811	326	3	0.0357338
BUD31	48.46	8896	288	9	0.0604697
BVES	40.62	NA	702	3	-0.000523225
BYSL	48.76	705	225	5	0.0407122
BZRAP1	54.02	9256	399	3	0.0187623
BZW1	41.96	9689	155	13	0.0383167
BZW2	37.77	28969	468	13	-0.0147581
C10orf10	57.22	11067	NA	3	NA
C10orf105	55.39	NA	NA	2	NA
C10orf107	35.14	NA	310	2	-0.0214202
C10orf11	41.12	NA	1001	16	0.00323273
C10orf111	48.17	NA	620	1	0.020916
C10orf112	NA	NA	NA	NA	NA
C10orf113	39.22	NA	NA	2	NA
C10orf115	38.27	NA	NA	1	NA
C10orf118	NA	NA	NA	NA	NA
C10orf12	44.9	NA	512	1	0.025032
C10orf120	46.74	NA	530	2	0.000702746
C10orf126	43.02	NA	NA	2	NA
C10orf128	47.39	NA	NA	8	NA
C10orf131	39.09	NA	NA	3	NA
C10orf2	52.35	NA	247	5	0.0403088
C10orf25	44.41	NA	905	1	0.024803
C10orf32	41.69	NA	192	3	0.0449916
C10orf35	56.17	NA	519	3	0.0307364
C10orf40	36.65	NA	NA	3	NA
C10orf53	43.9	NA	NA	4	NA
C10orf54	53.85	NA	NA	3	NA
C10orf55	51.61	NA	NA	2	NA
C10orf62	56.13	414157	NA	1	NA
C10orf67	41.65	NA	278	2	-0.00336657
C10orf68	NA	NA	NA	NA	NA
C10orf71	49.96	NA	NA	2	NA
C10orf76	42.35	NA	319	5	0.0415597
C10orf82	49.61	NA	618	4	-0.0168781
C10orf85	52.19	NA	NA	1	NA
C10orf88	36.24	80007	619	4	0.0128409
C10orf90	43.16	118611	478	8	-0.0504996
C10orf91	64.88	NA	271	3	-0.00132642
C10orf95	67.6	NA	178	1	0.0412277
C10orf99	48.37	NA	860	2	-0.0166811
C11orf1	42.92	64776	221	5	0.0222412
C11orf16	49.88	56673	243	6	0.0210018
C11orf21	60.61	NA	NA	4	NA
C11orf24	52.05	NA	233	9	0.0520232
C11orf30	37.68	56946	391	18	0.043493
C11orf31	52.23	NA	497	6	0.00841141
C11orf34	NA	NA	NA	NA	NA
C11orf39	NA	NA	NA	NA	NA
C11orf40	43.44	NA	879	1	-0.00130027
C11orf42	46.27	NA	728	1	0.00397214
C11orf44	41.34	NA	NA	1	NA
C11orf45	52.14	219833	NA	3	NA
C11orf48	52.45	NA	NA	10	NA
C11orf49	41.37	79096	373	22	0.0314233
C11orf52	44.29	91894	221	4	0.0222412
C11orf53	41.41	341032	617	1	0.0161123
C11orf54	41.12	28970	527	15	0.000164117
C11orf57	40.81	55216	179	9	0.031309
C11orf58	38.23	10944	635	10	-0.0207757
C11orf63	40.52	79864	416	4	0.00749356
C11orf65	38.99	NA	579	8	0.0124058
C11orf68	61.82	83638	287	3	0.0418511
C11orf70	39.98	NA	358	5	-0.0162889
C11orf71	39.15	54494	477	1	-0.00787211
C11orf72	51.87	NA	NA	2	NA
C11orf73	37.85	51501	283	8	0.0242283
C11orf74	36.82	119710	531	11	-0.0261855
C11orf80	42.68	NA	164	18	0.0378113
C11orf83	52.86	790955	NA	2	NA
C11orf84	52.9	NA	201	3	0.0465531
C11orf85	45.13	NA	209	6	0.0518859
C11orf86	59.9	NA	NA	1	NA
C11orf87	44.7	NA	927	1	-0.0118318
C11orf88	36.92	NA	326	4	0.0184271
C11orf91	53.99	NA	NA	2	NA
C11orf94	62.22	NA	291	1	0.0480584
C11orf95	61.54	NA	NA	4	NA
C11orf96	53.45	NA	NA	3	NA
C12orf10	51.21	60314	166	10	0.0533569
C12orf29	36.21	NA	507	10	-0.0266944
C12orf36	44.21	NA	NA	5	NA
C12orf39	NA	80763	NA	NA	NA
C12orf4	36.55	NA	908	9	0.0266836
C12orf40	36.44	NA	714	3	-0.0195268
C12orf42	38.04	NA	897	16	0.00188788
C12orf43	49.65	NA	380	11	0.0399963
C12orf44	NA	60673	NA	NA	NA
C12orf45	39.77	121053	204	4	0.0369777
C12orf49	44.28	NA	411	4	-0.00163187
C12orf50	35.94	NA	507	5	-0.0358857
C12orf52	NA	84934	NA	NA	NA
C12orf54	43.84	NA	390	6	0.0107657
C12orf55	38.09	NA	NA	8	NA
C12orf56	41.68	NA	294	7	-0.0117024
C12orf57	52.58	113246	211	7	0.0470478
C12orf60	38.55	NA	578	4	-0.00370145
C12orf61	58.2	NA	NA	1	NA
C12orf65	47.41	91574	201	8	0.0294013
C12orf66	39.91	NA	296	5	-0.0170476
C12orf71	46.88	NA	328	1	0.0228784
C12orf73	41.85	NA	NA	11	NA
C12orf74	42.79	NA	509	2	-0.000546501
C12orf75	41.95	NA	NA	8	NA
C12orf76	45.73	NA	193	9	0.0566577
C12orf77	43.36	NA	819	3	0.00712399
C12orf79	38.41	NA	NA	11	NA
C14orf1	44.19	NA	372	1	0.0459046
C14orf105	39.97	NA	939	11	0.0150548
C14orf119	47.09	NA	185	2	0.0408206
C14orf132	47.78	NA	NA	4	NA
C14orf142	43.35	84520	222	2	0.0349344
C14orf144	NA	NA	NA	NA	NA
C14orf159	46.93	80017	471	35	0.0345011
C14orf166	36.73	51637	471	7	0.0222511
C14orf177	46.02	NA	938	3	-0.0415306
C14orf178	42.44	NA	388	4	0.0374325
C14orf180	62.78	NA	450	3	0.0201529
C14orf182	46.01	NA	154	5	0.045744
C14orf183	45.14	NA	166	1	0.0510229
C14orf2	47.77	NA	320	12	0.0330026
C14orf23	37.39	NA	NA	4	NA
C14orf28	36.63	NA	577	4	-0.031733
C14orf37	40.15	NA	683	6	0.00331957
C14orf39	37.01	NA	618	5	0.00021643
C14orf64	43.13	NA	NA	6	NA
C14orf79	53.3	NA	205	9	0.0302881
C14orf80	66	NA	298	20	0.0411383
C14orf93	45.67	60686	185	21	0.0378622
C15orf26	41.65	NA	650	3	0.021611
C15orf27	47.97	NA	405	5	0.0217782
C15orf32	44.06	NA	578	2	-0.0296166
C15orf37	56.17	NA	NA	2	NA
C15orf38	49.81	NA	NA	3	NA
C15orf39	58.35	56905	203	7	0.0462635
C15orf40	44.6	NA	683	12	0.018768
C15orf41	37.44	NA	598	15	-0.015951
C15orf43	37.5	145645	569	3	0.0312522
C15orf48	44.33	84419	299	4	0.0155221
C15orf52	58.79	NA	184	7	0.0421961
C15orf53	47.17	NA	561	1	0.020209
C15orf54	38.71	NA	384	2	-0.014206
C15orf56	58.63	NA	NA	2	NA
C15orf57	45.99	NA	192	14	0.047662
C15orf59	54.89	NA	435	4	0.0285893
C15orf61	39.21	NA	NA	4	NA
C15orf62	58.4	NA	NA	1	NA
C15orf65	42.35	NA	NA	2	NA
C16orf13	67.84	84326	213	14	0.0391485
C16orf3	58.85	NA	NA	1	NA
C16orf45	45.91	89927	200	11	0.0298341
C16orf46	43.5	NA	284	4	0.00845427
C16orf47	44.14	NA	NA	1	NA
C16orf52	39.3	NA	NA	7	NA
C16orf54	56.72	NA	NA	1	NA
C16orf58	51.18	NA	688	11	-0.0165558
C16orf59	62.04	80178	321	13	0.0486157
C16orf62	45.1	NA	578	24	0.0149588
C16orf70	47.85	80262	150	11	0.0466448
C16orf71	52.73	NA	194	5	0.0353914
C16orf72	42.03	29035	253	2	0.00739991
C16orf74	53.1	NA	250	7	0.0381467
C16orf78	42.25	NA	907	1	-0.0248211
C16orf80	44.93	29105	NA	7	NA
C16orf82	55.84	NA	672	2	-0.00897694
C16orf86	64.38	NA	136	6	0.0503191
C16orf87	37.09	NA	217	4	0.0117593
C16orf89	47.99	NA	302	6	0.00569822
C16orf90	62.79	NA	246	2	0.0385782
C16orf91	56.95	NA	215	2	0.0396984
C16orf92	59.69	NA	NA	4	NA
C16orf93	54.9	NA	158	12	0.0612546
C16orf95	47.91	NA	NA	7	NA
C16orf96	50.9	NA	NA	1	NA
C16orf97	38.7	NA	NA	6	NA
C17orf100	50.57	NA	424	1	0.00928342
C17orf102	49.4	NA	740	1	-0.00257881
C17orf104	40.15	NA	254	7	0.0269979
C17orf105	43.62	NA	NA	2	NA
C17orf107	62.9	NA	NA	2	NA
C17orf112	40.32	NA	NA	1	NA
C17orf47	49.46	NA	376	1	0.00972609
C17orf49	58.07	124944	360	9	0.0239521
C17orf50	54.86	NA	196	3	0.00341552
C17orf51	41.99	NA	NA	5	NA
C17orf53	50.23	78995	175	5	0.0409351
C17orf58	49.59	NA	293	3	-0.0122795
C17orf59	61.48	NA	202	1	0.0367551
C17orf62	60.43	79415	NA	41	NA
C17orf64	45.51	NA	204	4	0.00104335
C17orf67	44.82	NA	420	3	-0.0579173
C17orf70	61.6	80233	NA	7	NA
C17orf74	62.23	NA	206	2	0.0331104
C17orf75	44.91	NA	286	13	0.0297495
C17orf77	43.41	NA	504	3	0.0103614
C17orf78	42.99	NA	171	2	0.0208564
C17orf80	44.12	NA	251	9	-0.0154496
C17orf82	70.85	388407	414	1	-0.00854736
C17orf85	43.75	55421	215	6	0.0301554
C17orf89	58.49	NA	NA	6	NA
C17orf96	63.89	NA	NA	1	NA
C17orf97	52.18	400566	591	4	0.000641361
C17orf98	50.36	NA	207	1	0.0369884
C17orf99	52.25	NA	NA	6	NA
C18orf12	NA	NA	NA	NA	NA
C18orf15	NA	NA	NA	NA	NA
C18orf21	42.7	83608	585	8	0.0149937
C18orf25	40.58	147339	142	6	0.057745
C18orf32	43.5	NA	352	4	0.0550397
C18orf42	39.39	NA	NA	2	NA
C18orf54	34.77	162681	451	6	0.0329278
C18orf63	36.67	NA	NA	1	NA
C18orf8	45.14	29919	164	14	0.0603439
C19orf10	54.74	56005	203	4	0.0347898
C19orf12	50.38	83636	552	8	-0.0463049
C19orf18	45.79	147685	750	1	-0.0185666
C19orf24	63.69	NA	234	5	0.0288215
C19orf25	62.65	148223	221	13	0.0381079
C19orf26	70.01	NA	234	5	0.0288215
C19orf35	59.97	NA	240	1	0.0265337
C19orf40	49.22	91442	448	6	-0.0162463
C19orf43	54.86	79002	226	5	0.0288186
C19orf44	51.63	84167	258	8	0.0442758
C19orf45	54.07	NA	308	7	0.0357012
C19orf47	50.5	NA	289	9	0.0352734
C19orf48	54.79	NA	589	14	0.0248582
C19orf52	52.55	NA	193	3	0.0410257
C19orf53	54.88	NA	289	6	0.00614853
C19orf54	54.97	NA	201	10	0.0269666
C19orf57	52.62	79173	185	8	0.0316222
C19orf60	60.24	55049	185	8	0.0407393
C19orf66	56.65	55337	272	11	0.00786589
C19orf67	55.98	NA	NA	3	NA
C19orf68	50.04	NA	NA	3	NA
C19orf70	61.19	125988	295	6	0.0210865
C19orf71	56.26	NA	269	1	0.0389423
C19orf73	63.04	NA	267	1	0.0466013
C19orf80	56.34	55908	NA	4	NA
C19orf81	50.87	NA	NA	3	NA
C19orf82	44.57	NA	NA	9	NA
C1D	38.27	10438	537	7	0.00249893
C1GALT1	37.33	56913	748	7	0.0141151
C1GALT1C1	40.73	29071	NA	2	0.00707234
C1orf100	44.83	NA	537	4	-0.0014657
C1orf101	39.42	NA	590	10	0.000694145
C1orf105	41.63	92346	400	5	0.0110832
C1orf106	53.22	NA	437	7	0.0119965
C1orf109	48.39	54955	375	14	0.0273057
C1orf110	39.71	339512	540	5	-0.00682271
C1orf111	51.83	284680	391	3	0.00139081
C1orf112	39.22	55732	614	9	0.00766725
C1orf115	48.31	79762	520	1	-0.0110855
C1orf116	47.46	79098	155	2	0.0251719
C1orf122	63.25	127687	375	4	0.0326054
C1orf123	46.92	NA	391	7	0.0272679
C1orf127	52.15	NA	307	5	0.0330504
C1orf131	43.5	128061	603	8	0.0138277
C1orf134	NA	NA	NA	NA	NA
C1orf137	39.77	NA	NA	1	NA
C1orf141	39.43	NA	673	8	-0.00499755
C1orf143	40.57	NA	NA	2	NA
C1orf145	60.11	NA	NA	3	NA
C1orf146	39.2	NA	524	2	-0.00266819
C1orf147	52.91	NA	NA	1	NA
C1orf158	43.81	NA	571	3	0.018074
C1orf159	54.65	NA	234	19	0.021199
C1orf162	41.83	NA	348	3	0.0276205
C1orf167	55.19	NA	NA	7	NA
C1orf168	38.48	NA	514	5	-0.00606886
C1orf173	NA	NA	NA	NA	NA
C1orf174	49.32	339448	412	3	0.0202894
C1orf177	47.08	NA	249	2	0.0248987
C1orf180	41.95	NA	NA	1	NA
C1orf185	37.89	NA	NA	4	NA
C1orf186	43.64	NA	400	11	0.0101593
C1orf189	46.57	NA	185	1	0.0346258
C1orf192	42.27	NA	NA	1	NA
C1orf194	47.38	NA	215	6	0.0177891
C1orf195	43.36	NA	NA	2	NA
C1orf196	NA	NA	NA	NA	NA
C1orf198	47.8	NA	592	7	0.0115618
C1orf200	55.29	NA	NA	1	NA
C1orf21	40.26	NA	642	4	-0.00680807
C1orf210	53.9	NA	264	2	0.0302937
C1orf213	51.57	NA	NA	6	NA
C1orf216	53.73	127703	325	3	0.034662
C1orf220	49.25	NA	NA	2	NA
C1orf222	NA	NA	NA	NA	NA
C1orf226	50.44	NA	391	3	0.00139081
C1orf228	47.54	NA	NA	20	NA
C1orf229	65.75	NA	NA	1	NA
C1orf233	70.31	NA	NA	1	NA
C1orf234	45.88	NA	NA	3	NA
C1orf27	35.21	NA	399	6	-0.0136813
C1orf43	45.87	NA	185	9	0.0346258
C1orf50	46.38	79078	426	5	0.0298105
C1orf51	NA	148523	NA	NA	NA
C1orf52	39.66	NA	384	4	0.00284142
C1orf53	40.35	NA	448	3	-0.01786
C1orf54	46.5	NA	197	3	0.0377598
C1orf61	51.53	NA	201	27	0.0268398
C1orf63	NA	57035	NA	NA	NA
C1orf64	52.32	149563	197	1	0.0429789
C1orf74	44.56	NA	429	1	0.018346
[truncated: 17,488 more rows]

## Sheet: S1_B_Network biology
Supplementary Table 1B. Network biology features
Gene	# 1st order PPIs	Is Duplicate Gene	Betweenness
A1BG	10	0	17252.4
A1CF	5	0	17.4836
A2M	115	1	74129.4
A2ML1	0	1	NA
A3GALT2	0	0	NA
A4GALT	0	0	NA
A4GNT	0	0	NA
AAAS	3	0	221.565
AACS	1	0	0
AADAC	0	1	NA
AADACL2	0	1	NA
AADACL3	0	1	NA
AADACL4	0	1	NA
AADAT	0	0	NA
AAED1	1	0	NA
AAGAB	4	0	17.3067
AAK1	3	0	671.001
AAMDC	3	0	NA
AAMP	15	0	760.14
AANAT	1	0	0
AAR2	7	0	NA
AARD	0	0	NA
AARS	41	0	877.048
AARS2	3	0	5.84541
AARSD1	31	0	3741.37
AASDH	0	0	NA
AASDHPPT	17	0	1476.84
AASS	4	0	24.8059
AATF	35	0	9764.34
AATK	3	0	35.9175
ABAT	3	0	0
ABCA1	32	0	22135
ABCA10	2	1	0
ABCA11P	0	0	NA
ABCA12	1	0	0
ABCA13	3	0	472.81
ABCA2	3	0	5.90415
ABCA3	3	0	0
ABCA4	1	0	0
ABCA5	2	0	6.10987
ABCA6	1	1	0
ABCA7	1	0	0
ABCA8	0	1	NA
ABCA9	0	1	NA
ABCB1	13	1	1082.69
ABCB10	7	0	1149.65
ABCB11	3	0	3955.66
ABCB4	2	1	2.22549
ABCB5	0	0	NA
ABCB6	4	0	273.82
ABCB7	11	0	625.659
ABCB8	11	0	3361.97
ABCB9	1	0	0
ABCC1	30	1	2680.06
ABCC10	1	0	0
ABCC11	0	1	NA
ABCC12	1	1	0
ABCC13	1	0	0
ABCC2	45	0	14315.8
ABCC3	2	0	0
ABCC4	3	0	5048.14
ABCC5	5	0	6884.58
ABCC6	5	1	27.3744
ABCC8	2	0	3.11947
ABCC9	2	0	0.421775
ABCD1	13	0	897.127
ABCD2	3	0	0
ABCD3	36	0	6335.04
ABCD4	5	0	451.121
ABCE1	14	0	673.658
ABCF1	45	0	3709.86
ABCF2	7	0	112.905
ABCF3	16	0	3399.78
ABCG1	4	0	0
ABCG2	1	0	0
ABCG4	1	0	NA
ABCG5	4	0	0
ABCG8	8	0	15300
ABHD1	0	0	NA
ABHD10	5	0	407.726
ABHD11	2	0	0
ABHD12	1	0	0
ABHD12B	0	0	NA
ABHD13	0	0	NA
ABHD14A	11	0	417.135
ABHD14B	1	0	0
ABHD15	0	0	NA
ABHD16A	17	0	4424
ABHD16B	0	0	NA
ABHD17A	2	0	NA
ABHD17B	1	0	NA
ABHD17C	1	0	NA
ABHD2	1	0	0
ABHD3	1	0	0
ABHD4	3	0	2.40078
ABHD5	2	0	15361.3
ABHD6	3	0	1937.45
ABHD8	0	0	NA
ABI1	57	0	10140.1
ABI2	20	0	1872.02
ABI3	16	0	333.559
ABI3BP	8	0	222.615
ABL1	274	0	66776
ABL2	30	0	11557.8
ABLIM1	18	0	9038.41
ABLIM2	3	0	1417.37
ABLIM3	4	0	14.0578
ABO	0	0	0
ABR	7	0	1308.92
ABRA	4	0	48.2286
ABRACL	1	0	NA
ABT1	5	0	457.743
ABTB1	4	0	37.9546
ABTB2	6	0	10.6105
ACAA1	19	0	363.45
ACAA2	21	0	2687.57
ACACA	61	0	11008.1
ACACB	9	0	217.582
ACAD10	2	0	0
ACAD11	3	0	797.824
ACAD8	1	0	0
ACAD9	13	0	1963.18
ACADL	2	0	0
ACADM	9	0	1049.43
ACADS	1	0	0
ACADSB	3	0	2.8067
ACADVL	16	0	84.8001
ACAN	0	0	1324.52
ACAP1	7	0	7.77668
ACAP2	2	0	1.29023
ACAP3	4	0	81.6257
ACAT1	39	0	5122.36
ACAT2	28	0	9452.4
ACBD3	17	0	1225.65
ACBD4	1	0	0
ACBD5	1	0	0
ACBD6	4	0	99.5719
ACBD7	0	0	NA
ACCS	0	1	0
ACCSL	0	1	NA
ACD	64	0	53319.2
ACE	3	0	3856.72
ACE2	2	0	21.8307
ACER1	0	0	NA
ACER2	0	0	NA
ACER3	2	0	59.3501
ACHE	3	0	229.82
ACIN1	68	0	30405.8
ACKR2	0	1	NA
ACKR3	1	0	NA
ACKR4	1	0	NA
ACLY	36	0	2698.46
ACMSD	1	0	0
ACN9	0	0	NA
ACO1	11	0	970.268
ACO2	13	0	2502.43
ACOT1	3	1	1.35696
ACOT11	0	0	0
ACOT12	0	0	NA
ACOT13	13	0	9279.37
ACOT2	3	1	7.85086
ACOT4	1	1	0
ACOT6	0	0	NA
ACOT7	17	0	1825.01
ACOT8	4	0	148.568
ACOT9	5	0	548.329
ACOX1	11	0	4501.43
ACOX2	1	0	0
ACOX3	3	0	13.471
ACOXL	1	0	0
ACP1	24	0	2185.85
ACP2	5	0	28.1595
ACP5	10	0	783.364
ACP6	9	0	41.274
ACPL2	1	0	0
ACPP	5	0	394.027
ACPT	0	0	NA
ACR	3	0	43.6191
ACRBP	1	0	0
ACRC	0	0	NA
ACRV1	0	0	NA
ACSBG1	2	0	0
ACSBG2	1	0	0
ACSF2	1	0	0
ACSF3	2	0	13.192
ACSL1	4	0	99.537
ACSL3	12	0	2019
ACSL4	10	0	2271.85
ACSL5	1	0	0
ACSL6	0	0	0
ACSM1	0	1	NA
ACSM2A	0	1	NA
ACSM2B	0	1	NA
ACSM3	1	1	0
ACSM4	0	0	NA
ACSM5	1	1	0
ACSS1	0	0	NA
ACSS2	2	0	0
ACSS3	1	0	0
ACTA1	92	0	78377.2
ACTA2	53	0	6688.86
ACTB	232	0	107628
ACTBL2	35	0	1316.14
ACTC1	34	0	11203.3
ACTG1	102	0	34979.2
ACTG2	12	0	1783.49
ACTL10	0	0	NA
ACTL6A	70	0	8291.51
ACTL6B	12	0	294.382
ACTL7A	2	1	93.3656
ACTL7B	1	1	0
ACTL8	1	0	0
ACTL9	0	0	NA
ACTN1	88	0	35470.7
ACTN2	44	0	21705.4
ACTN3	5	0	0
ACTN4	61	0	13746.7
ACTR10	8	0	2.50059
ACTR1A	25	0	3045.82
ACTR1B	17	0	1404.72
ACTR2	76	0	19101
ACTR3	54	0	2347.33
ACTR3B	19	1	15274.5
ACTR3C	0	1	NA
ACTR5	17	0	2911.45
ACTR6	20	0	1.2248
ACTR8	15	0	3658.27
ACTRT1	0	0	NA
ACTRT2	0	0	NA
ACTRT3	0	0	NA
ACVR1	18	1	1265.63
ACVR1B	27	1	29384.9
ACVR1C	1	1	0
ACVR2A	16	0	50407.9
ACVR2B	21	0	6177.25
ACVRL1	13	1	2795.25
ACY1	6	0	460.93
ACY3	4	0	27.5872
ACYP1	2	0	0
ACYP2	0	0	0
ADA	9	0	22431.9
ADAD1	0	0	NA
ADAD2	1	0	0
ADAL	0	0	NA
ADAM10	8	0	8683.16
ADAM11	1	0	0
ADAM12	6	1	96.5567
ADAM15	30	0	1789.9
ADAM17	8	0	12695.2
ADAM18	0	1	NA
ADAM19	5	0	8.8644
ADAM2	3	1	18.5315
ADAM20	0	1	NA
ADAM21	0	1	NA
ADAM22	9	0	608.935
ADAM23	2	0	0
ADAM28	0	0	NA
ADAM29	0	0	NA
ADAM30	0	0	NA
ADAM32	0	1	NA
ADAM33	2	0	9.6906
ADAM5	1	0	NA
ADAM7	0	0	NA
ADAM8	1	1	NA
ADAM9	7	0	36.4774
ADAMDEC1	0	0	NA
ADAMTS1	4	0	3702.61
ADAMTS10	7	0	173.056
ADAMTS12	0	0	NA
ADAMTS13	1	0	NA
ADAMTS14	0	0	NA
ADAMTS15	0	1	NA
ADAMTS16	0	0	NA
ADAMTS17	1	0	0
ADAMTS18	0	0	NA
ADAMTS19	0	0	NA
ADAMTS2	1	0	0
ADAMTS20	0	0	NA
ADAMTS3	0	0	NA
ADAMTS4	4	0	105.143
ADAMTS5	2	0	0
ADAMTS6	1	0	205.679
ADAMTS7	0	0	NA
ADAMTS8	0	1	NA
ADAMTS9	0	0	NA
ADAMTSL1	0	0	NA
ADAMTSL2	1	0	0
ADAMTSL3	0	0	NA
ADAMTSL4	18	0	3330.58
ADAMTSL5	1	0	0
ADAP1	12	0	49.4542
ADAP2	6	0	337.565
ADAR	20	0	736.53
ADARB1	5	0	196.818
ADARB2	1	0	0
ADAT1	2	0	0
ADAT2	1	0	0
ADAT3	2	0	67.9738
ADC	0	0	NA
ADCK1	2	0	0
ADCK2	2	0	0
ADCK3	7	0	468.273
ADCK4	2	0	0
ADCK5	2	0	483.756
ADCY1	0	0	NA
ADCY10	1	0	NA
ADCY2	2	0	0
ADCY3	1	0	0
ADCY4	1	0	0
ADCY5	4	0	12.6393
ADCY6	3	0	2999.39
ADCY7	4	0	24.9142
ADCY8	1	0	5.17641
ADCY9	1	0	0
ADCYAP1	4	0	0
ADCYAP1R1	1	1	NA
ADD1	20	0	266.666
ADD2	4	0	1472.9
ADD3	4	0	63.9309
ADGB	0	0	NA
ADH1A	2	1	2.58456
ADH1B	6	1	127.365
ADH1C	0	1	NA
ADH4	3	1	81.5995
ADH5	15	0	6919.44
ADH6	8	1	42.3849
ADH7	2	1	0
ADHFE1	2	0	27.5837
ADI1	6	0	2048.1
ADIG	0	0	NA
ADIPOQ	2	0	864.669
ADIPOR1	8	0	7487.64
ADIPOR2	2	0	89.347
ADIRF	3	0	NA
ADK	3	0	17787.2
ADM	0	0	NA
ADM2	0	0	NA
ADM5	0	0	NA
ADNP	22	0	566.871
ADNP2	6	0	141.503
ADO	1	0	0
ADORA1	7	0	467.504
ADORA2A	5	0	20.4325
ADORA2B	4	0	8.18144
ADORA3	0	0	0
ADPGK	5	0	15.796
ADPRH	2	0	39.1597
ADPRHL1	0	0	NA
ADPRHL2	3	0	2985.54
ADPRM	1	0	NA
ADRA1A	3	0	NA
ADRA1B	5	0	10.9228
ADRA1D	6	0	3135.7
ADRA2A	6	1	390.119
ADRA2B	3	0	1.19928
ADRA2C	3	0	1.19928
ADRB1	11	1	681.318
ADRB2	184	0	49810.2
ADRB3	1	0	0
ADRBK1	155	0	41912.7
ADRBK2	5	0	5791.48
ADRM1	40	0	7855.82
ADSL	28	0	1305.63
ADSS	26	0	3862.77
ADSSL1	3	0	1.1131
ADTRP	1	0	NA
AEBP1	1	0	0
AEBP2	12	0	2351.35
AEN	2	0	590.619
AES	28	0	6989.62
AFAP1	7	0	25.0429
AFAP1L1	1	0	0
AFAP1L2	7	0	1076.16
AFF1	26	0	5749.87
AFF2	4	0	NA
AFF3	2	0	0
AFF4	19	0	7722.18
AFG3L2	11	0	2992.12
AFM	0	1	NA
AFMID	1	0	0
AFP	12	1	305.424
AFTPH	4	0	513.788
AGA	1	0	104.555
AGAP1	4	0	190.517
AGAP10	0	1	NA
AGAP11	0	0	NA
AGAP2	7	0	17.5797
AGAP3	1	0	0
AGAP4	1	1	0
AGAP5	0	0	NA
AGAP6	0	1	NA
AGAP8	0	1	NA
AGAP9	0	1	NA
AGBL1	0	0	NA
AGBL2	3	0	0.612041
AGBL3	0	0	NA
AGBL4	0	0	NA
AGBL5	0	0	NA
AGER	10	0	474.527
AGFG1	26	0	1868.7
AGFG2	3	0	180.699
AGGF1	9	0	133.237
AGK	6	0	272.639
AGL	20	0	1336.33
AGMAT	10	0	325.05
AGMO	0	0	NA
AGO1	38	1	NA
AGO2	109	0	NA
AGO3	49	1	NA
AGO4	65	1	NA
AGPAT1	3	0	902.978
AGPAT2	7	0	5985.21
AGPAT3	2	0	0
AGPAT4	2	0	0
AGPAT5	3	0	271.048
AGPAT6	3	0	265.862
AGPAT9	2	0	0
AGPS	12	0	1100.54
AGR2	14	1	16340.9
AGR3	3	1	806.414
AGRN	8	0	488.121
AGRP	1	0	0
AGT	9	0	3029.54
AGTPBP1	10	0	1280.31
AGTR1	15	0	2176.37
AGTR2	6	0	315.179
AGTRAP	7	0	9458.59
AGXT	5	0	79.536
AGXT2	2	0	2.82222
AHCTF1	7	0	30.8807
AHCY	50	0	3786.77
AHCYL1	96	0	14654.2
AHCYL2	6	0	1135.5
AHDC1	6	0	1202.64
AHI1	4	0	50.4462
AHNAK	19	0	1375.11
AHNAK2	3	0	0.390552
AHR	34	0	3935.44
AHRR	5	0	21.2404
AHSA1	27	0	3178.07
AHSA2	1	0	0
AHSG	11	0	1031.21
AHSP	4	0	95.6812
AICDA	51	0	12492.7
AIDA	2	0	60.4673
AIF1	1	0	0
AIF1L	4	0	145.209
AIFM1	72	0	11849.7
AIFM2	2	0	0
AIFM3	2	0	117.306
AIG1	1	0	0
AIM1	2	0	0
AIM1L	1	0	0
AIM2	1	0	NA
AIMP1	42	0	1191.08
AIMP2	63	0	26088.6
AIP	22	0	4087.17
AIPL1	9	0	218.517
AIRE	61	0	1381.3
AJAP1	2	0	0
AJUBA	20	0	3607.8
AK1	10	0	828.772
AK2	24	0	4241.04
AK3	3	1	525.285
AK4	5	0	1542.5
AK5	9	0	184.834
AK6	0	0	NA
AK7	1	0	0
AK8	1	0	0
AK9	0	0	NA
AKAP1	13	0	9620.03
AKAP10	6	0	101.77
AKAP11	14	0	918.516
AKAP12	12	0	83.3459
AKAP13	17	0	1435.94
AKAP14	1	0	0
AKAP17A	7	0	1322.24
AKAP2	17	1	68.3664
AKAP3	7	0	15386.1
AKAP4	5	0	15501.8
AKAP5	12	0	62.4641
AKAP6	17	0	219.503
AKAP7	3	0	12.5964
AKAP8	23	0	6283.5
AKAP8L	23	0	1332.62
AKAP9	33	0	2847.07
AKIP1	8	0	746.961
AKIRIN1	1	0	0
AKIRIN2	6	0	3327.01
AKNA	2	0	267.22
AKNAD1	1	0	0
AKR1A1	4	0	18.9422
AKR1B1	16	1	682.78
AKR1B10	3	1	10.9125
AKR1B15	0	1	NA
AKR1C1	3	1	18.7906
AKR1C2	0	1	0
AKR1C3	7	1	29.2022
AKR1C4	1	1	0
AKR1CL1	0	1	NA
AKR1D1	0	1	NA
AKR1E2	0	1	NA
AKR7A2	6	1	3526.26
AKR7A3	3	1	56.1359
AKR7L	1	1	0
AKT1	212	0	104242
AKT1S1	13	0	91.597
AKT2	37	0	40309.7
AKT3	9	0	781.833
AKTIP	29	0	2701.11
ALAD	18	0	1034.86
ALAS1	12	0	2415.55
ALAS2	2	0	9.22465
ALB	160	1	430579
ALCAM	4	0	16676.8
ALDH16A1	7	0	487.803
ALDH18A1	19	0	379.071
ALDH1A1	5	0	1307.2
ALDH1A2	3	0	0
ALDH1A3	2	0	0
ALDH1B1	14	0	6160.33
ALDH1L1	0	0	NA
ALDH1L2	1	0	0
ALDH2	18	1	1783.13
ALDH3A1	3	1	27.8947
ALDH3A2	8	1	778.242
ALDH3B1	3	0	4.60527
ALDH3B2	1	0	0
ALDH4A1	3	0	153.494
ALDH5A1	5	0	2.22645
ALDH6A1	1	0	0
ALDH7A1	25	0	1550.59
ALDH8A1	1	0	0
ALDH9A1	15	0	121.581
ALDOA	50	0	12508.5
ALDOB	13	0	24696.5
ALDOC	14	0	579.93
ALG1	3	0	85.0246
ALG10	1	0	0
ALG10B	2	0	0
ALG11	2	0	0
ALG12	3	0	255.267
ALG13	5	0	521.789
ALG14	1	0	0
ALG1L	1	0	0
ALG1L2	1	0	0
ALG2	15	0	2508.56
ALG3	1	0	0
ALG5	1	0	0
ALG6	0	0	NA
ALG8	3	0	0.575262
ALG9	2	1	2213.08
ALK	50	0	7909.14
ALKBH1	2	0	0
ALKBH2	1	0	0
ALKBH3	0	0	0
ALKBH4	0	0	0
ALKBH5	3	0	332.753
ALKBH6	0	0	NA
ALKBH7	2	0	30.8307
ALKBH8	0	0	NA
ALLC	0	0	NA
ALMS1	4	0	326.948
ALMS1P	0	0	NA
ALOX12	5	1	8.13549
ALOX12B	0	1	NA
ALOX15	0	1	NA
ALOX15B	1	1	3.17075
ALOX5	7	0	17191.8
ALOX5AP	3	0	1152.35
ALOXE3	1	1	0
ALPI	4	1	61.7006
ALPK1	1	0	0
ALPK2	1	0	0
ALPK3	0	0	NA
ALPL	1	0	0
ALPP	15	1	1482.86
ALPPL2	1	1	0
ALS2	6	0	0
ALS2CL	2	0	0
ALS2CR11	5	0	143.853
ALS2CR12	3	0	0
ALX1	2	0	1.00383
ALX3	0	0	NA
ALX4	9	0	590.794
ALYREF	78	0	NA
AMACR	2	0	478.194
AMBN	0	0	NA
AMBP	12	0	400.242
AMBRA1	21	0	4918.55
AMD1	2	0	0
AMDHD1	1	0	0
AMDHD2	1	0	0
AMELX	0	0	NA
AMELY	0	0	NA
AMER1	7	0	NA
AMER2	0	0	NA
AMER3	0	0	NA
AMFR	75	0	29081.7
AMH	4	0	33.2821
AMHR2	2	0	9.62893
AMICA1	1	0	0
AMIGO1	2	0	0
AMIGO2	4	0	30408
AMIGO3	2	0	0
AMMECR1	2	0	0
AMMECR1L	4	0	1578.59
AMN	1	0	0
AMN1	0	0	NA
AMOT	34	0	23986.7
AMOTL1	5	0	92.6634
AMOTL2	16	0	14372.3
AMPD1	4	0	0
AMPD2	8	0	173.081
AMPD3	3	0	103.32
AMPH	37	0	13164.2
AMT	0	0	NA
AMTN	0	0	NA
AMY1A	5	1	11.4507
AMY1B	0	1	NA
AMY2A	2	1	8.72946
AMY2B	0	1	0
AMZ1	0	0	NA
AMZ2	1	0	0
ANAPC1	32	0	3429.61
ANAPC10	25	0	2549.07
ANAPC11	29	0	5934.68
ANAPC13	11	0	493.626
ANAPC15	11	0	NA
ANAPC16	10	0	686.034
ANAPC2	42	0	4522.6
ANAPC4	35	0	2349.66
ANAPC5	39	0	2852.45
ANAPC7	39	0	4233.42
ANG	8	1	501.599
ANGEL1	1	0	0
ANGEL2	2	0	332.753
ANGPT1	2	0	0
ANGPT2	7	0	104.665
ANGPT4	2	0	0
ANGPTL1	0	0	NA
ANGPTL2	0	0	NA
ANGPTL3	2	0	0
ANGPTL4	4	0	0.394678
ANGPTL5	0	0	NA
ANGPTL6	0	0	157.867
ANGPTL7	1	0	0
ANHX	0	0	NA
ANK1	16	0	18135.1
ANK2	7	0	2045.79
ANK3	10	0	28852.6
ANKAR	1	0	0
ANKDD1A	0	0	NA
ANKDD1B	0	0	NA
ANKEF1	4	0	NA
ANKFN1	0	0	NA
ANKFY1	20	0	782.628
ANKH	3	0	4.58303
ANKHD1	13	1	3947.69
ANKIB1	4	0	5.08477
ANKK1	0	0	NA
ANKLE1	2	0	0
ANKLE2	7	0	273.627
ANKMY1	0	0	NA
ANKMY2	16	0	1165.76
ANKRA2	11	0	2043.3
ANKRD1	3	0	0
ANKRD10	2	0	0
ANKRD11	4	0	0.573786
ANKRD12	6	0	179.188
ANKRD13A	7	0	134.14
ANKRD13B	3	0	2.54243
ANKRD13C	3	0	6898.13
ANKRD13D	5	0	1482.96
ANKRD16	0	0	NA
ANKRD17	9	0	1213.02
ANKRD18A	3	0	0
ANKRD18B	1	0	0
ANKRD19P	0	0	NA
ANKRD2	8	0	1637.35
ANKRD20A1	0	1	NA
ANKRD20A2	0	1	NA
ANKRD20A3	0	1	NA
ANKRD20A4	0	1	NA
ANKRD20A5P	0	0	NA
ANKRD20A8P	0	0	NA
ANKRD22	1	0	0
ANKRD23	2	0	0
ANKRD24	5	0	35.2248
ANKRD26	4	0	323.909
ANKRD26P1	0	0	NA
ANKRD27	3	0	4.74401
ANKRD28	21	0	32194
ANKRD29	0	0	NA
ANKRD30A	2	0	0
ANKRD30B	0	0	NA
ANKRD30BL	0	0	NA
ANKRD31	0	0	NA
ANKRD32	3	0	0
ANKRD33	0	0	NA
ANKRD33B	0	0	NA
ANKRD34A	1	0	NA
ANKRD34B	0	0	NA
ANKRD34C	0	0	NA
ANKRD35	2	0	0
ANKRD36	0	1	NA
ANKRD36B	0	0	NA
ANKRD36BP1	4	0	358.77
ANKRD36C	2	1	0
ANKRD37	1	0	0
ANKRD39	6	0	350.786
ANKRD40	4	0	166.254
ANKRD42	2	0	0
ANKRD44	5	0	38.6253
ANKRD45	1	0	0
ANKRD46	2	0	0
ANKRD49	0	0	NA
ANKRD50	1	0	0
ANKRD52	8	0	516.589
ANKRD53	1	0	0
ANKRD54	1	0	0
ANKRD55	1	0	0
ANKRD6	5	0	3.80227
ANKRD60	0	0	NA
ANKRD61	0	0	NA
ANKRD62	0	0	NA
ANKRD63	0	0	NA
ANKRD65	0	0	0
ANKRD66	0	0	NA
ANKRD7	1	0	NA
ANKRD9	0	0	NA
ANKS1A	12	0	326.1
ANKS1B	10	0	1424.64
ANKS3	1	0	0
ANKS4B	1	0	0
ANKS6	1	0	0
ANKUB1	0	0	NA
ANKZF1	7	0	268.27
ANLN	6	0	569.127
ANO1	1	0	0
ANO10	1	0	0
ANO2	1	0	0
ANO3	0	1	NA
ANO4	0	0	NA
ANO5	1	1	0
ANO6	2	0	0
ANO7	0	0	NA
ANO8	1	0	NA
ANO9	0	0	NA
ANP32A	42	0	4187.77
ANP32B	33	0	3933.1
ANP32C	0	0	NA
ANP32D	1	0	0
ANP32E	16	0	348.285
ANPEP	1	0	0
ANTXR1	3	0	0
ANTXR2	3	0	0
ANTXRL	0	0	NA
ANXA1	51	0	6573.74
ANXA10	2	0	0
ANXA11	18	0	2081.32
ANXA13	2	0	0
ANXA2	71	0	40299.7
ANXA2P2	6	0	12.2308
ANXA2R	1	0	NA
ANXA3	13	0	564.727
ANXA4	14	0	3084
ANXA5	29	0	24154.8
ANXA6	27	0	14567.4
ANXA7	110	0	63755.7
ANXA8	2	1	0
ANXA8L1	0	1	NA
ANXA8L2	0	1	50.3102
ANXA9	5	0	1072.31
AOAH	0	0	NA
AOC1	2	0	NA
AOC2	0	0	NA
AOC3	1	0	22.5184
AOX1	5	0	43.6726
AP1AR	2	0	0
AP1B1	35	0	6829.77
AP1G1	28	0	3076.87
AP1G2	11	0	2495.22
AP1M1	22	0	15946.7
AP1M2	20	0	3707.09
AP1S1	12	0	3310.11
AP1S2	7	0	162.991
AP1S3	2	0	0
AP2A1	42	0	10075.9
AP2A2	22	0	1854.83
AP2B1	51	0	6022.09
AP2M1	111	0	78991.8
AP2S1	13	0	17471.2
AP3B1	12	0	16948.7
AP3B2	3	0	0
AP3D1	13	0	76.8361
AP3M1	17	0	640.14
AP3M2	2	0	0
AP3S1	13	0	1194.74
AP3S2	7	0	17.6879
AP4B1	5	0	1088.87
AP4E1	6	0	692.427
AP4M1	7	0	3204.61
AP4S1	7	0	5542.63
AP5B1	1	0	NA
AP5M1	0	0	NA
AP5S1	0	0	NA
AP5Z1	4	0	NA
APAF1	18	0	4268.44
APBA1	14	0	4076.22
APBA2	10	0	674.086
APBA3	7	0	1213.43
APBB1	70	0	32307.5
APBB1IP	6	0	721.89
APBB2	4	0	628.74
APBB3	6	0	1106.31
APC	141	0	72671.1
APC2	18	0	1707.4
APCDD1	0	0	NA
APCDD1L	0	0	NA
APCS	12	0	7184.97
APEH	34	0	1612.08
APEX1	89	0	16192.8
APEX2	12	0	3766.69
APH1A	15	0	6987.93
APH1B	5	0	1317.21
API5	22	0	1551.7
APIP	12	0	2071.21
APITD1	16	0	6443.43
APLF	14	0	1045.92
APLN	1	0	0
APLNR	0	0	NA
APLP1	45	0	2924.17
APLP2	23	0	6766.49
APMAP	6	0	NA
APOA1	74	0	166298
APOA1BP	4	0	2948.91
APOA2	11	0	1525.09
APOA4	2	0	292.584
APOA5	3	0	4.16198
APOB	27	0	30928.5
APOBEC1	6	0	15251.8
APOBEC2	1	0	0
APOBEC3A	1	1	0
APOBEC3B	1	1	0
APOBEC3C	7	1	980.518
APOBEC3D	0	1	0
APOBEC3F	3	1	11.6275
APOBEC3G	7	1	658.346
APOBEC3H	0	0	NA
APOBEC4	0	0	NA
APOBR	0	0	NA
APOC1	4	0	220.214
APOC2	1	0	0
APOC3	5	0	3147.15
APOC4	1	0	0
APOD	9	0	1432.27
APOE	48	0	59445.7
APOF	2	0	0
APOH	10	0	1304.84
APOL1	2	1	0
APOL2	1	1	0
APOL3	0	0	NA
APOL4	0	1	NA
APOL5	7	0	NA
APOL6	1	0	0
APOLD1	1	0	52.4645
APOM	2	0	0.557228
APOO	1	0	0
APOOL	1	0	0
APOPT1	2	0	0
APP	1911	0	8.31424e+06
APPBP2	29	0	49455.6
APPL1	32	0	12273.8
APPL2	13	0	411.533
APRT	17	0	2322.75
APTX	19	0	15702.3
AQP1	7	0	254.343
AQP10	0	0	NA
AQP11	1	0	140.407
AQP12A	0	1	NA
AQP12B	0	1	NA
AQP2	1	1	0
AQP3	3	1	57.0207
AQP4	2	0	1.03098
AQP5	3	1	130.565
AQP6	0	1	NA
AQP7	0	1	NA
AQP7P3	0	0	NA
AQP8	0	0	NA
AQP9	0	0	NA
AQR	12	0	783.475
AR	212	0	103239
ARAF	39	0	22802
ARAP1	20	0	3251.86
ARAP2	0	0	NA
ARAP3	3	0	0
ARC	3	0	6.46637
ARCN1	19	0	1088.5
AREG	7	1	455.785
AREL1	6	0	NA
ARF1	35	0	23054.2
ARF3	15	0	652.869
ARF4	14	0	2373.7
ARF5	10	0	1758.62
ARF6	118	0	14649.7
ARFGAP1	24	0	5051.45
ARFGAP2	3	0	0.805898
ARFGAP3	4	0	9596.11
ARFGEF1	12	0	63.9002
ARFGEF2	14	0	90.0528
ARFIP1	19	0	221.412
ARFIP2	18	0	7232.86
ARFRP1	1	0	6.42584
ARG1	8	0	87.9024
ARG2	1	0	0
ARGFX	0	0	NA
ARGLU1	12	0	1449.55
ARHGAP1	12	0	927.169
ARHGAP10	5	0	24.6188
ARHGAP11A	3	1	3.85856
ARHGAP11B	0	1	NA
ARHGAP12	2	0	392.547
ARHGAP15	6	0	1611.04
ARHGAP17	30	0	2685.47
ARHGAP18	2	0	0
ARHGAP19	6	0	150.66
ARHGAP20	1	0	0
ARHGAP21	4	0	8.04345
ARHGAP22	1	0	0
ARHGAP23	5	0	6.0974
ARHGAP24	3	0	0
ARHGAP25	1	0	0
ARHGAP26	6	0	68.8024
ARHGAP27	4	0	7.18817
ARHGAP28	0	0	NA
ARHGAP29	8	0	193.287
ARHGAP30	0	0	NA
ARHGAP31	2	0	2.52853
ARHGAP32	28	0	5418.75
ARHGAP33	2	0	3.31082
ARHGAP35	9	0	5499.09
ARHGAP36	1	0	0
ARHGAP39	0	0	NA
ARHGAP4	5	0	1.27876
ARHGAP40	0	0	NA
ARHGAP42	0	0	NA
ARHGAP44	3	0	216.218
ARHGAP5	10	0	5380.05
ARHGAP6	1	0	0
ARHGAP8	2	1	0
ARHGAP9	7	0	1173.26
ARHGDIA	63	0	15225.7
ARHGDIB	10	0	968.535
ARHGDIG	5	0	13.0174
ARHGEF1	19	0	605.492
ARHGEF10	4	0	250.883
ARHGEF10L	4	0	NA
ARHGEF11	20	0	8190.8
ARHGEF12	12	0	1160.51
ARHGEF15	5	0	11.4695
ARHGEF16	5	0	82.3387
ARHGEF17	2	0	0
ARHGEF18	4	1	453.183
ARHGEF19	5	0	0
ARHGEF2	24	0	1667.32
ARHGEF25	3	0	1.15716
ARHGEF26	0	0	NA
ARHGEF28	6	0	NA
ARHGEF3	5	0	19.1947
ARHGEF33	0	0	NA
ARHGEF35	2	0	0
ARHGEF37	0	0	NA
ARHGEF38	0	0	NA
ARHGEF39	3	0	NA
ARHGEF4	6	0	29.0784
ARHGEF40	5	0	378.475
ARHGEF5	13	0	1277.49
ARHGEF6	18	0	6331.89
ARHGEF7	31	0	9410.87
ARHGEF9	5	0	15.3486
ARID1A	40	0	1925.63
ARID1B	23	0	391.373
ARID2	17	0	464.256
ARID3A	19	0	2014.06
ARID3B	9	0	2176.25
ARID3C	0	0	NA
ARID4A	20	0	104.326
ARID4B	12	0	784.501
ARID5A	9	0	185.221
ARID5B	9	0	89.7529
ARIH1	27	0	854.169
ARIH2	53	0	57996.7
ARIH2OS	1	0	NA
ARL1	19	0	2086.77
ARL10	1	0	0
ARL11	2	0	0
ARL13A	4	0	0
ARL13B	1	0	0
ARL14	1	0	0
ARL14EP	1	0	NA
ARL14EPL	0	1	NA
ARL15	15	0	3335.2
ARL16	1	0	0
ARL17A	1	1	0
ARL17B	0	1	0
ARL2	14	0	261.532
ARL2BP	7	0	1707.21
ARL3	14	0	936.382
ARL4A	2	0	0
ARL4C	3	0	341.984
ARL4D	16	0	1727.55
ARL5A	6	0	1602.45
ARL5B	1	0	0
ARL5C	0	0	NA
ARL6	7	0	2854
ARL6IP1	11	1	2443.53
ARL6IP4	4	0	86.2422
ARL6IP5	14	0	3684.7
ARL6IP6	2	0	231.752
ARL8A	1	0	0
ARL8B	10	0	3348.45
ARL9	0	0	NA
ARMC1	5	0	649.299
ARMC10	2	0	0
ARMC12	0	0	NA
ARMC2	0	0	0
ARMC3	0	0	NA
ARMC4	0	0	NA
ARMC5	3	0	0
ARMC6	14	0	535.483
ARMC7	4	0	1643.48
ARMC8	14	0	283.588
ARMC9	7	0	711.956
ARMCX1	1	1	0
ARMCX2	2	0	34.2691
ARMCX3	18	1	1409.34
ARMCX4	0	0	NA
ARMCX5	1	1	0
ARMCX6	0	1	NA
ARMS2	0	0	NA
ARNT	37	0	20481.5
ARNT2	8	0	2182.63
ARNTL	17	0	7212.42
ARNTL2	3	0	0
ARPC1A	26	1	5116.05
ARPC1B	41	1	4522.86
ARPC2	51	0	4170.12
ARPC3	34	0	5315.67
ARPC4	45	0	1626.25
ARPC5	28	0	2457.21
ARPC5L	16	0	1391.69
ARPP19	5	0	394.21
ARPP21	2	0	0
ARR3	24	0	19897.8
ARRB1	236	0	180378
ARRB2	315	0	156147
ARRDC1	8	0	437.108
ARRDC2	1	0	0
ARRDC3	15	0	2043.19
ARRDC4	10	0	36.127
ARRDC5	0	0	NA
ARSA	3	0	9.66408
ARSB	2	0	245.758
ARSD	0	0	NA
ARSE	4	1	1
ARSF	1	1	0
ARSG	0	0	NA
ARSH	0	1	NA
ARSI	0	0	NA
ARSJ	0	0	NA
ARSK	0	0	NA
ART1	0	1	NA
ART3	1	0	0
ART4	1	0	73.636
ART5	0	1	NA
ARTN	1	0	0
ARV1	1	0	0
ARVCF	4	0	998.794
ARX	0	0	NA
AS3MT	1	0	0
ASAH1	7	0	446.962
ASAH2	1	1	0
ASAH2B	1	0	0
ASAH2C	1	1	0
ASAP1	37	0	3340.36
ASAP2	20	0	4302.08
ASAP3	2	0	2.32095
ASB1	4	0	1.15309
ASB10	4	0	894.868
ASB11	0	1	NA
ASB12	3	0	13.5047
ASB13	7	0	105.833
ASB14	0	0	NA
ASB15	0	0	NA
ASB16	4	0	NA
ASB17	1	0	0
ASB18	0	0	NA
ASB2	16	0	477.895
ASB3	12	0	1694.46
ASB4	7	0	199.475
ASB5	0	0	NA
ASB6	19	0	2171.1
ASB7	5	0	390.123
ASB8	6	0	637.232
ASB9	11	1	53.9011
ASCC1	6	0	588.066
ASCC2	38	0	18212.1
ASCC3	15	0	485.785
ASCL1	5	0	2.5838
ASCL2	7	0	16.2918
ASCL3	2	0	108.681
ASCL4	1	0	0
ASCL5	0	0	NA
ASF1A	29	0	673.793
ASF1B	32	0	1765.83
ASGR1	12	1	3795.78
ASGR2	10	1	15699.7
ASH1L	5	0	153.035
ASH2L	50	0	12816.6
ASIC1	4	0	NA
ASIC2	2	0	NA
ASIC3	6	0	NA
ASIC4	0	0	NA
ASIC5	0	0	NA
ASIP	0	0	NA
ASL	15	1	15405.4
ASMT	0	0	NA
ASMTL	5	0	5757.34
ASNA1	18	0	1057.2
ASNS	43	0	1466.03
ASNSD1	2	0	100.904
ASPA	0	0	0
ASPDH	0	0	NA
ASPG	0	0	NA
ASPH	6	0	215.849
ASPHD1	0	0	NA
ASPHD2	0	0	NA
ASPM	12	0	377.242
ASPN	0	0	NA
ASPRV1	2	0	1.05463
ASPSCR1	12	0	932.091
ASRGL1	5	0	419.269
ASS1	36	0	6028.29
ASTE1	0	0	0
ASTL	0	0	NA
ASTN1	1	0	0
ASTN2	0	0	NA
ASUN	12	0	2489.28
ASXL1	13	0	500.536
ASXL2	6	0	1246.29
ASXL3	0	0	NA
ASZ1	1	0	0
ATAD1	5	0	468.28
ATAD2	12	0	911.926
ATAD2B	2	0	4.74155
ATAD3A	43	1	2947.77
ATAD3B	17	1	2499.64
ATAD3C	2	1	19.5535
ATAD5	9	0	6.94143
ATAT1	1	0	569.474
ATCAY	2	0	0
ATE1	5	0	18.9986
ATF1	13	0	2526.71
ATF2	193	0	69766.7
ATF3	53	0	12593.3
ATF4	63	0	51186.8
ATF5	12	0	6772.07
ATF6	20	0	7503.04
ATF6B	8	0	586.86
ATF7	11	1	7435.84
ATF7IP	64	0	1260.72
ATF7IP2	3	0	4.11948
ATG10	11	0	614.466
ATG12	46	0	6068.46
ATG13	15	0	1530.11
ATG14	7	0	1637.63
ATG16L1	26	0	16730.6
ATG16L2	3	0	7.36365
ATG2A	11	0	3168.74
ATG2B	3	0	8.87228
ATG3	29	0	4158.86
ATG4A	1	0	0.391493
ATG4B	20	0	2299.09
ATG4C	10	0	10.0225
ATG4D	1	0	0
ATG5	60	0	4838.59
ATG7	42	0	11978.7
ATG9A	9	0	2.72042
ATG9B	0	0	NA
ATHL1	1	0	0
ATIC	49	0	8440.33
ATL1	1	0	0
ATL2	3	0	0
ATL3	3	0	0
ATM	106	0	32609
ATMIN	1	0	NA
ATN1	97	0	114361
ATOH1	0	0	NA
ATOH7	0	0	NA
ATOH8	2	0	87.6956
ATOX1	3	0	0.23125
ATP10A	0	0	NA
ATP10B	0	0	NA
ATP10D	1	0	0
ATP11A	2	0	605.112
ATP11B	2	0	0
ATP11C	2	0	0
ATP12A	5	0	2845.38
ATP13A1	2	0	4.75365
ATP13A2	47	0	85918
ATP13A3	1	0	0
ATP13A4	0	1	NA
ATP13A5	0	1	NA
ATP1A1	35	0	6545.88
ATP1A2	6	1	34.819
ATP1A3	4	0	58.352
ATP1A4	5	1	0
ATP1B1	23	0	16735.5
ATP1B2	1	0	0
ATP1B3	8	0	386.49
ATP1B4	0	0	NA
ATP2A1	8	0	8846.69
ATP2A2	44	0	23840.5
ATP2A3	9	0	35.9531
ATP2B1	7	0	79.1765
ATP2B2	9	0	3131.43
ATP2B3	3	0	3.56968
ATP2B4	9	0	637.897
ATP2C1	2	0	0
ATP2C2	1	0	0
ATP4A	1	0	103823
ATP4B	3	0	20.5695
ATP5A1	89	0	10893.5
ATP5B	85	0	16722.3
ATP5C1	46	0	25592.4
ATP5D	10	0	6.80743
ATP5E	3	0	2875.24
ATP5EP2	0	0	NA
ATP5F1	21	0	2010.44
ATP5G1	1	0	0
ATP5G2	3	0	447.347
ATP5G3	3	0	1586.47
ATP5H	10	0	364.938
ATP5I	6	0	269.473
ATP5J	8	0	54.0465
ATP5J2	25	0	1760.74
ATP5L	12	0	307.879
ATP5L2	0	0	NA
ATP5O	26	0	1004.7
ATP5S	0	1	NA
ATP5SL	0	0	NA
ATP6AP1	8	0	1562.86
ATP6AP1L	0	0	NA
ATP6AP2	5	0	14048.7
ATP6V0A1	22	0	240.495
ATP6V0A2	10	0	189.536
ATP6V0A4	2	0	0
ATP6V0B	4	0	460.093
ATP6V0C	5	0	16.1547
ATP6V0D1	6	0	1078.91
ATP6V0D2	5	0	12.8461
ATP6V0E1	0	0	NA
ATP6V0E2	0	0	0
ATP6V1A	49	0	6294.33
ATP6V1B1	78	0	7655.42
ATP6V1B2	66	0	3121.67
ATP6V1C1	44	0	2579.51
ATP6V1C2	0	0	NA
ATP6V1D	19	0	1849.92
ATP6V1E1	43	0	3968.96
ATP6V1E2	1	0	0
ATP6V1F	39	0	2719.18
ATP6V1G1	7	0	932.9
ATP6V1G2	2	0	2.89523
ATP6V1G3	0	0	NA
ATP6V1H	30	0	1438.02
ATP7A	7	0	27.0644
ATP7B	9	0	795.935
ATP8A1	2	0	0
ATP8A2	2	0	8.74073
ATP8B1	2	0	15205
ATP8B2	1	0	0
ATP8B3	1	0	0
ATP8B4	0	0	NA
ATP9A	3	0	2.99919
ATP9B	1	0	0
ATPAF1	5	0	0
ATPAF2	2	0	477.804
ATPIF1	4	0	57.1129
ATR	77	0	11859.1
ATRAID	4	0	NA
ATRIP	23	0	2578.3
ATRN	3	0	826.214
ATRNL1	1	0	0
ATRX	23	0	2703.06
ATXN1	249	0	499192
ATXN10	30	0	2680.49
ATXN1L	62	0	24971.3
ATXN2	32	0	12902.3
ATXN2L	42	0	4834.74
ATXN3	59	0	21323.6
ATXN3L	7	0	124.121
ATXN7	78	0	21627.4
ATXN7L1	2	0	0
ATXN7L2	5	0	117.438
ATXN7L3	16	0	259.817
ATXN7L3B	1	0	0
ATXN8	0	0	NA
AUH	1	0	0
AUNIP	2	0	NA
AUP1	33	0	7126.55
AURKA	79	0	17258.5
AURKAIP1	5	0	17.709
AURKB	70	0	25197.3
AURKC	12	0	1843.06
AUTS2	4	0	0.0956221
AVEN	4	0	227.83
AVIL	2	0	0
AVL9	1	0	0
AVP	4	1	221.544
AVPI1	2	0	39.519
AVPR1A	3	0	1.67887
AVPR1B	1	0	0
AVPR2	13	0	2814.12
AWAT1	0	1	NA
AWAT2	0	1	NA
AXDND1	0	0	NA
AXIN1	57	0	4437.84
AXIN2	10	0	95.6666
AXL	16	0	1106.57
AZGP1	6	0	600.902
AZI1	9	0	678.509
AZI2	14	0	736.632
AZIN1	8	0	7213.77
AZU1	3	1	16.821
B2M	19	0	3338.51
B3GALNT1	1	0	0
B3GALNT2	2	0	160.356
B3GALT1	1	0	0
B3GALT2	1	0	0
B3GALT4	4	0	3.92297
B3GALT5	0	0	NA
B3GALT6	1	0	157.867
B3GALTL	1	0	0
B3GAT1	1	0	0.891209
B3GAT2	0	0	NA
B3GAT3	1	0	1.37596
B3GNT1	2	0	0
B3GNT2	2	0	0
B3GNT3	0	0	NA
B3GNT4	2	0	35.4043
B3GNT5	1	0	0
B3GNT6	0	0	NA
B3GNT7	0	0	NA
B3GNT8	0	0	NA
B3GNT9	2	0	65.2478
B3GNTL1	2	0	0
B4GALNT1	1	0	0
B4GALNT2	0	0	NA
B4GALNT3	0	0	NA
B4GALNT4	0	0	NA
B4GALT1	8	0	268.14
B4GALT2	1	0	0
B4GALT3	3	0	34.7666
B4GALT4	0	0	NA
B4GALT5	2	0	208.66
B4GALT6	0	0	NA
B4GALT7	0	0	NA
B9D1	3	0	370.58
B9D2	2	0	NA
BAALC	2	0	127.645
BAAT	2	0	0
BABAM1	79	1	20216.7
BACE1	8	1	340.046
BACE2	3	0	0
BACH1	27	0	3817.17
BACH2	14	0	2087.14
BAD	37	0	2554.29
BAG1	51	0	6607.9
BAG2	75	0	8896.14
BAG3	399	0	832403
BAG4	18	0	8577.26
BAG5	17	0	273.982
BAG6	125	0	150830
BAGE	0	0	NA
BAGE2	0	0	NA
BAGE3	0	0	NA
BAGE4	0	0	NA
BAGE5	0	0	NA
BAHCC1	2	0	0.741473
BAHD1	15	0	715.214
BAI1	17	0	40746.7
BAI2	5	0	63.5273
BAI3	1	0	0
BAIAP2	24	0	5795.07
BAIAP2L1	11	0	541.453
BAIAP2L2	0	0	NA
BAIAP3	1	0	0
BAK1	30	0	2228.33
BAMBI	11	0	2272.08
BANF1	55	0	29992
BANF2	0	0	NA
BANK1	4	0	55.2077
BANP	12	0	209.077
BAP1	37	0	10508.3
BARD1	236	0	93442.3
BARHL1	3	0	5.232
BARHL2	0	0	NA
BARX1	5	0	4852.02
BARX2	1	0	0
BASP1	13	0	1533.43
BATF	17	0	506.445
BATF2	17	0	946.284
BATF3	17	0	131.195
BAX	55	0	7674.84
BAZ1A	18	0	522.214
BAZ1B	52	0	20548.2
BAZ2A	16	0	457.532
BAZ2B	5	0	668.168
BBC3	4	0	62.9866
BBIP1	0	0	NA
BBOX1	1	0	0
BBS1	17	1	18798.9
BBS10	13	0	3554.23
BBS12	0	0	NA
BBS2	12	0	11884.5
BBS4	16	0	14629.9
BBS5	0	1	NA
BBS7	7	0	1006.83
BBS9	0	0	NA
BBX	6	0	601.438
BCAM	4	0	21.1123
BCAN	8	0	36212.8
BCAP29	4	0	45.7599
BCAP31	37	0	16087.5
BCAR1	66	0	24524.4
BCAR3	45	0	429.474
BCAR4	0	0	NA
BCAS1	2	0	0.300233
BCAS2	40	0	1989.02
BCAS3	1	0	0
BCAS4	1	0	0
BCAT1	11	0	2077.96
BCAT2	5	0	2357.36
BCCIP	37	0	3282.25
BCDIN3D	3	0	0
BCHE	2	0	0
BCKDHA	3	1	135.451
BCKDHB	2	0	42.3778
BCKDK	14	0	7951.49
BCL10	45	0	39338.1
BCL11A	19	0	1583.42
BCL11B	16	0	81.9595
BCL2	93	0	48331.4
BCL2A1	12	0	1865.88
BCL2L1	76	0	35904.3
BCL2L10	5	0	15.0325
BCL2L11	40	0	24844.1
BCL2L12	3	0	12.3432
BCL2L13	3	0	0
BCL2L14	3	0	7.95076
BCL2L15	0	0	NA
BCL2L2	12	1	742.106
BCL3	43	0	2749.03
BCL6	100	0	113452
BCL6B	4	0	311.601
BCL7A	7	0	134.543
BCL7B	3	0	58.6921
BCL7C	16	0	805.564
BCL9	6	0	540.192
BCL9L	1	0	0.846916
BCLAF1	27	0	3536.63
BCMO1	0	0	NA
BCO2	0	0	NA
BCOR	22	0	1328.16
BCORL1	11	0	123.905
BCORP1	0	0	NA
BCR	61	0	16358.3
BCS1L	6	0	20.7
BDH1	3	0	159.852
BDH2	2	0	0
BDKRB1	1	0	0
BDKRB2	4	0	107.575
BDNF	8	0	1133
BDP1	1	0	0
BEAN1	1	0	0
BECN1	42	0	19525.4
BECN1P1	0	0	NA
BEGAIN	20	0	17780.5
BEND2	2	0	398.278
BEND3	10	0	43.3976
BEND4	0	0	NA
BEND5	7	0	438.468
BEND6	0	0	NA
BEND7	6	0	223.515
BEST1	1	0	0
BEST2	0	0	NA
BEST3	0	0	NA
BEST4	0	0	NA
BET1	6	0	367.043
BET1L	7	0	402.522
BEX1	3	1	15205
BEX2	4	1	733.149
BEX4	1	1	0
BEX5	0	1	NA
BFAR	17	0	437.263
BFSP1	2	0	3.56961
BFSP2	0	0	NA
BGLAP	1	0	0
BGN	8	0	20427.7
BHLHA15	1	0	0
BHLHA9	0	0	NA
BHLHB9	2	1	48.1617
BHLHE22	0	0	NA
BHLHE23	0	0	NA
BHLHE40	25	0	5340.07
BHLHE41	9	0	27.6328
BHMT	6	1	10.8151
BHMT2	1	1	0
BICC1	0	0	NA
BICD1	13	0	74.8464
BICD2	10	0	296.52
BID	45	0	5766.73
BIK	12	0	2789.71
BIN1	39	0	8155.4
BIN2	5	0	224.868
BIN3	3	0	0.923853
BIRC2	85	1	11340
BIRC3	61	1	5031.28
BIRC5	34	0	8723.38
BIRC6	21	0	113.386
BIRC7	17	0	63.2734
BIRC8	13	0	117.846
BIVM	1	1	0
BLACE	0	0	NA
BLCAP	1	0	0
BLID	2	0	0
BLK	10	0	175.648
BLM	59	0	11161.2
BLMH	23	0	2993.54
BLNK	33	0	16697.3
BLOC1S1	16	0	4486.25
BLOC1S2	17	0	9563.42
BLOC1S3	6	0	1.85343
BLOC1S4	6	0	NA
BLOC1S5	9	1	NA
BLOC1S6	23	0	NA
BLVRA	3	0	0
BLVRB	4	0	2269.02
BLZF1	11	0	2518.06
BMF	13	0	9998.17
BMI1	60	1	148273
BMP1	5	0	267.494
BMP10	1	0	19.9453
BMP15	0	0	NA
BMP2	13	0	15576.5
BMP2K	7	0	157.597
BMP2KL	0	0	NA
BMP3	4	0	5.97561
BMP4	10	0	21339.5
BMP5	0	0	NA
BMP6	5	0	515.81
BMP7	11	0	25485
BMP8A	0	1	NA
BMP8B	5	1	0
BMPER	0	0	NA
BMPR1A	28	0	28575.3
BMPR1B	18	0	21739.6
BMPR2	29	0	51389.1
BMS1	8	0	44.4448
BMX	29	0	10140.2
BNC1	1	0	0
BNC2	2	0	19.6893
BNIP1	7	0	474.076
BNIP2	10	0	721.88
BNIP3	14	0	863.337
BNIP3L	27	0	5469.55
BNIPL	14	0	153.599
BOC	6	0	61.9818
BOD1	2	0	0
BOD1L1	3	0	NA
BOD1L2	0	0	NA
BOK	4	0	839.935
BOLA1	2	0	95.4278
BOLA2	11	1	38.9315
BOLA2B	0	1	10.0633
BOLA3	0	0	NA
BOLL	1	0	0
BOP1	29	1	1740.53
BORA	7	0	185.335
BPESC1	0	0	NA
BPGM	10	0	17649.9
BPHL	1	0	0
BPI	0	0	NA
BPIFA1	3	0	1097.03
BPIFA2	0	0	NA
BPIFA3	0	0	NA
BPIFA4P	0	0	NA
BPIFB1	0	0	NA
BPIFB2	0	0	NA
BPIFB3	1	0	0
BPIFB4	0	0	NA
BPIFB6	0	0	NA
BPIFC	0	0	NA
BPNT1	4	0	108.811
BPTF	21	0	2503.43
BPY2	2	1	2.46565
BRAF	43	0	4819.84
BRAP	23	0	3419.2
BRAT1	6	0	44.5447
BRCA1	380	0	341432
BRCA2	52	0	11144.3
BRCC3	44	0	4551.39
BRD1	11	0	1063.72
BRD2	11	0	1247.6
BRD3	8	0	2241.67
BRD4	59	0	6321.3
BRD7	38	0	3087.68
BRD8	22	0	499.394
BRD9	3	0	0
BRDT	4	0	2.11869
BRE	41	0	4554.15
BRF1	14	0	1147.92
BRF2	52	0	262.548
BRI3	0	0	NA
BRI3BP	3	0	0.974672
BRICD5	0	0	NA
BRINP1	6	0	NA
BRINP2	0	0	NA
BRINP3	0	0	NA
BRIP1	12	0	81.9589
BRIX1	25	0	4188.41
BRK1	6	0	301.243
BRMS1	29	0	3237.26
BRMS1L	12	0	42.9672
BROX	3	0	143.289
BRPF1	7	0	13.1767
BRPF3	6	0	40.3516
BRS3	0	0	NA
BRSK1	3	0	192.058
BRSK2	8	0	34.2561
BRWD1	9	0	413.095
BRWD3	2	0	0
BSCL2	5	0	16566.9
BSDC1	3	0	0.840739
BSG	25	0	6858.29
BSN	6	0	2975.1
BSND	3	0	0
BSPH1	0	0	NA
BSPRY	1	0	NA
BST1	1	0	0
BST2	10	0	46.4155
BSX	0	0	NA
BTAF1	8	0	114.299
BTBD1	11	0	26.4872
BTBD10	9	0	58.3816
BTBD11	0	0	NA
BTBD16	1	0	0
BTBD17	0	0	NA
BTBD18	0	0	NA
BTBD19	0	0	NA
BTBD2	32	0	4041.44
BTBD3	3	0	8213.39
BTBD6	2	0	7.88296
BTBD7	2	0	42.3778
BTBD8	2	0	4.84618
BTBD9	7	0	7.4537
BTC	1	0	NA
BTD	1	0	0
BTF3	23	0	8696.42
BTF3L4	18	0	641.178
BTG1	18	0	1258.26
BTG2	18	0	3882.56
BTG3	6	0	129.035
BTG4	2	0	0
BTK	71	0	28806.9
BTLA	3	0	28.6964
BTN1A1	1	1	0
BTN2A1	1	1	0
BTN2A2	1	1	0
BTN2A3P	0	0	NA
BTN3A1	2	1	3748.03
BTN3A2	1	1	0
BTN3A3	3	0	0.927633
BTNL10	0	0	NA
BTNL2	1	0	0
BTNL3	0	1	NA
BTNL8	1	1	0
BTNL9	0	1	NA
BTRC	142	0	59576.8
BUB1	26	0	1466.11
BUB1B	50	0	1523.21
BUB3	39	0	5027.86
BUD13	3	0	31.9112
BUD31	19	0	1336.99
BVES	6	0	NA
BYSL	30	0	3865.62
BZRAP1	2	0	21.626
BZW1	19	0	2711.21
BZW2	20	0	1962.28
C10orf10	8	0	83.5413
C10orf105	0	0	NA
C10orf107	0	0	NA
C10orf11	0	0	NA
C10orf111	0	0	NA
C10orf112	0	0	NA
C10orf113	0	0	NA
C10orf115	0	0	NA
C10orf118	4	0	416.126
C10orf12	3	0	8.82281
C10orf120	0	0	NA
C10orf126	0	0	NA
C10orf128	0	0	NA
C10orf131	0	0	NA
C10orf2	4	0	91.1045
C10orf25	0	0	NA
C10orf32	1	0	0
C10orf35	1	0	0
C10orf40	0	0	NA
C10orf53	0	0	NA
C10orf54	3	0	10.1952
C10orf55	1	0	0
C10orf62	4	0	40.1896
C10orf67	0	0	NA
C10orf68	0	0	NA
C10orf71	0	0	NA
C10orf76	1	0	0
C10orf82	1	0	0
C10orf85	0	0	NA
C10orf88	5	0	825.963
C10orf90	1	0	0
C10orf91	0	0	NA
C10orf95	0	0	NA
C10orf99	0	0	NA
C11orf1	1	0	0
C11orf16	2	0	101.491
C11orf21	0	0	NA
C11orf24	0	0	NA
C11orf30	12	0	1996.49
C11orf31	0	0	NA
C11orf34	0	0	NA
C11orf39	0	0	NA
C11orf40	0	0	NA
C11orf42	0	0	NA
C11orf44	0	0	NA
C11orf45	1	0	0
C11orf48	1	0	0
C11orf49	10	0	2345.07
C11orf52	1	0	0
C11orf53	2	0	935.038
C11orf54	3	0	326.725
C11orf57	4	0	50.9567
C11orf58	43	0	5562.25
C11orf63	2	0	73.6739
C11orf65	1	0	0
C11orf68	4	0	734.139
C11orf70	3	0	1.02773
C11orf71	3	0	4711.15
C11orf72	0	0	NA
C11orf73	2	0	0
C11orf74	3	0	15206.9
C11orf80	1	0	0
C11orf83	6	0	7.95728
C11orf84	4	0	87.1364
C11orf85	0	0	NA
C11orf86	0	0	NA
C11orf87	0	0	0
C11orf88	0	0	NA
C11orf91	0	0	NA
C11orf94	0	0	NA
C11orf95	0	0	NA
C11orf96	0	0	NA
C12orf10	2	0	518.935
C12orf29	1	0	0
C12orf36	0	0	NA
C12orf39	1	0	0
C12orf4	1	0	0
C12orf40	0	0	NA
C12orf42	0	0	NA
C12orf43	1	0	0
C12orf44	36	0	9719.37
C12orf45	4	0	310.414
C12orf49	1	0	0
C12orf50	0	0	NA
C12orf52	4	0	0
C12orf54	0	0	NA
C12orf55	0	0	NA
C12orf56	0	0	NA
C12orf57	9	0	4443.11
C12orf60	0	0	NA
C12orf61	0	0	NA
C12orf65	2	0	521.872
C12orf66	0	0	NA
C12orf71	0	0	NA
C12orf73	0	0	NA
C12orf74	0	0	NA
C12orf75	1	0	0
C12orf76	0	0	NA
C12orf77	0	0	NA
C12orf79	0	0	NA
C14orf1	64	0	24567.9
C14orf105	0	0	NA
C14orf119	2	0	0
C14orf132	0	0	NA
C14orf142	15	0	26.9764
C14orf144	0	0	NA
C14orf159	1	0	0
C14orf166	42	0	4960.3
C14orf177	0	0	NA
C14orf178	0	0	NA
C14orf180	0	0	NA
C14orf182	0	0	NA
C14orf183	0	0	NA
C14orf2	1	0	0
C14orf23	0	0	NA
C14orf28	0	0	NA
C14orf37	0	0	NA
C14orf39	0	0	NA
C14orf64	0	0	NA
C14orf79	0	0	NA
C14orf80	2	0	0
C14orf93	3	0	53.6312
C15orf26	0	0	NA
C15orf27	0	0	NA
C15orf32	0	0	NA
C15orf37	0	0	NA
C15orf38	2	0	0
C15orf39	5	0	57.2479
C15orf40	1	0	0
C15orf41	2	0	0
C15orf43	1	0	0
C15orf48	2	0	6.3062
C15orf52	0	0	0
C15orf53	0	0	NA
C15orf54	0	0	NA
C15orf56	0	0	NA
C15orf57	1	0	0
C15orf59	1	0	0
C15orf61	0	0	NA
C15orf62	0	0	NA
C15orf65	0	0	NA
C16orf13	2	0	0
C16orf3	0	0	NA
C16orf45	2	0	120.831
C16orf46	0	0	NA
C16orf47	0	0	NA
C16orf52	0	0	NA
C16orf54	1	0	0
C16orf58	1	0	0
C16orf59	4	0	31.3021
C16orf62	1	0	0
C16orf70	5	0	907.327
C16orf71	0	0	NA
C16orf72	1	0	0
C16orf74	2	0	5.56353
C16orf78	1	0	0
C16orf80	4	0	3256.63
C16orf82	0	0	NA
C16orf86	0	0	NA
C16orf87	3	0	249.962
C16orf89	1	0	0
C16orf90	0	0	NA
C16orf91	0	0	NA
C16orf92	0	0	NA
C16orf93	0	0	NA
C16orf95	0	0	NA
C16orf96	0	0	NA
C16orf97	0	0	NA
C17orf100	0	0	NA
C17orf102	0	0	NA
C17orf104	0	0	NA
C17orf105	0	0	NA
C17orf107	0	0	NA
C17orf112	0	0	NA
C17orf47	0	0	NA
C17orf49	2	1	0
C17orf50	0	0	NA
C17orf51	0	0	NA
C17orf53	2	0	15.5321
C17orf58	0	0	NA
C17orf59	0	0	NA
C17orf62	2	0	0
C17orf64	0	0	NA
C17orf67	0	0	NA
C17orf70	8	0	573.38
C17orf74	0	0	NA
C17orf75	1	0	0
C17orf77	0	0	NA
C17orf78	0	0	NA
C17orf80	0	0	NA
C17orf82	3	0	492.891
C17orf85	6	0	281.857
C17orf89	0	0	NA
C17orf96	0	0	NA
C17orf97	1	0	108.059
C17orf98	0	0	NA
C17orf99	0	0	NA
C18orf12	0	0	NA
C18orf15	0	0	NA
C18orf21	2	0	0
C18orf25	12	0	525.12
C18orf32	1	0	0
C18orf42	0	0	NA
C18orf54	3	0	723.965
C18orf63	0	0	NA
C18orf8	10	0	34.1311
C19orf10	7	0	15.2428
C19orf12	2	0	39.519
C19orf18	1	0	0
C19orf24	0	0	NA
C19orf25	7	0	129.109
C19orf26	0	0	NA
C19orf35	0	0	NA
C19orf40	14	0	2269.58
C19orf43	5	0	65.9964
C19orf44	2	0	0
C19orf45	0	0	NA
C19orf47	1	0	77.0986
C19orf48	0	0	NA
C19orf52	2	0	122.11
C19orf53	1	0	0
C19orf54	1	0	0
C19orf57	12	0	4010.86
C19orf60	6	0	132.951
C19orf66	1	0	0
C19orf67	0	0	NA
C19orf68	2	0	0
C19orf70	8	0	2.73889
C19orf71	0	0	NA
C19orf73	0	0	NA
C19orf80	1	0	0
C19orf81	0	0	NA
C19orf82	0	0	NA
C1D	11	0	975.529
C1GALT1	2	0	3.62778
C1GALT1C1	3	0	767.88
C1orf100	0	0	NA
C1orf101	0	0	NA
C1orf105	1	0	0
C1orf106	1	0	NA
C1orf109	2	0	0
C1orf110	1	0	0
C1orf111	2	0	237.711
C1orf112	2	0	0
C1orf115	1	0	0
C1orf116	3	0	13.6916
C1orf122	1	0	0
C1orf123	3	0	43.2735
C1orf127	0	0	NA
C1orf131	1	0	477.804
C1orf134	0	0	NA
C1orf137	0	0	NA
C1orf141	0	0	NA
C1orf143	0	0	NA
C1orf145	0	0	NA
C1orf146	0	0	NA
C1orf147	0	0	NA
C1orf158	0	0	NA
C1orf159	0	0	NA
C1orf162	0	0	NA
C1orf167	0	0	NA
C1orf168	1	0	NA
C1orf173	0	0	NA
C1orf174	7	0	1259.9
C1orf177	0	0	NA
C1orf180	0	0	NA
C1orf185	0	0	NA
C1orf186	0	0	NA
C1orf189	0	0	NA
C1orf192	0	0	NA
C1orf194	0	0	NA
C1orf195	0	0	NA
C1orf196	0	0	NA
C1orf198	2	0	0
C1orf200	0	0	NA
C1orf21	0	0	NA
C1orf210	0	0	NA
C1orf213	0	0	NA
C1orf216	5	0	61.452
C1orf220	0	0	NA
C1orf222	0	0	NA
C1orf226	0	0	NA
C1orf228	0	0	NA
C1orf229	0	0	NA
C1orf233	0	0	NA
C1orf234	0	0	NA
C1orf27	2	0	75.5879
C1orf43	1	0	0
C1orf50	1	0	0
C1orf51	1	0	0
C1orf52	1	0	0
C1orf53	0	0	NA
C1orf54	0	0	NA
C1orf61	0	0	NA
C1orf63	3	0	676.687
C1orf64	1	0	0
C1orf74	0	0	NA
[truncated: 17,488 more rows]

## Sheet: S1_C_CDS length
Supplementary Table 1C. Coding sequence length (CDS) feature
Gene	CDS length (aa)
A1BG	495
A1CF	594
A2M	1474
A2ML1	1454
A3GALT2	340
A4GALT	436
A4GNT	340
AAAS	546
AACS	672
AADAC	399
AADACL2	401
AADACL3	350
AADACL4	407
AADAT	425
AAED1	226
AAGAB	315
AAK1	961
AAMDC	168
AAMP	435
AANAT	207
AAR2	398
AARD	155
AARS	992
AARS2	985
AARSD1	412
AASDH	1098
AASDHPPT	309
AASS	926
AATF	560
AATK	1374
ABAT	515
ABCA1	2261
ABCA10	1543
ABCA11P	156
ABCA12	2595
ABCA13	5058
ABCA2	2436
ABCA3	1704
ABCA4	2273
ABCA5	1643
ABCA6	1617
ABCA7	2146
ABCA8	1581
ABCA9	1624
ABCB1	1280
ABCB10	738
ABCB11	1321
ABCB4	1286
ABCB5	812
ABCB6	842
ABCB7	752
ABCB8	735
ABCB9	769
ABCC1	1531
ABCC10	1492
ABCC11	1382
ABCC12	1359
ABCC13	274
ABCC2	1545
ABCC3	1527
ABCC4	1325
ABCC5	1437
ABCC6	1503
ABCC8	1581
ABCC9	1549
ABCD1	745
ABCD2	740
ABCD3	683
ABCD4	606
ABCE1	599
ABCF1	845
ABCF2	623
ABCF3	709
ABCG1	824
ABCG2	655
ABCG4	646
ABCG5	651
ABCG8	673
ABHD1	405
ABHD10	306
ABHD11	315
ABHD12	398
ABHD12B	362
ABHD13	337
ABHD14A	271
ABHD14B	210
ABHD15	468
ABHD16A	558
ABHD16B	469
ABHD17A	310
ABHD17B	288
ABHD17C	329
ABHD2	425
ABHD3	409
ABHD4	342
ABHD5	349
ABHD6	337
ABHD8	439
ABI1	509
ABI2	513
ABI3	366
ABI3BP	1777
ABL1	1130
ABL2	1182
ABLIM1	846
ABLIM2	649
ABLIM3	683
ABO	375
ABR	859
ABRA	381
ABRACL	81
ABT1	272
ABTB1	478
ABTB2	1025
ACAA1	424
ACAA2	1228
ACACA	2346
ACACB	2458
ACAD10	1059
ACAD11	780
ACAD8	415
ACAD9	621
ACADL	430
ACADM	454
ACADS	412
ACADSB	432
ACADVL	655
ACAN	2530
ACAP1	740
ACAP2	778
ACAP3	834
ACAT1	427
ACAT2	426
ACBD3	528
ACBD4	269
ACBD5	534
ACBD6	282
ACBD7	88
ACCS	501
ACCSL	568
ACD	544
ACE	1306
ACE2	805
ACER1	264
ACER2	275
ACER3	267
ACHE	617
ACIN1	1341
ACKR2	384
ACKR3	362
ACKR4	350
ACLY	1101
ACMSD	336
ACN9	125
ACO1	889
ACO2	805
ACOT1	421
ACOT11	607
ACOT12	555
ACOT13	140
ACOT2	483
ACOT4	421
ACOT6	207
ACOT7	380
ACOT8	319
ACOT9	439
ACOX1	660
ACOX2	681
ACOX3	700
ACOXL	547
ACP1	158
ACP2	423
ACP5	325
ACP6	428
ACPL2	480
ACPP	386
ACPT	426
ACR	421
ACRBP	543
ACRC	691
ACRV1	265
ACSBG1	724
ACSBG2	666
ACSF2	615
ACSF3	576
ACSL1	698
ACSL3	720
ACSL4	711
ACSL5	683
ACSL6	697
ACSM1	577
ACSM2A	577
ACSM2B	577
ACSM3	586
ACSM4	580
ACSM5	579
ACSS1	689
ACSS2	701
ACSS3	686
ACTA1	377
ACTA2	377
ACTB	375
ACTBL2	376
ACTC1	377
ACTG1	375
ACTG2	376
ACTL10	245
ACTL6A	429
ACTL6B	426
ACTL7A	435
ACTL7B	415
ACTL8	366
ACTL9	416
ACTN1	892
ACTN2	894
ACTN3	901
ACTN4	911
ACTR10	417
ACTR1A	376
ACTR1B	376
ACTR2	394
ACTR3	418
ACTR3B	418
ACTR3C	222
ACTR5	607
ACTR6	396
ACTR8	624
ACTRT1	376
ACTRT2	377
ACTRT3	372
ACVR1	509
ACVR1B	505
ACVR1C	493
ACVR2A	513
ACVR2B	512
ACVRL1	517
ACY1	498
ACY3	319
ACYP1	129
ACYP2	172
ADA	363
ADAD1	576
ADAD2	583
ADAL	355
ADAM10	748
ADAM11	769
ADAM12	909
ADAM15	863
ADAM17	824
ADAM18	739
ADAM19	955
ADAM2	735
ADAM20	726
ADAM21	722
ADAM22	906
ADAM23	832
ADAM28	775
ADAM29	820
ADAM30	790
ADAM32	787
ADAM33	813
ADAM5	412
ADAM7	776
ADAM8	824
ADAM9	819
ADAMDEC1	470
ADAMTS1	967
ADAMTS10	1103
ADAMTS12	1594
ADAMTS13	1427
ADAMTS14	1223
ADAMTS15	950
ADAMTS16	1224
ADAMTS17	1095
ADAMTS18	1221
ADAMTS19	1207
ADAMTS2	1211
ADAMTS20	1910
ADAMTS3	1205
ADAMTS4	837
ADAMTS5	930
ADAMTS6	1117
ADAMTS7	1686
ADAMTS8	918
ADAMTS9	1935
ADAMTSL1	1762
ADAMTSL2	1060
ADAMTSL3	1691
ADAMTSL4	1074
ADAMTSL5	481
ADAP1	374
ADAP2	381
ADAR	1269
ADARB1	741
ADARB2	739
ADAT1	502
ADAT2	191
ADAT3	351
ADC	460
ADCK1	530
ADCK2	626
ADCK3	647
ADCK4	544
ADCK5	580
ADCY1	1119
ADCY10	1610
ADCY2	1091
ADCY3	1145
ADCY4	1077
ADCY5	1261
ADCY6	1168
ADCY7	1080
ADCY8	1251
ADCY9	1353
ADCYAP1	176
ADCYAP1R1	524
ADD1	737
ADD2	726
ADD3	706
ADGB	1667
ADH1A	375
ADH1B	375
ADH1C	375
ADH4	380
ADH5	374
ADH6	368
ADH7	386
ADHFE1	467
ADI1	179
ADIG	192
ADIPOQ	244
ADIPOR1	375
ADIPOR2	386
ADIRF	76
ADK	362
ADM	185
ADM2	226
ADM5	153
ADNP	1102
ADNP2	1131
ADO	270
ADORA1	326
ADORA2A	412
ADORA2B	332
ADORA3	318
ADPGK	497
ADPRH	357
ADPRHL1	354
ADPRHL2	363
ADPRM	342
ADRA1A	475
ADRA1B	520
ADRA1D	572
ADRA2A	450
ADRA2B	450
ADRA2C	462
ADRB1	477
ADRB2	413
ADRB3	408
ADRBK1	689
ADRBK2	688
ADRM1	407
ADSL	498
ADSS	456
ADSSL1	457
ADTRP	230
AEBP1	1158
AEBP2	517
AEN	325
AES	264
AFAP1	730
AFAP1L1	768
AFAP1L2	871
AFF1	1211
AFF2	1311
AFF3	1226
AFF4	1163
AFG3L2	797
AFM	599
AFMID	303
AFP	622
AFTPH	937
AGA	346
AGAP1	1069
AGAP10	703
AGAP11	550
AGAP2	1192
AGAP3	875
AGAP4	663
AGAP5	686
AGAP6	663
AGAP8	663
AGAP9	703
AGBL1	1066
AGBL2	904
AGBL3	1001
AGBL4	503
AGBL5	886
AGER	435
AGFG1	562
AGFG2	481
AGGF1	714
AGK	422
AGL	1532
AGMAT	352
AGMO	445
AGO1	857
AGO2	859
AGO3	860
AGO4	861
AGPAT1	283
AGPAT2	279
AGPAT3	376
AGPAT4	378
AGPAT5	364
AGPAT6	456
AGPAT9	434
AGPS	658
AGR2	195
AGR3	166
AGRN	2067
AGRP	132
AGT	485
AGTPBP1	1226
AGTR1	394
AGTR2	363
AGTRAP	159
AGXT	392
AGXT2	514
AHCTF1	2266
AHCY	432
AHCYL1	530
AHCYL2	611
AHDC1	1603
AHI1	1196
AHNAK	5890
AHNAK2	5795
AHR	848
AHRR	701
AHSA1	338
AHSA2	299
AHSG	368
AHSP	102
AICDA	198
AIDA	306
AIF1	161
AIF1L	155
AIFM1	613
AIFM2	373
AIFM3	605
AIG1	245
AIM1	1723
AIM1L	787
AIM2	343
AIMP1	312
AIMP2	320
AIP	368
AIPL1	384
AIRE	545
AJAP1	411
AJUBA	538
AK1	210
AK2	239
AK3	227
AK4	223
AK5	562
AK6	172
AK7	723
AK8	479
AK9	1911
AKAP1	903
AKAP10	662
AKAP11	1901
AKAP12	1782
AKAP13	2813
AKAP14	197
AKAP17A	695
AKAP2	859
AKAP3	853
AKAP4	854
AKAP5	427
AKAP6	2319
AKAP7	350
AKAP8	692
AKAP8L	646
AKAP9	3911
AKIP1	210
AKIRIN1	192
AKIRIN2	203
AKNA	1439
AKNAD1	836
AKR1A1	325
AKR1B1	316
AKR1B10	316
AKR1B15	344
AKR1C1	323
AKR1C2	323
AKR1C3	323
AKR1C4	323
AKR1CL1	152
AKR1D1	326
AKR1E2	320
AKR7A2	359
AKR7A3	331
AKR7L	331
AKT1	480
AKT1S1	256
AKT2	481
AKT3	479
AKTIP	292
ALAD	339
ALAS1	640
ALAS2	587
ALB	609
ALCAM	583
ALDH16A1	802
ALDH18A1	795
ALDH1A1	501
ALDH1A2	518
ALDH1A3	512
ALDH1B1	517
ALDH1L1	902
ALDH1L2	923
ALDH2	517
ALDH3A1	512
ALDH3A2	485
ALDH3B1	468
ALDH3B2	385
ALDH4A1	563
ALDH5A1	548
ALDH6A1	535
ALDH7A1	539
ALDH8A1	487
ALDH9A1	518
ALDOA	368
ALDOB	364
ALDOC	364
ALG1	464
ALG10	473
ALG10B	473
ALG11	492
ALG12	488
ALG13	1137
ALG14	216
ALG1L	187
ALG1L2	215
ALG2	416
ALG3	438
ALG5	324
ALG6	509
ALG8	526
ALG9	611
ALK	1620
ALKBH1	389
ALKBH2	261
ALKBH3	286
ALKBH4	302
ALKBH5	394
ALKBH6	238
ALKBH7	221
ALKBH8	664
ALLC	410
ALMS1	4167
ALMS1P	210
ALOX12	663
ALOX12B	701
ALOX15	684
ALOX15B	676
ALOX5	674
ALOX5AP	161
ALOXE3	867
ALPI	528
ALPK1	1244
ALPK2	2170
ALPK3	1907
ALPL	524
ALPP	535
ALPPL2	532
ALS2	1657
ALS2CL	953
ALS2CR11	623
ALS2CR12	445
ALX1	326
ALX3	343
ALX4	411
ALYREF	264
AMACR	382
AMBN	447
AMBP	352
AMBRA1	1298
AMD1	334
AMDHD1	426
AMDHD2	409
AMELX	191
AMELY	206
AMER1	1135
AMER2	671
AMER3	861
AMFR	643
AMH	560
AMHR2	573
AMICA1	394
AMIGO1	493
AMIGO2	522
AMIGO3	504
AMMECR1	333
AMMECR1L	310
AMN	453
AMN1	258
AMOT	1084
AMOTL1	956
AMOTL2	779
AMPD1	780
AMPD2	879
AMPD3	767
AMPH	695
AMT	403
AMTN	209
AMY1A	511
AMY1B	226
AMY2A	511
AMY2B	511
AMZ1	498
AMZ2	360
ANAPC1	1944
ANAPC10	185
ANAPC11	196
ANAPC13	91
ANAPC15	190
ANAPC16	110
ANAPC2	822
ANAPC4	809
ANAPC5	755
ANAPC7	599
ANG	147
ANGEL1	670
ANGEL2	544
ANGPT1	498
ANGPT2	496
ANGPT4	503
ANGPTL1	491
ANGPTL2	493
ANGPTL3	460
ANGPTL4	406
ANGPTL5	388
ANGPTL6	470
ANGPTL7	346
ANHX	379
ANK1	1881
ANK2	3957
ANK3	4377
ANKAR	1434
ANKDD1A	522
ANKDD1B	528
ANKEF1	776
ANKFN1	1149
ANKFY1	1169
ANKH	492
ANKHD1	2542
ANKIB1	1089
ANKK1	765
ANKLE1	615
ANKLE2	938
ANKMY1	1030
ANKMY2	441
ANKRA2	313
ANKRD1	319
ANKRD10	420
ANKRD11	2663
ANKRD12	2062
ANKRD13A	590
ANKRD13B	626
ANKRD13C	541
ANKRD13D	518
ANKRD16	361
ANKRD17	2603
ANKRD18A	992
ANKRD18B	1011
ANKRD19P	264
ANKRD2	360
ANKRD20A1	823
ANKRD20A2	823
ANKRD20A3	823
ANKRD20A4	823
ANKRD20A5P	165
ANKRD20A8P	823
ANKRD22	191
ANKRD23	305
ANKRD24	1146
ANKRD26	1726
ANKRD26P1	321
ANKRD27	1050
ANKRD28	1053
ANKRD29	301
ANKRD30A	1460
ANKRD30B	1392
ANKRD30BL	258
ANKRD31	1930
ANKRD32	1058
ANKRD33	272
ANKRD33B	494
ANKRD34A	496
ANKRD34B	514
ANKRD34C	535
ANKRD35	1001
ANKRD36	1941
ANKRD36B	1353
ANKRD36BP1	119
ANKRD36C	1778
ANKRD37	158
ANKRD39	183
ANKRD40	368
ANKRD42	527
ANKRD44	993
ANKRD45	282
ANKRD46	232
ANKRD49	239
ANKRD50	1429
ANKRD52	1076
ANKRD53	530
ANKRD54	300
ANKRD55	614
ANKRD6	727
ANKRD60	345
ANKRD61	418
ANKRD62	917
ANKRD63	380
ANKRD65	399
ANKRD66	251
ANKRD7	254
ANKRD9	317
ANKS1A	1134
ANKS1B	1248
ANKS3	656
ANKS4B	417
ANKS6	871
ANKUB1	544
ANKZF1	726
ANLN	1124
ANO1	986
ANO10	660
ANO2	1003
ANO3	981
ANO4	955
ANO5	913
ANO6	910
ANO7	933
ANO8	1232
ANO9	782
ANP32A	249
ANP32B	251
ANP32C	234
ANP32D	131
ANP32E	268
ANPEP	967
ANTXR1	564
ANTXR2	489
ANTXRL	631
ANXA1	346
ANXA10	324
ANXA11	505
ANXA13	316
ANXA2	339
ANXA2P2	339
ANXA2R	193
ANXA3	323
ANXA4	321
ANXA5	320
ANXA6	673
ANXA7	488
ANXA8	327
ANXA8L1	327
ANXA8L2	327
ANXA9	345
AOAH	663
AOC1	751
AOC2	756
AOC3	763
AOX1	1338
AP1AR	302
AP1B1	949
AP1G1	845
AP1G2	785
AP1M1	423
AP1M2	423
AP1S1	191
AP1S2	199
AP1S3	154
AP2A1	977
AP2A2	939
AP2B1	949
AP2M1	460
AP2S1	158
AP3B1	1094
AP3B2	1082
AP3D1	1153
AP3M1	418
AP3M2	418
AP3S1	193
AP3S2	205
AP4B1	739
AP4E1	1137
AP4M1	460
AP4S1	144
AP5B1	878
AP5M1	504
AP5S1	200
AP5Z1	807
APAF1	1248
APBA1	837
APBA2	749
APBA3	575
APBB1	712
APBB1IP	666
APBB2	758
APBB3	486
APC	2843
APC2	2303
APCDD1	514
APCDD1L	512
APCS	223
APEH	737
APEX1	318
APEX2	518
APH1A	265
APH1B	257
API5	524
APIP	259
APITD1	138
APLF	511
APLN	130
APLNR	380
APLP1	650
APLP2	763
APMAP	416
APOA1	267
APOA1BP	307
APOA2	133
APOA4	396
APOA5	366
APOB	4563
APOBEC1	236
APOBEC2	224
APOBEC3A	199
APOBEC3B	490
APOBEC3C	190
APOBEC3D	386
APOBEC3F	373
APOBEC3G	384
APOBEC3H	200
APOBEC4	367
APOBR	1088
APOC1	129
APOC2	101
APOC3	117
APOC4	127
APOD	215
APOE	317
APOF	326
APOH	345
APOL1	439
APOL2	449
APOL3	402
APOL4	351
APOL5	433
APOL6	343
APOLD1	279
APOM	188
APOO	198
APOOL	268
APOPT1	206
APP	770
APPBP2	585
APPL1	709
APPL2	664
APRT	180
APTX	356
AQP1	329
AQP10	301
AQP11	271
AQP12A	307
AQP12B	307
AQP2	271
AQP3	292
AQP4	323
AQP5	265
AQP6	282
AQP7	342
AQP7P3	342
AQP8	261
AQP9	295
AQR	1485
AR	920
ARAF	609
ARAP1	1450
ARAP2	1704
ARAP3	1544
ARC	396
ARCN1	552
AREG	274
AREL1	823
ARF1	181
ARF3	181
ARF4	180
ARF5	180
ARF6	175
ARFGAP1	406
ARFGAP2	521
ARFGAP3	516
ARFGEF1	1849
ARFGEF2	1785
ARFIP1	373
ARFIP2	341
ARFRP1	201
ARG1	322
ARG2	354
ARGFX	315
ARGLU1	273
ARHGAP1	439
ARHGAP10	786
ARHGAP11A	1023
ARHGAP11B	267
ARHGAP12	846
ARHGAP15	475
ARHGAP17	881
ARHGAP18	663
ARHGAP19	494
ARHGAP20	1191
ARHGAP21	1957
ARHGAP22	698
ARHGAP23	1491
ARHGAP24	748
ARHGAP25	645
ARHGAP26	814
ARHGAP27	889
ARHGAP28	729
ARHGAP29	1261
ARHGAP30	1101
ARHGAP31	1444
ARHGAP32	2087
ARHGAP33	1287
ARHGAP35	1499
ARHGAP36	547
ARHGAP39	1083
ARHGAP4	946
ARHGAP40	622
ARHGAP42	874
ARHGAP44	818
ARHGAP5	1502
ARHGAP6	974
ARHGAP8	643
ARHGAP9	821
ARHGDIA	249
ARHGDIB	201
ARHGDIG	226
ARHGEF1	968
ARHGEF10	1369
ARHGEF10L	1279
ARHGEF11	1522
ARHGEF12	1544
ARHGEF15	841
ARHGEF16	709
ARHGEF17	2063
ARHGEF18	1173
ARHGEF19	802
ARHGEF2	1031
ARHGEF25	580
ARHGEF26	871
ARHGEF28	1705
ARHGEF3	532
ARHGEF33	844
ARHGEF35	484
ARHGEF37	675
ARHGEF38	777
ARHGEF39	335
ARHGEF4	1014
ARHGEF40	1519
ARHGEF5	1597
ARHGEF6	776
ARHGEF7	803
ARHGEF9	516
ARID1A	2285
ARID1B	2236
ARID2	1835
ARID3A	593
ARID3B	561
ARID3C	412
ARID4A	1257
ARID4B	1312
ARID5A	594
ARID5B	1188
ARIH1	557
ARIH2	493
ARIH2OS	290
ARL1	194
ARL10	276
ARL11	196
ARL13A	290
ARL13B	428
ARL14	192
ARL14EP	260
ARL14EPL	152
ARL15	204
ARL16	197
ARL17A	87
ARL17B	181
ARL2	184
ARL2BP	171
ARL3	182
ARL4A	200
ARL4C	192
ARL4D	201
ARL5A	179
ARL5B	179
ARL5C	179
ARL6	186
ARL6IP1	203
ARL6IP4	421
ARL6IP5	188
ARL6IP6	226
ARL8A	186
ARL8B	186
ARL9	187
ARMC1	282
ARMC10	343
ARMC12	340
ARMC2	867
ARMC3	872
ARMC4	1044
ARMC5	1030
ARMC6	501
ARMC7	198
ARMC8	673
ARMC9	817
ARMCX1	453
ARMCX2	632
ARMCX3	379
ARMCX4	2290
ARMCX5	558
ARMCX6	300
ARMS2	107
ARNT	789
ARNT2	717
ARNTL	626
ARNTL2	636
ARPC1A	370
ARPC1B	372
ARPC2	300
ARPC3	178
ARPC4	168
ARPC5	151
ARPC5L	153
ARPP19	131
ARPP21	812
ARR3	388
ARRB1	418
ARRB2	409
ARRDC1	433
ARRDC2	407
ARRDC3	414
ARRDC4	418
ARRDC5	342
ARSA	509
ARSB	533
ARSD	593
ARSE	614
ARSF	590
ARSG	525
ARSH	562
ARSI	569
ARSJ	599
ARSK	536
ART1	327
ART3	389
ART4	314
ART5	292
ARTN	228
ARV1	291
ARVCF	962
ARX	562
AS3MT	375
ASAH1	546
ASAH2	780
ASAH2B	165
ASAH2C	622
ASAP1	1129
ASAP2	1006
ASAP3	903
ASB1	335
ASB10	512
ASB11	323
ASB12	309
ASB13	278
ASB14	587
ASB15	588
ASB16	453
ASB17	295
ASB18	466
ASB2	635
ASB3	518
ASB4	426
ASB5	329
ASB6	421
ASB7	318
ASB8	288
ASB9	294
ASCC1	400
ASCC2	757
ASCC3	2202
ASCL1	236
ASCL2	193
ASCL3	180
ASCL4	172
ASCL5	278
ASF1A	204
ASF1B	202
ASGR1	291
ASGR2	311
ASH1L	2969
ASH2L	628
ASIC1	528
ASIC2	512
ASIC3	531
ASIC4	647
ASIC5	505
ASIP	132
ASL	464
ASMT	345
ASMTL	621
ASNA1	348
ASNS	561
ASNSD1	643
ASPA	313
ASPDH	283
ASPG	573
ASPH	758
ASPHD1	390
ASPHD2	369
ASPM	3477
ASPN	384
ASPRV1	343
ASPSCR1	553
ASRGL1	308
ASS1	412
ASTE1	704
ASTL	431
ASTN1	1302
ASTN2	1339
ASUN	706
ASXL1	1541
ASXL2	1435
ASXL3	2248
ASZ1	475
ATAD1	361
ATAD2	1390
ATAD2B	1458
ATAD3A	634
ATAD3B	648
ATAD3C	411
ATAD5	1844
ATAT1	421
ATCAY	377
ATE1	518
ATF1	271
ATF2	505
ATF3	181
ATF4	351
ATF5	282
ATF6	670
ATF6B	703
ATF7	494
ATF7IP	1270
ATF7IP2	682
ATG10	220
ATG12	187
ATG13	517
ATG14	492
ATG16L1	624
ATG16L2	619
ATG2A	1938
ATG2B	2078
ATG3	314
ATG4A	398
ATG4B	393
ATG4C	458
ATG4D	474
ATG5	275
ATG7	703
ATG9A	839
ATG9B	924
ATHL1	764
ATIC	592
ATL1	893
ATL2	583
ATL3	568
ATM	3056
ATMIN	823
ATN1	1191
ATOH1	354
ATOH7	152
ATOH8	321
ATOX1	73
ATP10A	1499
ATP10B	1461
ATP10D	1426
ATP11A	1191
ATP11B	1177
ATP11C	1132
ATP12A	1039
ATP13A1	1204
ATP13A2	1180
ATP13A3	1226
ATP13A4	1196
ATP13A5	1218
ATP1A1	1023
ATP1A2	1020
ATP1A3	1013
ATP1A4	1029
ATP1B1	303
ATP1B2	290
ATP1B3	279
ATP1B4	357
ATP2A1	1001
ATP2A2	1042
ATP2A3	1043
ATP2B1	1258
ATP2B2	1243
ATP2B3	1220
ATP2B4	1241
ATP2C1	953
ATP2C2	946
ATP4A	1035
ATP4B	291
ATP5A1	553
ATP5B	529
ATP5C1	298
ATP5D	168
ATP5E	51
ATP5EP2	51
ATP5F1	256
ATP5G1	136
ATP5G2	141
ATP5G3	142
ATP5H	161
ATP5I	69
ATP5J	119
ATP5J2	98
ATP5L	103
ATP5L2	100
ATP5O	213
ATP5S	266
ATP5SL	257
ATP6AP1	470
ATP6AP1L	224
ATP6AP2	350
ATP6V0A1	837
ATP6V0A2	856
ATP6V0A4	840
ATP6V0B	261
ATP6V0C	155
ATP6V0D1	392
ATP6V0D2	350
ATP6V0E1	81
ATP6V0E2	213
ATP6V1A	617
ATP6V1B1	513
ATP6V1B2	511
ATP6V1C1	382
ATP6V1C2	427
ATP6V1D	247
ATP6V1E1	226
ATP6V1E2	226
ATP6V1F	119
ATP6V1G1	118
ATP6V1G2	158
ATP6V1G3	118
ATP6V1H	483
ATP7A	1500
ATP7B	1465
ATP8A1	1164
ATP8A2	1148
ATP8B1	1251
ATP8B2	1209
ATP8B3	1300
ATP8B4	1192
ATP9A	1047
ATP9B	1147
ATPAF1	351
ATPAF2	289
ATPIF1	106
ATR	2644
ATRAID	229
ATRIP	791
ATRN	1429
ATRNL1	1379
ATRX	2492
ATXN1	815
ATXN10	475
ATXN1L	689
ATXN2	1313
ATXN2L	1075
ATXN3	395
ATXN3L	355
ATXN7	892
ATXN7L1	861
ATXN7L2	722
ATXN7L3	347
ATXN7L3B	97
ATXN8	80
AUH	339
AUNIP	357
AUP1	476
AURKA	403
AURKAIP1	199
AURKB	344
AURKC	309
AUTS2	1259
AVEN	362
AVIL	819
AVL9	648
AVP	222
AVPI1	147
AVPR1A	418
AVPR1B	424
AVPR2	372
AWAT1	328
AWAT2	333
AXDND1	1012
AXIN1	862
AXIN2	843
AXL	894
AZGP1	298
AZI1	1080
AZI2	392
AZIN1	448
AZU1	251
B2M	259
B3GALNT1	331
B3GALNT2	500
B3GALT1	326
B3GALT2	422
B3GALT4	378
B3GALT5	310
B3GALT6	329
B3GALTL	498
B3GAT1	347
B3GAT2	323
B3GAT3	341
B3GNT1	415
B3GNT2	397
B3GNT3	372
B3GNT4	378
B3GNT5	378
B3GNT6	415
B3GNT7	401
B3GNT8	397
B3GNT9	402
B3GNTL1	361
B4GALNT1	533
B4GALNT2	566
B4GALNT3	998
B4GALNT4	1039
B4GALT1	398
B4GALT2	372
B4GALT3	393
B4GALT4	344
B4GALT5	388
B4GALT6	382
B4GALT7	327
B9D1	213
B9D2	175
BAALC	180
BAAT	418
BABAM1	329
BACE1	501
BACE2	518
BACH1	736
BACH2	841
BAD	168
BAG1	345
BAG2	211
BAG3	575
BAG4	457
BAG5	447
BAG6	1132
BAGE	48
BAGE2	126
BAGE3	109
BAGE4	39
BAGE5	43
BAHCC1	2608
BAHD1	780
BAI1	1584
BAI2	1585
BAI3	1522
BAIAP2	553
BAIAP2L1	511
BAIAP2L2	529
BAIAP3	1187
BAK1	211
BAMBI	260
BANF1	89
BANF2	90
BANK1	785
BANP	519
BAP1	729
BARD1	777
BARHL1	327
BARHL2	387
BARX1	254
BARX2	279
BASP1	227
BATF	125
BATF2	274
BATF3	127
BAX	192
BAZ1A	1556
BAZ1B	1483
BAZ2A	1905
BAZ2B	2168
BBC3	261
BBIP1	92
BBOX1	387
BBS1	593
BBS10	723
BBS12	710
BBS2	721
BBS4	519
BBS5	544
BBS7	715
BBS9	887
BBX	941
BCAM	628
BCAN	911
BCAP29	294
BCAP31	246
BCAR1	888
BCAR3	825
BCAR4	121
BCAS1	584
BCAS2	225
BCAS3	928
BCAS4	211
BCAT1	386
BCAT2	445
BCCIP	314
BCDIN3D	292
BCHE	643
BCKDHA	479
BCKDHB	392
BCKDK	412
BCL10	233
BCL11A	835
BCL11B	894
BCL2	239
BCL2A1	175
BCL2L1	233
BCL2L10	241
BCL2L11	198
BCL2L12	334
BCL2L13	485
BCL2L14	360
BCL2L15	163
BCL2L2	193
BCL3	454
BCL6	706
BCL6B	480
BCL7A	210
BCL7B	202
BCL7C	293
BCL9	1426
BCL9L	1499
BCLAF1	920
BCMO1	547
BCO2	579
BCOR	1755
BCORL1	1711
BCORP1	145
BCR	1271
BCS1L	419
BDH1	343
BDH2	245
BDKRB1	353
BDKRB2	391
BDNF	247
BDP1	2624
BEAN1	259
BECN1	450
BECN1P1	431
BEGAIN	593
BEND2	799
BEND3	828
BEND4	534
BEND5	421
BEND6	279
BEND7	519
BEST1	585
BEST2	509
BEST3	668
BEST4	473
BET1	133
BET1L	290
BEX1	125
BEX2	128
BEX4	120
BEX5	111
BFAR	450
BFSP1	665
BFSP2	415
BGLAP	100
BGN	368
BHLHA15	189
BHLHA9	235
BHLHB9	547
BHLHE22	381
BHLHE23	225
BHLHE40	412
BHLHE41	482
BHMT	406
BHMT2	363
BICC1	974
BICD1	975
BICD2	824
BID	195
BIK	160
BIN1	593
BIN2	565
BIN3	335
BIRC2	618
BIRC3	604
BIRC5	165
BIRC6	4857
BIRC7	298
BIRC8	236
BIVM	503
BLACE	179
BLCAP	87
BLID	108
BLK	599
BLM	1417
BLMH	455
BLNK	456
BLOC1S1	153
BLOC1S2	142
BLOC1S3	202
BLOC1S4	217
BLOC1S5	187
BLOC1S6	177
BLVRA	296
BLVRB	206
BLZF1	400
BMF	184
BMI1	326
BMP1	986
BMP10	424
BMP15	392
BMP2	396
BMP2K	1161
BMP2KL	411
BMP3	472
BMP4	408
BMP5	454
BMP6	513
BMP7	431
BMP8A	402
BMP8B	402
BMPER	685
BMPR1A	532
BMPR1B	502
BMPR2	1038
BMS1	1282
BMX	675
BNC1	994
BNC2	1099
BNIP1	228
BNIP2	435
BNIP3	244
BNIP3L	219
BNIPL	357
BOC	1114
BOD1	185
BOD1L1	3051
BOD1L2	172
BOK	213
BOLA1	137
BOLA2	249
BOLA2B	88
BOLA3	107
BOLL	333
BOP1	746
BORA	559
BPESC1	116
BPGM	259
BPHL	291
BPI	487
BPIFA1	256
BPIFA2	249
BPIFA3	254
BPIFA4P	179
BPIFB1	484
BPIFB2	458
BPIFB3	476
BPIFB4	614
BPIFB6	453
BPIFC	507
BPNT1	308
BPTF	3046
BPY2	11
BRAF	766
BRAP	592
BRAT1	821
BRCA1	1884
BRCA2	3418
BRCC3	317
BRD1	1189
BRD2	807
BRD3	726
BRD4	1362
BRD7	651
BRD8	1235
BRD9	597
BRDT	947
BRE	383
BRF1	677
BRF2	419
BRI3	125
BRI3BP	251
BRICD5	260
BRINP1	761
BRINP2	783
BRINP3	766
BRIP1	1249
BRIX1	353
BRK1	105
BRMS1	290
BRMS1L	323
BROX	411
BRPF1	1214
BRPF3	1205
BRS3	399
BRSK1	778
BRSK2	736
BRWD1	2320
BRWD3	1802
BSCL2	464
BSDC1	430
BSG	385
BSN	3926
BSND	320
BSPH1	132
BSPRY	402
BST1	333
BST2	180
BSX	233
BTAF1	1849
BTBD1	482
BTBD10	475
BTBD11	1104
BTBD16	506
BTBD17	478
BTBD18	712
BTBD19	291
BTBD2	525
BTBD3	522
BTBD6	485
BTBD7	1132
BTBD8	378
BTBD9	612
BTC	178
BTD	543
BTF3	206
BTF3L4	158
BTG1	171
BTG2	158
BTG3	252
BTG4	223
BTK	659
BTLA	289
BTN1A1	526
BTN2A1	527
BTN2A2	523
BTN2A3P	586
BTN3A1	513
BTN3A2	334
BTN3A3	584
BTNL10	291
BTNL2	482
BTNL3	466
BTNL8	500
BTNL9	536
BTRC	605
BUB1	1085
BUB1B	1050
BUB3	328
BUD13	619
BUD31	144
BVES	360
BYSL	437
BZRAP1	1857
BZW1	419
BZW2	419
C10orf10	84
C10orf105	167
C10orf107	208
C10orf11	198
C10orf111	155
C10orf112	130
C10orf113	155
C10orf115	94
C10orf118	1004
C10orf12	1247
C10orf120	335
C10orf126	172
C10orf128	143
C10orf131	256
C10orf2	506
C10orf25	122
C10orf32	105
C10orf35	121
C10orf40	128
C10orf53	93
C10orf54	311
C10orf55	151
C10orf62	223
C10orf67	296
C10orf68	628
C10orf71	1435
C10orf76	689
C10orf82	234
C10orf85	128
C10orf88	445
C10orf90	796
C10orf91	145
C10orf95	257
C10orf99	81
C11orf1	190
C11orf16	467
C11orf21	178
C11orf24	449
C11orf30	1224
C11orf31	94
C11orf34	49
C11orf39	140
C11orf40	217
C11orf42	333
C11orf44	122
C11orf45	145
C11orf48	289
C11orf49	331
C11orf52	123
C11orf53	236
C11orf54	315
C11orf57	293
C11orf58	156
C11orf63	778
C11orf65	313
C11orf68	251
C11orf70	267
C11orf71	123
C11orf72	251
C11orf73	197
C11orf74	221
C11orf80	677
C11orf83	93
C11orf84	381
C11orf85	216
C11orf86	115
C11orf87	197
C11orf88	178
C11orf91	193
C11orf94	98
C11orf95	678
C11orf96	435
C12orf10	376
C12orf29	325
C12orf36	138
C12orf39	40
C12orf4	552
C12orf40	652
C12orf42	360
C12orf43	263
C12orf44	218
C12orf45	185
C12orf49	205
C12orf50	414
C12orf52	269
C12orf54	127
C12orf55	3096
C12orf56	622
C12orf57	126
C12orf60	245
C12orf61	131
C12orf65	166
C12orf66	468
C12orf71	269
C12orf73	71
C12orf74	190
C12orf75	89
C12orf76	135
C12orf77	145
C12orf79	115
C14orf1	140
C14orf105	336
C14orf119	140
C14orf132	173
C14orf142	100
C14orf144	54
C14orf159	621
C14orf166	244
C14orf177	125
C14orf178	122
C14orf180	177
C14orf182	154
C14orf183	324
C14orf2	99
C14orf23	167
C14orf28	310
C14orf37	774
C14orf39	114
C14orf64	137
C14orf79	325
C14orf80	495
C14orf93	538
C15orf26	301
C15orf27	531
C15orf32	178
C15orf37	199
C15orf38	136
C15orf39	1047
C15orf40	153
C15orf41	287
C15orf43	220
C15orf48	132
C15orf52	534
C15orf53	179
C15orf54	183
C15orf56	161
C15orf57	203
C15orf59	293
C15orf61	157
C15orf62	175
C15orf65	121
C16orf13	204
C16orf3	125
C16orf45	204
C16orf46	395
C16orf47	133
C16orf52	167
C16orf54	224
C16orf58	468
C16orf59	433
C16orf62	1052
C16orf70	422
C16orf71	537
C16orf72	275
C16orf74	76
C16orf78	265
C16orf80	193
C16orf82	217
C16orf86	317
C16orf87	161
C16orf89	402
C16orf90	191
C16orf91	65
C16orf92	132
C16orf93	396
C16orf95	239
C16orf96	1141
C16orf97	126
C17orf100	164
C17orf102	167
C17orf104	952
C17orf105	164
C17orf107	190
C17orf112	114
C17orf47	570
C17orf49	166
C17orf50	174
C17orf51	221
C17orf53	647
C17orf58	97
C17orf59	357
C17orf62	223
C17orf64	236
C17orf67	114
C17orf70	730
C17orf74	501
C17orf75	396
C17orf77	243
C17orf78	275
C17orf80	609
C17orf82	251
C17orf85	620
C17orf89	79
C17orf96	379
C17orf97	453
C17orf98	154
C17orf99	265
C18orf12	178
C18orf15	181
C18orf21	227
C18orf25	403
C18orf32	76
C18orf42	76
C18orf54	151
C18orf63	685
C18orf8	657
C19orf10	189
C19orf12	152
C19orf18	215
C19orf24	132
C19orf25	160
C19orf26	453
C19orf35	473
C19orf40	120
C19orf43	176
C19orf44	657
C19orf45	505
C19orf47	422
C19orf48	117
C19orf52	260
C19orf53	99
C19orf54	351
C19orf57	668
C19orf60	201
C19orf66	291
C19orf67	358
C19orf68	627
C19orf70	110
C19orf71	209
C19orf73	129
C19orf80	198
C19orf81	198
C19orf82	124
C1D	180
C1GALT1	363
C1GALT1C1	318
C1orf100	147
C1orf101	951
C1orf105	183
C1orf106	663
C1orf109	203
C1orf110	302
C1orf111	261
C1orf112	853
C1orf115	142
C1orf116	39
C1orf122	159
C1orf123	160
C1orf127	823
C1orf131	294
C1orf134	83
C1orf137	98
C1orf141	400
C1orf143	103
C1orf145	158
C1orf146	180
C1orf147	270
C1orf158	194
C1orf159	380
C1orf162	155
C1orf167	1468
C1orf168	728
C1orf173	40
C1orf174	243
C1orf177	418
C1orf180	123
C1orf185	199
C1orf186	172
C1orf189	101
C1orf192	177
C1orf194	169
C1orf195	126
C1orf196	125
C1orf198	327
C1orf200	167
C1orf21	121
C1orf210	113
C1orf213	126
C1orf216	229
C1orf220	134
C1orf222	305
C1orf226	272
C1orf228	440
C1orf229	237
C1orf233	226
C1orf234	121
C1orf27	354
C1orf43	253
C1orf50	232
C1orf51	339
C1orf52	182
C1orf53	145
C1orf54	131
C1orf61	188
C1orf63	290
C1orf64	169
C1orf74	269
[truncated: 17,488 more rows]

## Sheet: S1_D_PTM
Supplementary Table 1D. Post-translational modification features
Gene	Acetylation	Di-methylation	Mono-methylation	Phosphorylation	SUMOylation	Tri-methylation	Ubiquitination	R di-methylation	K di-methylation	K mono-methylation	R mono-methylation	S phosphorylation	T phosphorylation	Y phosphorylation
A1BG	NA	NA	NA	NA	NA	NA	NA	NA	NA	NA	NA	NA	NA	NA
A1CF	0	0	0	0.020202	0	0	0	0	0	0	0	0.003367	0.00673401	0.010101
A2M	0.00339213	0	0	0.00881954	0	0	0	0	0	0	0	0.00135685	0.00203528	0.00542741
A2ML1	0.00275103	0	0	0.00137552	0	0	0	0	0	0	0	0.000687758	0.000687758	0
A3GALT2	NA	NA	NA	NA	NA	NA	NA	NA	NA	NA	NA	NA	NA	NA
A4GALT	0	0	0	0.0137615	0	0	0	0	0	0	0	0.00688073	0.00458716	0.00229358
A4GNT	NA	NA	NA	NA	NA	NA	NA	NA	NA	NA	NA	NA	NA	NA
AAAS	0	0	0	0.021978	0	0	0.00732601	0	0	0	0	0.014652	0.00732601	0
AACS	0.0014881	0	0	0.00595238	0	0	0.00297619	0	0	0	0	0	0.0014881	0.00446429
AADAC	0.00250627	0	0.00250627	0.0275689	0	0	0	0	0	0	0.00250627	0.00501253	0.00250627	0.0200501
AADACL2	0	0	0	0.00498753	0	0	0	0	0	0	0	0	0.00249377	0.00249377
AADACL3	0	0	0	0.00857143	0	0	0	0	0	0	0	0.00285714	0.00571429	0
AADACL4	0.002457	0	0	0.002457	0	0	0	0	0	0	0	0	0	0.002457
AADAT	0.00705882	0	0	0.00705882	0	0	0	0	0	0	0	0.00705882	0	0
AAED1	0	0	0	0.00442478	0	0	0.00442478	0	0	0	0	0.00442478	0	0
AAGAB	0	0	0	0.015873	0	0	0.0031746	0	0	0	0	0.00952381	0.00634921	0
AAK1	0.00104058	0	0	0.0634755	0	0.00104058	0	0	0	0	0	0.0364204	0.0187305	0.00832466
AAMDC	0	0	0	0.0119048	0	0	0	0	0	0	0	0.00595238	0.00595238	0
AAMP	0	0	0	0.00229885	0	0	0.0045977	0	0	0	0	0.00229885	0	0
AANAT	0	0	0	0.0144928	0	0	0	0	0	0	0	0.00966184	0.00483092	0
AAR2	0	0	0	0.0100503	0	0	0.00753769	0	0	0	0	0.00753769	0	0.00251256
AARD	NA	NA	NA	NA	NA	NA	NA	NA	NA	NA	NA	NA	NA	NA
AARS	0.00504032	0	0	0.0131048	0	0	0.03125	0	0	0	0	0.00604839	0.00201613	0.00504032
AARS2	0	0	0	0.00913706	0	0	0.00101523	0	0	0	0	0.00507614	0.00304569	0.00101523
AARSD1	0.00970874	0	0.00242718	0.0194175	0	0	0.00970874	0	0	0.00242718	0	0.0121359	0.00485437	0.00242718
AASDH	0.00273224	0	0	0.00546448	0	0	0	0	0	0	0	0.00182149	0.00182149	0.00182149
AASDHPPT	0.00970874	0	0	0.00647249	0	0	0.0161812	0	0	0	0	0.00647249	0	0
AASS	0.00323974	0	0	0.011879	0	0	0.00215983	0	0	0	0	0.00215983	0.00431965	0.00539957
AATF	0.00357143	0	0	0.0428571	0	0	0.0232143	0	0	0	0	0.0303571	0.0107143	0.00178571
AATK	0.0014556	0	0	0.00727802	0	0	0	0	0	0	0	0.00363901	0.00218341	0.0014556
ABAT	0.0038835	0	0	0.00194175	0	0	0	0	0	0	0	0	0.00194175	0
ABCA1	0.000442282	0	0	0.00619195	0	0	0	0	0	0	0	0.00398054	0.00132685	0.000884564
ABCA10	0.00194426	0	0	0.0123137	0	0	0	0	0	0	0	0.00518471	0.00259235	0.00453662
ABCA11P	0.00641026	0	0	0.00641026	0	0	0	0	0	0	0	0.00641026	0	0
ABCA12	0.000770713	0	0	0.0104046	0	0	0	0	0	0	0	0.00500963	0.00231214	0.00308285
ABCA13	0.00177936	0	0	0.00454725	0	0	0	0	0	0	0	0.00276789	0.000790826	0.000988533
ABCA2	0.000410509	0	0	0.0151888	0	0	0.00164204	0	0	0	0	0.00862069	0.00369458	0.00287356
ABCA3	0	0	0	0.0111502	0	0	0.000586854	0	0	0	0	0.00234742	0.00586854	0.00293427
ABCA4	0	0	0	0.00703916	0	0	0	0	0	0	0	0.00307963	0.00263968	0.00131984
ABCA5	0.00121729	0	0	0.0109556	0	0.000608643	0.00121729	0	0	0	0	0.00791236	0.000608643	0.00243457
ABCA6	0.00309215	0	0	0.00309215	0	0	0	0	0	0	0	0.00123686	0	0.00185529
ABCA7	0	0	0	0.00465983	0	0	0.000465983	0	0	0	0	0.0027959	0.00139795	0.000465983
ABCA8	0.000632511	0	0	0.00253004	0	0	0	0	0	0	0	0.00126502	0.00126502	0
ABCA9	0	0	0	0.00246305	0	0	0	0	0	0	0	0.000615764	0.00123153	0.000615764
ABCB1	0.00078125	0	0.00078125	0.0140625	0	0	0.0046875	0	0	0.00078125	0	0.00625	0.00625	0.0015625
ABCB10	0.00135501	0	0	0.00677507	0	0	0.00271003	0	0	0	0	0.00271003	0.00271003	0.00135501
ABCB11	0	0	0	0.00908403	0	0	0	0	0	0	0	0.00681302	0.00227101	0
ABCB4	0.00155521	0	0	0.00311042	0	0	0	0	0	0	0	0.000777605	0.00155521	0.000777605
ABCB5	0.00369458	0	0	0.00738916	0	0	0	0	0	0	0	0.00492611	0.00123153	0.00123153
ABCB6	0	0	0	0.0023753	0	0	0.00712589	0	0	0	0	0	0.0023753	0
ABCB7	0.00398936	0	0	0.018617	0	0	0.00265957	0	0	0	0	0.0106383	0.00398936	0.00398936
ABCB8	0	0	0	0.014966	0	0	0.00680272	0	0	0	0	0.0108844	0.00408163	0
ABCB9	0	0	0.00130039	0.00130039	0	0	0.00130039	0	0	0.00130039	0	0.00130039	0	0
ABCC1	0.00130634	0	0	0.0143697	0	0	0.0215545	0	0	0	0	0.00849118	0.00130634	0.00457218
ABCC10	0	0	0	0.00469169	0	0	0.00402145	0	0	0	0	0.00134048	0.00268097	0.000670241
ABCC11	0	0.000723589	0	0.00868307	0	0	0	0	0.000723589	0	0	0.00289436	0.00361795	0.00217077
ABCC12	0.00147167	0	0	0.00809419	0	0	0	0	0	0	0	0.00367918	0.00294334	0.00147167
ABCC13	0	0	0	0.0109489	0	0	0	0	0	0	0	0	0	0.0109489
ABCC2	0.0038835	0	0	0.010356	0	0	0.00841424	0	0	0	0	0.00776699	0.0012945	0.0012945
ABCC3	0	0	0	0.00720367	0	0	0.00589391	0	0	0	0	0.00458415	0.00130976	0.00130976
ABCC4	0.000754717	0	0	0.0120755	0	0	0.0181132	0	0	0	0	0.00603774	0.00377358	0.00226415
ABCC5	0.00208768	0	0	0.0146138	0	0	0.00278358	0	0	0	0	0.00835073	0.00347947	0.00278358
ABCC6	0.00133067	0	0	0.00598802	0	0	0.000665336	0	0	0	0	0.00332668	0.00199601	0.000665336
ABCC8	0	0	0	0.00442758	0	0	0.00126502	0	0	0	0	0.00253004	0.000632511	0.00126502
ABCC9	0	0	0	0.00387347	0	0	0	0	0	0	0	0.00193673	0.00129116	0.000645578
ABCD1	0	0	0	0.00939597	0	0	0.00268456	0	0	0	0	0.00671141	0	0.00268456
ABCD2	0.00405405	0	0	0.00945946	0	0	0.00135135	0	0	0	0	0.0027027	0.00405405	0.0027027
ABCD3	0.00439239	0	0	0.0146413	0	0	0.0190337	0	0	0	0	0.00292826	0.00146413	0.0102489
ABCD4	0	0	0	0.0049505	0	0	0.00165017	0	0	0	0	0.00330033	0.00165017	0
ABCE1	0.0116861	0	0	0.0233723	0	0	0.0400668	0	0	0	0	0.0133556	0.0066778	0.0033389
ABCF1	0.00118343	0	0	0.035503	0	0	0.00710059	0	0	0	0	0.0177515	0.0118343	0.00591716
ABCF2	0.00802568	0	0	0.0304976	0	0	0.0224719	0	0	0	0	0.00963082	0.00963082	0.011236
ABCF3	0	0	0	0.022567	0	0	0.00705219	0	0	0	0	0.0112835	0.00705219	0.00423131
ABCG1	0	0	0	0.00485437	0	0	0.00121359	0	0	0	0	0.00121359	0.00364078	0
ABCG2	0	0	0	0.0137405	0	0	0	0	0	0	0	0.00916031	0.00305344	0.00152672
ABCG4	0	0	0	0.00619195	0	0	0	0	0	0	0	0	0	0.00619195
ABCG5	0	0	0	0.00768049	0	0	0	0	0	0	0	0.0030722	0.0030722	0.0015361
ABCG8	0	0	0	0.00594354	0	0	0	0	0	0	0	0.00297177	0.00148588	0.00148588
ABHD1	0	0	0	0.0123457	0	0	0	0	0	0	0	0.00246914	0.00246914	0.00740741
ABHD10	0.0163399	0	0	0.0196078	0	0	0.0130719	0	0	0	0	0.00980392	0	0.00980392
ABHD11	0.0031746	0	0	0.00634921	0	0	0.00634921	0	0	0	0	0.0031746	0.0031746	0
ABHD12	0	0	0	0.0175879	0	0	0.00251256	0	0	0	0	0.00502513	0.00502513	0.00753769
ABHD12B	0	0	0	0.00552486	0	0	0	0	0	0	0	0	0.00276243	0.00276243
ABHD13	NA	NA	NA	NA	NA	NA	NA	NA	NA	NA	NA	NA	NA	NA
ABHD14A	0	0	0	0.00369004	0	0	0	0	0	0	0	0	0.00369004	0
ABHD14B	0	0	0	0.00952381	0	0	0	0	0	0	0	0.0047619	0	0.0047619
ABHD15	0	0	0	0.00641026	0	0	0	0	0	0	0	0.0042735	0.00213675	0
ABHD16A	0	0	0	0.0125448	0	0	0.00179211	0	0	0	0	0.00537634	0.00358423	0.00358423
ABHD16B	0	0	0	0.010661	0	0	0	0	0	0	0	0	0.00426439	0.00639659
ABHD17A	0	0	0	0.0129032	0	0	0.00645161	0	0	0	0	0.00967742	0.00322581	0
ABHD17B	NA	NA	NA	NA	NA	NA	NA	NA	NA	NA	NA	NA	NA	NA
ABHD17C	NA	NA	NA	NA	NA	NA	NA	NA	NA	NA	NA	NA	NA	NA
ABHD2	0	0	0	0.0141176	0	0	0.0188235	0	0	0	0	0.00470588	0.00235294	0.00705882
ABHD3	0	0	0	0	0	0	0.00977995	0	0	0	0	0	0	0
ABHD4	0	0	0	0.00584795	0	0	0.00584795	0	0	0	0	0.00292398	0	0.00292398
ABHD5	0	0	0	0.00286533	0	0	0	0	0	0	0	0	0	0.00286533
ABHD6	0	0	0	0	0	0	0.00296736	0	0	0	0	0	0	0
ABHD8	0	0	0	0.00683371	0	0	0	0	0	0	0	0.00683371	0	0
ABI1	0	0	0	0.168959	0	0	0	0	0	0	0	0.0825147	0.0510806	0.0353635
ABI2	0.00389864	0	0	0.0682261	0	0	0.00389864	0	0	0	0	0.0292398	0.0194932	0.0194932
ABI3	0	0	0	0.0300546	0	0	0	0	0	0	0	0.0163934	0.010929	0.00273224
ABI3BP	0	0	0	0.00956669	0	0	0	0	0	0	0	0.00619021	0.00337648	0
ABL1	0.00353982	0	0	0.080531	0	0	0.000884956	0	0	0	0	0.0362832	0.0212389	0.0230088
ABL2	0.00253807	0.000846024	0	0.0524535	0	0	0.000846024	0	0.000846024	0	0	0.0245347	0.0109983	0.0169205
ABLIM1	0	0	0.00118203	0.101655	0	0	0	0	0	0	0.00118203	0.0472813	0.0177305	0.036643
ABLIM2	0	0	0	0.03698	0	0	0	0	0	0	0	0.0231125	0.00924499	0.0046225
ABLIM3	0	0	0	0.0688141	0	0	0	0	0	0	0	0.045388	0.00878477	0.0146413
ABO	0	0	0	0	0	0	0.00266667	0	0	0	0	0	0	0
ABR	0.00116414	0	0	0.0104773	0	0	0	0	0	0	0	0.00349243	0.00349243	0.00349243
ABRA	0	0	0	0.0104987	0	0	0.00262467	0	0	0	0	0.00524934	0.00262467	0.00262467
ABRACL	0	0	0	0	0	0	0.0123457	0	0	0	0	0	0	0
ABT1	0.00735294	0	0.00367647	0.0183824	0	0	0.0147059	0	0	0	0.00367647	0.0147059	0	0.00367647
ABTB1	0	0	0	0.00209205	0	0	0.0041841	0	0	0	0	0	0	0.00209205
ABTB2	0	0	0	0.00487805	0	0	0.00292683	0	0	0	0	0.00390244	0.00097561	0
ACAA1	0.00943396	0	0	0.0306604	0	0	0.00235849	0	0	0	0	0.0188679	0.00943396	0.00235849
ACAA2	0.00977199	0	0	0.00814332	0	0	0	0	0	0	0	0.002443	0.002443	0.00325733
ACACA	0.0029838	0.000426257	0	0.0255754	0	0	0.00639386	0.000426257	0	0	0	0.0153453	0.00341006	0.00682012
ACACB	0.00081367	0	0	0.0113914	0	0	0.00081367	0	0	0	0	0.00650936	0.00244101	0.00244101
ACAD10	0	0	0	0.00283286	0	0	0.000944287	0	0	0	0	0.00188857	0	0.000944287
ACAD11	0.00512821	0	0	0.00769231	0	0	0	0	0	0	0	0.0025641	0.00128205	0.00384615
ACAD8	0.0120482	0	0	0.00481928	0	0	0	0	0	0	0	0.00481928	0	0
ACAD9	0.00322061	0	0	0.0144928	0	0	0	0	0	0	0	0.00805153	0.00322061	0.00322061
ACADL	0.00232558	0	0	0.00930233	0	0	0	0	0	0	0	0.00232558	0.00465116	0.00232558
ACADM	0.00881057	0	0	0.0198238	0	0	0.00220264	0	0	0	0	0.00440529	0.00881057	0.00660793
ACADS	0.00728155	0	0	0.00485437	0	0	0	0	0	0	0	0.00242718	0.00242718	0
ACADSB	0.00462963	0	0	0.0231481	0	0	0.00462963	0	0	0	0	0.00925926	0.00231481	0.0115741
ACADVL	0.0122137	0	0	0.00610687	0.00152672	0	0.00305344	0	0	0	0	0.00610687	0	0
ACAN	0	0	0	0.00355731	0	0	0	0	0	0	0	0.00197628	0.000395257	0.00118577
ACAP1	0.0027027	0	0	0.0162162	0	0	0.00135135	0	0	0	0	0.00810811	0.00540541	0.0027027
ACAP2	0.00771208	0	0	0.0308483	0	0	0	0	0	0	0	0.0192802	0.00257069	0.00899743
ACAP3	0	0	0.00239808	0.00719424	0	0	0	0	0	0	0.00239808	0.00359712	0.00359712	0
ACAT1	0.030445	0	0	0.0257611	0	0	0.00468384	0	0	0	0	0.00936768	0.00702576	0.00936768
ACAT2	0.00704225	0	0	0.00469484	0	0	0.00234742	0	0	0	0	0	0	0.00469484
ACBD3	0	0	0	0.0284091	0	0	0.00568182	0	0	0	0	0.0132576	0.00568182	0.0094697
ACBD4	0	0	0	0.0260223	0	0	0	0	0	0	0	0.0223048	0.00371747	0
ACBD5	0	0	0	0.0337079	0	0	0.011236	0	0	0	0	0.0243446	0.00749064	0.00187266
ACBD6	0	0	0	0.0141844	0	0	0.0070922	0	0	0	0	0.0035461	0.0035461	0.0070922
ACBD7	0.0113636	0	0	0.0227273	0	0	0	0	0	0	0	0	0	0.0227273
ACCS	0.00199601	0	0	0.00998004	0	0	0	0	0	0	0	0.00598802	0.00399202	0
ACCSL	0	0	0	0.00528169	0	0	0	0	0	0	0	0.00176056	0	0.00352113
ACD	0	0	0	0.0367647	0	0	0.00367647	0	0	0	0	0.0294118	0.00551471	0.00183824
ACE	0.00153139	0	0	0.00459418	0	0	0.000765697	0	0	0	0	0.00153139	0.000765697	0.00229709
ACE2	0.00372671	0	0	0.0124224	0	0	0	0	0	0	0	0.00869565	0.00248447	0.00124224
ACER1	NA	NA	NA	NA	NA	NA	NA	NA	NA	NA	NA	NA	NA	NA
ACER2	NA	NA	NA	NA	NA	NA	NA	NA	NA	NA	NA	NA	NA	NA
ACER3	0	0	0	0.011236	0	0	0	0	0	0	0	0	0.011236	0
ACHE	0	0	0	0.00324149	0	0	0	0	0	0	0	0	0.00162075	0.00162075
ACIN1	0.00223714	0.00298285	0	0.0850112	0.000745712	0.00149142	0.00745712	0.00223714	0.000745712	0	0	0.0626398	0.0208799	0.00149142
ACKR2	NA	NA	NA	NA	NA	NA	NA	NA	NA	NA	NA	NA	NA	NA
ACKR3	NA	NA	NA	NA	NA	NA	NA	NA	NA	NA	NA	NA	NA	NA
ACKR4	NA	NA	NA	NA	NA	NA	NA	NA	NA	NA	NA	NA	NA	NA
ACLY	0.013624	0	0.00181653	0.0381471	0	0	0.0290645	0	0	0.00181653	0	0.0199818	0.00726612	0.00999092
ACMSD	0	0.00297619	0	0.00297619	0	0	0	0	0.00297619	0	0	0.00297619	0	0
ACN9	0	0	0	0.008	0	0	0	0	0	0	0	0.008	0	0
ACO1	0	0	0	0.0146232	0	0	0.0179978	0	0	0	0	0.00674916	0.00337458	0.00449944
ACO2	0.0186335	0	0	0.0186335	0	0	0.00124224	0	0	0	0	0.00745342	0.00621118	0.00496894
ACOT1	0.00712589	0	0	0.0118765	0	0	0.0023753	0	0	0	0	0.00475059	0.00475059	0.0023753
ACOT11	0	0	0	0.00329489	0	0	0	0	0	0	0	0.00164745	0.00164745	0
ACOT12	0	0	0	0.018018	0	0	0	0	0	0	0	0.00900901	0.00540541	0.0036036
ACOT13	0.00714286	0	0	0.0285714	0	0	0	0	0	0	0	0.0142857	0.0142857	0
ACOT2	0.00621118	0	0	0.0165631	0	0	0.00207039	0	0	0	0	0.00828157	0.00621118	0.00207039
ACOT4	NA	NA	NA	NA	NA	NA	NA	NA	NA	NA	NA	NA	NA	NA
ACOT6	0	0	0	0.0144928	0	0	0	0	0	0	0	0.00966184	0	0.00483092
ACOT7	0.0184211	0	0	0.0157895	0	0	0.0131579	0	0	0	0	0.00526316	0.00263158	0.00789474
ACOT8	0.00940439	0	0	0.00626959	0	0	0	0	0	0	0	0.0031348	0	0.0031348
ACOT9	0.0159453	0	0	0.00911162	0	0	0.0159453	0	0	0	0	0.0022779	0.0022779	0.00455581
ACOX1	0.0121212	0	0	0.0121212	0	0	0	0	0	0	0	0.0030303	0	0.00909091
ACOX2	0	0	0	0.00734214	0	0	0	0	0	0	0	0.00293686	0.00146843	0.00293686
ACOX3	0	0	0	0.00714286	0	0	0.00428571	0	0	0	0	0.00142857	0.00285714	0.00285714
ACOXL	0	0	0	0.00548446	0	0	0	0	0	0	0	0.00365631	0.00182815	0
ACP1	0.00632911	0	0	0.0822785	0	0	0.0189873	0	0	0	0	0.0253165	0.0189873	0.0379747
ACP2	0	0	0	0.00472813	0	0	0	0	0	0	0	0.00236407	0.00236407	0
ACP5	0	0	0	0.00615385	0	0	0	0	0	0	0	0	0	0.00615385
ACP6	0	0	0	0.00700935	0	0	0	0	0	0	0	0.00700935	0	0
ACPL2	NA	NA	NA	NA	NA	NA	NA	NA	NA	NA	NA	NA	NA	NA
ACPP	0	0	0	0.0103627	0	0	0	0	0	0	0	0.00259067	0.00777202	0
ACPT	0	0	0	0.00704225	0	0	0	0	0	0	0	0	0	0.00704225
ACR	NA	NA	NA	NA	NA	NA	NA	NA	NA	NA	NA	NA	NA	NA
ACRBP	0	0	0	0.00368324	0	0	0	0	0	0	0	0.00368324	0	0
ACRC	0	0	0	0.0101302	0	0	0	0	0	0	0	0.00723589	0.00144718	0.00144718
ACRV1	NA	NA	NA	NA	NA	NA	NA	NA	NA	NA	NA	NA	NA	NA
ACSBG1	0.00138122	0	0	0.0110497	0	0	0	0	0	0	0	0.00552486	0.00138122	0.00414365
ACSBG2	0	0	0	0.00600601	0	0	0	0	0	0	0	0	0.003003	0.003003
ACSF2	0.00325203	0	0	0.0113821	0	0	0	0	0	0	0	0.00650407	0.00325203	0.00162602
ACSF3	0.00173611	0	0	0.0138889	0	0	0	0	0	0	0	0	0.00173611	0.0121528
ACSL1	0.00286533	0	0	0.0143266	0	0	0.00859599	0	0	0	0	0.00716332	0.00143266	0.00573066
ACSL3	0.00555556	0	0	0.0111111	0	0	0.0166667	0	0	0	0	0.00277778	0.00416667	0.00416667
ACSL4	0.00703235	0	0	0.0337553	0	0	0.0281294	0	0	0	0	0.0140647	0.00984529	0.00984529
ACSL5	0	0.00146413	0	0.0204978	0	0	0.0131772	0	0.00146413	0	0	0.0102489	0.00292826	0.00732064
ACSL6	0.00143472	0	0	0.010043	0	0	0	0	0	0	0	0.00286944	0.00573888	0.00143472
ACSM1	0	0	0	0.017331	0	0	0	0	0	0	0	0.0034662	0.00866551	0.00519931
ACSM2A	0.0034662	0	0	0.0103986	0	0	0	0	0	0	0	0.00519931	0	0.00519931
ACSM2B	0.00519931	0	0	0.0138648	0	0	0	0	0	0	0	0.00519931	0.0017331	0.00693241
ACSM3	0	0	0	0.00853242	0	0	0	0	0	0	0	0	0.00511945	0.00341297
ACSM4	0	0	0	0.00689655	0	0	0	0	0	0	0	0.00172414	0.00344828	0.00172414
ACSM5	0.00345423	0	0	0.0120898	0	0	0	0	0	0	0	0.00172712	0.00690846	0.00345423
ACSS1	0.00290276	0	0	0.00870827	0	0	0	0	0	0	0	0.00435414	0	0.00435414
ACSS2	0.00142653	0	0	0.0128388	0	0	0.00570613	0	0	0	0	0.00570613	0.00570613	0.00142653
ACSS3	0.00145773	0	0	0.0131195	0	0	0	0	0	0	0	0.0102041	0	0.00291545
ACTA1	0.0291777	0	0.00795756	0.106101	0	0	0.0291777	0	0	0.00795756	0	0.0318302	0.0371353	0.0371353
ACTA2	0.0291777	0	0.0132626	0.106101	0	0	0.0265252	0	0	0.0106101	0.00265252	0.0344828	0.0344828	0.0371353
ACTB	0.0213333	0	0.008	0.117333	0.008	0	0.0346667	0	0	0.008	0	0.04	0.0426667	0.0346667
ACTBL2	0.0106383	0	0.00265957	0.0638298	0	0.00265957	0.0132979	0	0	0	0.00265957	0.018617	0.0212766	0.0239362
ACTC1	0.0238727	0	0.00795756	0.106101	0	0	0.0291777	0	0	0.00795756	0	0.0344828	0.0344828	0.0371353
ACTG1	0.0213333	0	0.00533333	0.114667	0.00266667	0	0.0346667	0	0	0.00533333	0	0.0373333	0.0426667	0.0346667
ACTG2	0.0292553	0	0.0132979	0.106383	0	0	0.0265957	0	0	0.0106383	0.00265957	0.0345745	0.0345745	0.037234
ACTL10	0	0.00408163	0	0	0	0	0	0.00408163	0	0	0	0	0	0
ACTL6A	0.004662	0	0	0.00699301	0	0	0.013986	0	0	0	0	0.004662	0	0.002331
ACTL6B	0	0	0	0.00469484	0	0	0.00234742	0	0	0	0	0.00234742	0	0.00234742
ACTL7A	0	0	0	0.00689655	0	0	0	0	0	0	0	0.0045977	0.00229885	0
ACTL7B	0	0.00240964	0	0.0168675	0	0	0	0	0.00240964	0	0	0.00481928	0.0120482	0
ACTL8	0	0.00546448	0	0.0136612	0	0	0.0163934	0.00546448	0	0	0	0.00819672	0.00273224	0.00273224
ACTL9	0	0	0	0.00240385	0	0	0	0	0	0	0	0.00240385	0	0
ACTN1	0.00672646	0	0	0.0426009	0	0	0.00560538	0	0	0	0	0.0179372	0.0100897	0.014574
ACTN2	0.0033557	0	0.00223714	0.0302013	0	0	0.00223714	0	0	0.00111857	0.00111857	0.0134228	0.00671141	0.0100671
ACTN3	0.00332963	0	0.00221976	0.0166482	0	0	0.00110988	0	0	0	0.00221976	0.0099889	0.00443951	0.00221976
ACTN4	0.0109769	0	0	0.0493963	0	0	0.0153677	0	0	0	0	0.0197585	0.0164654	0.0131723
ACTR10	0	0	0	0.028777	0	0	0.00959233	0	0	0	0	0.00959233	0.00719424	0.0119904
ACTR1A	0.00531915	0	0	0.0132979	0	0	0.0132979	0	0	0	0	0.00531915	0	0.00797872
ACTR1B	0.00265957	0	0	0.0239362	0	0	0.00265957	0	0	0	0	0.00797872	0.00797872	0.00797872
ACTR2	0.00507614	0	0	0.0203046	0	0	0.0380711	0	0	0	0	0.00253807	0.00761421	0.0101523
ACTR3	0.0119617	0	0	0.0358852	0	0	0.0406699	0	0	0	0	0.0119617	0.00239234	0.0215311
ACTR3B	0	0	0	0.0239234	0	0	0	0	0	0	0	0.0119617	0	0.0119617
ACTR3C	0	0	0	0.027027	0	0	0	0	0	0	0	0.0135135	0	0.0135135
ACTR5	0	0	0	0.00329489	0	0	0.00164745	0	0	0	0	0.00329489	0	0
ACTR6	0.00252525	0	0	0.00252525	0	0	0.00757576	0	0	0	0	0	0	0.00252525
ACTR8	0.00160256	0.00160256	0	0.0176282	0	0	0.00320513	0	0.00160256	0	0	0.0112179	0	0.00641026
ACTRT1	0	0	0	0.0132979	0	0	0	0	0	0	0	0.0106383	0.00265957	0
ACTRT2	0	0	0	0.00530504	0	0	0	0	0	0	0	0.00265252	0	0.00265252
ACTRT3	NA	NA	NA	NA	NA	NA	NA	NA	NA	NA	NA	NA	NA	NA
ACVR1	0	0	0	0.00392927	0	0	0	0	0	0	0	0.00392927	0	0
ACVR1B	0	0	0	0.00594059	0	0	0.0019802	0	0	0	0	0	0	0.00594059
ACVR1C	0.00608519	0	0	0	0	0	0	0	0	0	0	0	0	0
ACVR2A	0	0	0	0.00584795	0	0	0.00194932	0	0	0	0	0	0.00194932	0.00389864
ACVR2B	0	0	0	0.00585938	0	0	0	0	0	0	0	0.00390625	0.00195312	0
ACVRL1	0.00386847	0	0	0.00386847	0	0	0	0	0	0	0	0	0	0.00386847
ACY1	0	0	0	0.00200803	0	0	0.00401606	0	0	0	0	0	0	0.00200803
ACY3	0	0	0	0.015674	0	0	0	0	0	0	0	0.00626959	0.0031348	0.00626959
ACYP1	0	0	0	0.0232558	0	0	0.0310078	0	0	0	0	0.00775194	0.00775194	0.00775194
ACYP2	0	0	0	0.0290698	0	0	0	0	0	0	0	0.0174419	0.00581395	0.00581395
ADA	0.0165289	0	0	0.0385675	0	0	0.0220386	0	0	0	0	0.00550964	0.00550964	0.0275482
ADAD1	0	0	0.00347222	0.0104167	0	0	0	0	0	0.00347222	0	0.00347222	0.00173611	0.00520833
ADAD2	0.00171527	0	0	0.00343053	0	0	0	0	0	0	0	0	0.00171527	0.00171527
ADAL	NA	NA	NA	NA	NA	NA	NA	NA	NA	NA	NA	NA	NA	NA
ADAM10	0	0	0	0.00802139	0	0	0.0026738	0	0	0	0	0.0040107	0.0026738	0.0013369
ADAM11	0	0	0	0.00650195	0	0	0	0	0	0	0	0.00390117	0.00260078	0
ADAM12	0	0	0	0.00330033	0	0	0	0	0	0	0	0.00110011	0.00110011	0.00110011
ADAM15	0	0	0	0.00115875	0	0	0.00579374	0	0	0	0	0	0	0.00115875
ADAM17	0	0	0	0.0145631	0	0	0.00728155	0	0	0	0	0.00606796	0.00364078	0.00485437
ADAM18	0	0.00135318	0	0.0067659	0	0	0	0	0.00135318	0	0	0.00135318	0.00270636	0.00270636
ADAM19	0	0	0	0.00942408	0	0	0.00104712	0	0	0	0	0.00732984	0.00104712	0.00104712
ADAM2	0	0	0	0.00544218	0	0	0	0	0	0	0	0.00272109	0	0.00272109
ADAM20	0	0	0	0.00550964	0	0	0.00137741	0	0	0	0	0.00137741	0.00275482	0.00137741
ADAM21	0	0	0	0.00415512	0	0	0.00138504	0	0	0	0	0.00415512	0	0
ADAM22	0	0	0	0.0286976	0	0	0	0	0	0	0	0.0165563	0.00551876	0.00662252
ADAM23	0	0	0	0.0108173	0	0	0	0	0	0	0	0.00240385	0.00240385	0.00600962
ADAM28	0	0	0	0.00387097	0	0	0	0	0	0	0	0.00129032	0	0.00258065
ADAM29	NA	NA	NA	NA	NA	NA	NA	NA	NA	NA	NA	NA	NA	NA
ADAM30	0.00126582	0	0	0.00253165	0	0	0	0	0	0	0	0.00126582	0.00126582	0
ADAM32	0	0.00127065	0	0.0127065	0	0	0	0.00127065	0	0	0	0.00635324	0.0025413	0.00381194
ADAM33	0	0	0.00123001	0.00369004	0	0	0	0	0	0.00123001	0	0.00123001	0.00123001	0.00123001
ADAM5	NA	NA	NA	NA	NA	NA	NA	NA	NA	NA	NA	NA	NA	NA
ADAM7	0	0	0	0.00773196	0	0	0	0	0	0	0	0.00515464	0.00128866	0.00128866
ADAM8	0	0	0	0.00364078	0	0	0	0	0	0	0	0.00121359	0.00121359	0.00121359
ADAM9	0.003663	0	0.001221	0.025641	0	0	0.002442	0	0	0	0.001221	0.014652	0.003663	0.00732601
ADAMDEC1	NA	NA	NA	NA	NA	NA	NA	NA	NA	NA	NA	NA	NA	NA
ADAMTS1	0	0	0	0.00620476	0	0	0.00103413	0	0	0	0	0.00103413	0.00206825	0.00310238
ADAMTS10	0	0	0	0.00906618	0	0	0	0	0	0	0	0.00362647	0.00362647	0.00181324
ADAMTS12	0.00188206	0	0	0.00564617	0	0.000627353	0	0	0	0	0	0.00313676	0.00250941	0
ADAMTS13	0	0	0	0.00700771	0	0	0	0	0	0	0	0.00350385	0.00210231	0.00140154
ADAMTS14	0.00163532	0	0	0.00245298	0	0	0	0	0	0	0	0.00245298	0	0
ADAMTS15	0	0	0	0.00210526	0	0	0	0	0	0	0	0.00105263	0	0.00105263
ADAMTS16	0	0	0	0.00326797	0	0	0	0	0	0	0	0.00245098	0	0.000816993
ADAMTS17	0	0	0.000913242	0.00273973	0	0	0	0	0	0	0.000913242	0.00182648	0.000913242	0
ADAMTS18	0.001638	0	0	0.00982801	0	0	0	0	0	0	0	0.004095	0	0.00573301
ADAMTS19	0	0	0	0.001657	0	0	0	0	0	0	0	0.0008285	0.0008285	0
ADAMTS2	0.00165153	0	0	0.00578035	0	0	0	0	0	0	0	0.00247729	0.00165153	0.00165153
ADAMTS20	0.00052356	0	0	0.00418848	0	0	0	0	0	0	0	0.00157068	0.00209424	0.00052356
ADAMTS3	0.000829876	0	0	0.0033195	0	0	0	0	0	0	0	0.000829876	0.000829876	0.00165975
ADAMTS4	0	0	0	0.00358423	0	0	0	0	0	0	0	0.00119474	0.00119474	0.00119474
ADAMTS5	0.00107527	0	0	0.00860215	0	0	0.00107527	0	0	0	0	0.00215054	0.00322581	0.00322581
ADAMTS6	0.000895255	0	0	0.00179051	0	0	0	0	0	0	0	0	0.000895255	0.000895255
ADAMTS7	0	0	0	0.00355872	0	0	0	0	0	0	0	0.00177936	0.00177936	0
ADAMTS8	0	0	0	0.0043573	0	0	0	0	0	0	0	0.00217865	0.00217865	0
ADAMTS9	0	0	0	0.00258398	0	0	0	0	0	0	0	0	0.00155039	0.00103359
ADAMTSL1	0	0	0	0.0107832	0	0	0	0	0	0	0	0.00567537	0.00510783	0
ADAMTSL2	0.000943396	0	0	0.00660377	0	0	0	0	0	0	0	0.00283019	0.00188679	0.00188679
ADAMTSL3	0	0	0	0.00532229	0	0	0	0	0	0	0	0.00295683	0.000591366	0.0017741
ADAMTSL4	0	0	0	0.0111732	0	0	0	0	0	0	0	0.00837989	0.0018622	0.000931099
ADAMTSL5	NA	NA	NA	NA	NA	NA	NA	NA	NA	NA	NA	NA	NA	NA
ADAP1	0.0026738	0	0	0.0106952	0	0	0.00534759	0	0	0	0	0.0026738	0.0026738	0.00534759
ADAP2	0.00262467	0	0	0.0104987	0	0	0	0	0	0	0	0.00524934	0.00262467	0.00262467
ADAR	0.00472813	0.000788022	0.00236407	0.0338849	0.000788022	0	0.00630418	0.000788022	0	0	0.00236407	0.0157604	0.0110323	0.0070922
ADARB1	0.00134953	0	0	0.022942	0	0	0.00134953	0	0	0	0	0.0134953	0.00809717	0.00134953
ADARB2	0	0	0	0.0135318	0	0	0	0	0	0	0	0.0067659	0.00541272	0.00135318
ADAT1	0.00199203	0	0	0.0199203	0	0	0.00398406	0	0	0	0	0.0159363	0.00398406	0
ADAT2	NA	NA	NA	NA	NA	NA	NA	NA	NA	NA	NA	NA	NA	NA
ADAT3	0	0	0	0.00854701	0	0	0	0	0	0	0	0.00569801	0.002849	0
ADC	0	0	0	0.00217391	0	0	0	0	0	0	0	0.00217391	0	0
ADCK1	0	0	0	0.00566038	0	0	0	0	0	0	0	0.00188679	0.00377358	0
ADCK2	0	0	0	0.00319489	0	0	0	0	0	0	0	0	0.00159744	0.00159744
ADCK3	0	0	0	0.00463679	0	0	0.00927357	0	0	0	0	0.00309119	0	0.0015456
ADCK4	0	0	0	0	0	0	0.00183824	0	0	0	0	0	0	0
ADCK5	0	0	0	0.00862069	0	0	0	0	0	0	0	0.00172414	0.00172414	0.00517241
ADCY1	0	0	0	0.00268097	0	0	0	0	0	0	0	0	0.000893655	0.00178731
ADCY10	0	0	0	0.0111801	0	0	0	0	0	0	0	0.00372671	0.00124224	0.00621118
ADCY2	0	0	0	0.00274977	0	0	0.00091659	0	0	0	0	0.00091659	0	0.00183318
ADCY3	0	0	0	0.0104803	0	0	0.00524017	0	0	0	0	0.00436681	0.00349345	0.00262009
ADCY4	0.000928505	0	0	0.00371402	0	0	0.00185701	0	0	0	0	0.00185701	0.000928505	0.000928505
ADCY5	0	0	0	0.00634417	0	0	0.000793021	0	0	0	0	0.00317209	0.00158604	0.00158604
ADCY6	0	0	0	0.00770548	0	0	0.000856164	0	0	0	0	0.00599315	0.00171233	0
ADCY7	0.00185185	0	0	0.00740741	0	0	0.0037037	0	0	0	0	0.00277778	0.0037037	0.000925926
ADCY8	0	0	0	0.0039968	0	0	0	0	0	0	0	0.00159872	0	0.00239808
ADCY9	0.0014782	0	0	0.0169993	0	0	0.00221729	0	0	0	0	0.0103474	0.00295639	0.00369549
ADCYAP1	0	0	0	0.0227273	0	0	0	0	0	0	0	0.00568182	0	0.0170455
ADCYAP1R1	0	0	0	0.00763359	0	0	0	0	0	0	0	0.00572519	0.0019084	0
ADD1	0	0	0	0.063772	0	0	0.00407056	0	0	0	0	0.0434193	0.0135685	0.00678426
ADD2	0.00826446	0	0	0.0495868	0	0	0	0	0	0	0	0.0316804	0.0123967	0.00550964
ADD3	0.00141643	0	0	0.0509915	0	0	0.00141643	0	0	0	0	0.0269122	0.0155807	0.00849858
ADGB	0.00239952	0	0	0.0167966	0	0	0	0	0	0	0	0.00779844	0.00719856	0.00179964
ADH1A	0.0133333	0	0	0.0293333	0	0	0	0	0	0	0	0.0106667	0.008	0.0106667
ADH1B	0.016	0	0	0.0346667	0	0	0	0	0	0	0	0.0106667	0.008	0.016
ADH1C	0.00533333	0	0	0.0266667	0	0	0	0	0	0	0	0.0106667	0.00533333	0.0106667
ADH4	0.00789474	0	0.00263158	0.0236842	0	0	0	0	0	0.00263158	0	0.00789474	0.0105263	0.00526316
ADH5	0.0160428	0	0	0.0187166	0	0	0.013369	0	0	0	0	0.0106952	0.00802139	0
ADH6	0.00271739	0	0	0.0108696	0	0	0	0	0	0	0	0.00815217	0.00271739	0
ADH7	0	0	0	0.00777202	0	0	0	0	0	0	0	0.00259067	0.00518135	0
ADHFE1	0.00214133	0	0	0.00642398	0	0	0	0	0	0	0	0	0.00214133	0.00428266
ADI1	0.00558659	0	0	0.0167598	0	0	0.0167598	0	0	0	0	0.00558659	0	0.0111732
ADIG	NA	NA	NA	NA	NA	NA	NA	NA	NA	NA	NA	NA	NA	NA
ADIPOQ	NA	NA	NA	NA	NA	NA	NA	NA	NA	NA	NA	NA	NA	NA
ADIPOR1	0	0	0	0	0	0	0.00266667	0	0	0	0	0	0	0
ADIPOR2	NA	NA	NA	NA	NA	NA	NA	NA	NA	NA	NA	NA	NA	NA
ADIRF	NA	NA	NA	NA	NA	NA	NA	NA	NA	NA	NA	NA	NA	NA
ADK	0.0110497	0	0	0.00552486	0	0	0.00828729	0	0	0	0	0	0.00276243	0.00276243
ADM	0	0	0	0.0162162	0	0	0.00540541	0	0	0	0	0.00540541	0	0.0108108
ADM2	NA	NA	NA	NA	NA	NA	NA	NA	NA	NA	NA	NA	NA	NA
ADM5	NA	NA	NA	NA	NA	NA	NA	NA	NA	NA	NA	NA	NA	NA
ADNP	0.00181488	0	0.00181488	0.0290381	0	0	0.00272232	0	0	0	0.00181488	0.0263158	0.00181488	0.000907441
ADNP2	0.000884173	0	0	0.0106101	0	0	0.00265252	0	0	0	0	0.00353669	0.000884173	0.00618921
ADO	0	0	0	0.0037037	0	0	0.0037037	0	0	0	0	0.0037037	0	0
ADORA1	0	0.00613497	0	0	0	0	0	0	0.00613497	0	0	0	0	0
ADORA2A	0	0	0	0.00242718	0	0	0	0	0	0	0	0.00242718	0	0
ADORA2B	0	0	0	0	0	0	0.00301205	0	0	0	0	0	0	0
ADORA3	NA	NA	NA	NA	NA	NA	NA	NA	NA	NA	NA	NA	NA	NA
ADPGK	0.00201207	0	0	0.00603622	0	0	0	0	0	0	0	0.00201207	0.00402414	0
ADPRH	0	0	0	0.0140056	0	0	0	0	0	0	0	0.00280112	0	0.0112045
ADPRHL1	0	0	0.00282486	0.00282486	0	0	0	0	0	0	0.00282486	0	0	0.00282486
ADPRHL2	0.00275482	0	0	0.00826446	0	0	0	0	0	0	0	0.00275482	0.00275482	0.00275482
ADPRM	NA	NA	NA	NA	NA	NA	NA	NA	NA	NA	NA	NA	NA	NA
ADRA1A	0.00210526	0	0	0.00421053	0	0	0.00631579	0	0	0	0	0.00210526	0.00210526	0
ADRA1B	0	0.00769231	0	0.0134615	0	0	0	0.00769231	0	0	0	0.00769231	0	0.00576923
ADRA1D	0	0	0	0.0034965	0	0	0	0	0	0	0	0.0034965	0	0
ADRA2A	0.00222222	0	0	0.0288889	0	0	0	0	0	0	0	0.0222222	0.00444444	0.00222222
ADRA2B	NA	NA	NA	NA	NA	NA	NA	NA	NA	NA	NA	NA	NA	NA
ADRA2C	0	0	0	0.0021645	0	0	0	0	0	0	0	0.0021645	0	0
ADRB1	0	0.00209644	0	0.00628931	0	0	0	0.00209644	0	0	0	0.00419287	0	0.00209644
ADRB2	0	0	0	0.0581114	0	0	0	0	0	0	0	0.0290557	0.0121065	0.0169492
ADRB3	NA	NA	NA	NA	NA	NA	NA	NA	NA	NA	NA	NA	NA	NA
ADRBK1	0.00145138	0	0	0.0246734	0	0	0.0101597	0	0	0	0	0.0101597	0.00580552	0.00870827
ADRBK2	0.00290698	0	0	0.0218023	0	0	0.00290698	0	0	0	0	0.00726744	0.00581395	0.00872093
ADRM1	0.004914	0	0.004914	0.036855	0	0	0.029484	0	0	0.004914	0	0.022113	0.00982801	0.004914
ADSL	0.00401606	0	0	0.0200803	0	0	0.0140562	0	0	0	0	0.0140562	0.00200803	0.00401606
ADSS	0	0	0	0.0153509	0	0	0.00877193	0	0	0	0	0.00438596	0	0.0109649
ADSSL1	0.00656455	0	0	0.0196937	0	0	0	0	0	0	0	0.00875274	0.00875274	0.00218818
ADTRP	0	0	0	0.00869565	0	0	0	0	0	0	0	0	0.00434783	0.00434783
AEBP1	0.00777202	0	0	0.00172712	0	0	0	0	0	0	0	0.000863558	0	0.000863558
AEBP2	0	0	0	0.0270793	0	0	0.00193424	0	0	0	0	0.0251451	0.00193424	0
AEN	0	0	0	0.00923077	0	0	0.00615385	0	0	0	0	0.00307692	0.00615385	0
AES	0	0	0	0.0227273	0	0	0.0189394	0	0	0	0	0.0113636	0.00757576	0.00378788
AFAP1	0.00273973	0	0	0.0643836	0	0	0.00273973	0	0	0	0	0.0315068	0.0150685	0.0178082
AFAP1L1	0	0	0	0.0273438	0	0	0	0	0	0	0	0.0169271	0.00260417	0.0078125
AFAP1L2	0.00114811	0	0	0.0378875	0	0	0	0	0	0	0	0.0160735	0.00688863	0.0149254
AFF1	0.00578035	0	0	0.0255987	0	0	0.000825764	0	0	0	0	0.017341	0.00743187	0.000825764
AFF2	0.00381388	0	0	0.0129672	0	0	0	0	0	0	0	0.00610221	0.00457666	0.00228833
AFF3	0.00489396	0	0	0.0171289	0	0	0	0	0	0	0	0.0114192	0.00570962	0
AFF4	0.00515907	0	0	0.0748065	0	0	0.00257954	0	0	0	0	0.0576096	0.011178	0.00601892
AFG3L2	0.00752823	0	0	0.0125471	0	0	0.00752823	0	0	0	0	0.00376412	0.00627353	0.00250941
AFM	0.00166945	0	0	0.00500835	0	0	0	0	0	0	0	0.00166945	0	0.0033389
AFMID	0	0	0	0.00330033	0	0	0	0	0	0	0	0	0	0.00330033
AFP	0.00160772	0	0	0.00482315	0	0	0	0	0	0	0	0.00321543	0.00160772	0
AFTPH	0.00106724	0	0.00106724	0.0277481	0	0	0	0	0	0	0.00106724	0.0170758	0.00960512	0.00106724
AGA	0	0	0	0.00867052	0	0	0	0	0	0	0	0	0.00578035	0.00289017
AGAP1	0	0	0	0.0196445	0	0	0	0	0	0	0	0.0112254	0.00467727	0.00374181
AGAP10	0	0	0	0.00426743	0	0	0	0	0	0	0	0	0.00142248	0.00284495
AGAP11	0	0	0	0.0236364	0	0	0	0	0	0	0	0.0109091	0.00727273	0.00545455
AGAP2	0.0033557	0	0	0.0318792	0	0	0	0	0	0	0	0.0234899	0.00587248	0.00251678
AGAP3	0.00114286	0	0	0.0148571	0	0	0	0	0	0	0	0.0102857	0.00342857	0.00114286
AGAP4	0	0	0	0.00603318	0	0	0	0	0	0	0	0.00301659	0.00301659	0
AGAP5	0	0	0.00145773	0.00145773	0	0	0	0	0	0.00145773	0	0.00145773	0	0
AGAP6	0.00301659	0	0	0.0105581	0	0	0	0	0	0	0	0.0015083	0.00301659	0.00603318
AGAP8	0	0	0	0.00452489	0	0	0	0	0	0	0	0.0015083	0.00301659	0
AGAP9	0	0	0	0.00426743	0	0	0	0	0	0	0	0	0.00142248	0.00284495
AGBL1	0	0	0	0.00281426	0	0	0	0	0	0	0	0.00187617	0.000938086	0
AGBL2	0.00442478	0	0	0.00553097	0	0	0	0	0	0	0	0.00331858	0.00221239	0
AGBL3	0.000999001	0	0	0.00699301	0	0	0	0	0	0	0	0.000999001	0.004995	0.000999001
AGBL4	0	0	0	0.00397614	0	0	0	0	0	0	0	0	0.00198807	0.00198807
AGBL5	0.00112867	0	0	0.00564334	0	0	0	0	0	0	0	0.00112867	0.00225734	0.00225734
AGER	0	0	0	0.00689655	0	0.00229885	0	0	0	0	0	0.0045977	0.00229885	0
AGFG1	0.00711744	0	0	0.0480427	0	0	0.00177936	0	0	0	0	0.0266904	0.0160142	0.00533808
AGFG2	0.012474	0	0	0.016632	0	0	0	0	0	0	0	0.010395	0.004158	0.002079
AGGF1	0.00280112	0	0	0.0112045	0	0	0	0	0	0	0	0.00840336	0.00280112	0
AGK	0.007109	0	0	0.00473934	0	0	0.014218	0	0	0	0	0	0.00236967	0.00236967
AGL	0.00261097	0	0	0.0137076	0	0	0.00261097	0	0	0	0	0.00652742	0.00261097	0.00456919
AGMAT	0.00284091	0	0	0.00284091	0	0	0	0	0	0	0	0.00284091	0	0
AGMO	0	0	0	0.011236	0	0	0	0	0	0	0	0.00449438	0.00449438	0.00224719
AGO1	0.00116686	0	0	0.0105018	0	0	0.00233372	0	0	0	0	0.00466744	0.00466744	0.00116686
AGO2	0.00116414	0	0	0.0232829	0.00116414	0	0.00698487	0	0	0	0	0.00931315	0.00931315	0.00465658
AGO3	0	0	0	0.0197674	0	0	0.00232558	0	0	0	0	0.00697674	0.00348837	0.00930233
AGO4	0	0	0	0.010453	0	0	0.00232288	0	0	0	0	0.00348432	0.00348432	0.00348432
AGPAT1	0	0	0	0.0106007	0	0	0.00353357	0	0	0	0	0	0.00706714	0.00353357
AGPAT2	0	0	0	0.0286738	0	0	0.0107527	0	0	0	0	0.0107527	0.0107527	0.00716846
AGPAT3	0	0	0	0.00797872	0	0	0.0106383	0	0	0	0	0	0.00797872	0
AGPAT4	0	0	0	0.0185185	0	0	0.00529101	0	0	0	0	0.0132275	0	0.00529101
AGPAT5	0	0	0	0.0137363	0	0	0.010989	0	0	0	0	0.00274725	0.00549451	0.00549451
AGPAT6	0.00438596	0	0	0.00877193	0	0	0.00657895	0	0	0	0	0.00219298	0.00438596	0.00219298
AGPAT9	0.00691244	0	0	0.0115207	0	0	0.0115207	0	0	0	0	0.00691244	0	0.00460829
AGPS	0.00607903	0	0	0.0167173	0	0	0.00759878	0	0	0	0	0.00607903	0.00607903	0.00455927
AGR2	0.0102564	0	0	0.025641	0	0	0	0	0	0	0	0.00512821	0.0102564	0.0102564
AGR3	0	0	0	0.0120482	0	0	0	0	0	0	0	0.0120482	0	0
AGRN	0.000967586	0	0	0.0067731	0	0	0	0	0	0	0	0.00290276	0.00290276	0.000967586
AGRP	NA	NA	NA	NA	NA	NA	NA	NA	NA	NA	NA	NA	NA	NA
AGT	0.00206186	0	0	0	0	0	0	0	0	0	0	0	0	0
AGTPBP1	0	0.000815661	0	0.00652529	0	0	0.00163132	0.000815661	0	0	0	0.00326264	0.00244698	0.000815661
AGTR1	0	0	0	0.0152284	0	0	0	0	0	0	0	0.00507614	0.00507614	0.00507614
AGTR2	0.00275482	0	0	0.00275482	0	0	0	0	0	0	0	0.00275482	0	0
AGTRAP	0	0	0	0.0377358	0	0	0	0	0	0	0	0.0251572	0.00628931	0.00628931
AGXT	0.00255102	0	0	0.0153061	0	0.00255102	0	0	0	0	0	0.00255102	0.00255102	0.0102041
AGXT2	0.00389105	0	0	0.00972763	0	0	0	0	0	0	0	0.00194553	0.00194553	0.00583658
AHCTF1	0.00220653	0	0.000441306	0.0476611	0	0	0.00397176	0	0	0	0.000441306	0.033098	0.0127979	0.00176523
AHCY	0.00925926	0.00231481	0	0.025463	0	0	0.0231481	0	0.00231481	0	0	0.00694444	0.00462963	0.0138889
AHCYL1	0.00188679	0	0	0.0339623	0	0	0.00566038	0	0	0	0	0.0188679	0.0113208	0.00377358
AHCYL2	0	0	0	0.0376432	0	0	0.00490998	0	0	0	0	0.0212766	0.00981997	0.00654664
AHDC1	0.00062383	0	0.00187149	0.0193387	0	0	0	0	0	0	0.00187149	0.0124766	0.00436681	0.00249532
AHI1	0.00167224	0	0	0.0150502	0	0	0.00167224	0	0	0	0	0.00919732	0.00334448	0.00250836
AHNAK	0.0127334	0	0.00747029	0.0495756	0.000848896	0	0.0344652	0	0	0.00730051	0.000169779	0.0388795	0.0089983	0.00169779
AHNAK2	0.00207075	0	0.000172563	0.0298533	0	0.00310613	0.0013805	0	0	0.000172563	0	0.0229508	0.00621225	0.00069025
AHR	0.00117925	0	0	0.00943396	0	0	0.00943396	0	0	0	0	0.00589623	0.00117925	0.00235849
AHRR	0	0	0	0.00713267	0	0	0	0	0	0	0	0.0042796	0.00142653	0.00142653
AHSA1	0.0118343	0	0	0.0236686	0	0	0.0147929	0	0	0	0	0.00887574	0.00887574	0.00591716
AHSA2	0	0	0	0.00668896	0	0	0	0	0	0	0	0	0.00668896	0
AHSG	0.00543478	0	0	0.0217391	0	0	0.00271739	0	0	0	0	0.0163043	0.00271739	0.00271739
AHSP	NA	NA	NA	NA	NA	NA	NA	NA	NA	NA	NA	NA	NA	NA
AICDA	0.00505051	0	0	0.0252525	0	0	0	0	0	0	0	0.0151515	0.00505051	0.00505051
AIDA	0.00326797	0.00326797	0	0.0294118	0	0	0	0	0.00326797	0	0	0.00980392	0.00980392	0.00980392
AIF1	0.00621118	0	0.00621118	0.0496894	0	0	0.0124224	0	0	0.00621118	0	0.0310559	0	0.0186335
AIF1L	0.00645161	0	0	0.0193548	0	0	0.00645161	0	0	0	0	0.0193548	0	0
AIFM1	0.00652529	0	0	0.0375204	0	0	0.00652529	0	0	0	0	0.0244698	0.0114192	0.00163132
AIFM2	0	0	0	0.0134048	0	0	0.0080429	0	0	0	0	0.00536193	0	0.0080429
AIFM3	0	0	0	0.014876	0	0	0	0	0	0	0	0.00826446	0.00661157	0
AIG1	0	0	0	0.00408163	0	0	0	0	0	0	0	0.00408163	0	0
AIM1	0.00174115	0	0	0.0261172	0	0	0.000580383	0	0	0	0	0.0168311	0.0069646	0.00232153
AIM1L	0	0	0	0.0165184	0	0	0.00127065	0	0	0	0	0.00889454	0.00762389	0
AIM2	0.0116618	0.00291545	0	0.0116618	0	0	0.0058309	0	0.00291545	0	0	0.00291545	0.00874636	0
AIMP1	0.0128205	0	0	0.0160256	0	0	0.0128205	0	0	0	0	0.00961538	0.00320513	0.00320513
AIMP2	0.003125	0	0.003125	0.028125	0	0	0.00625	0	0	0	0.003125	0.015625	0.00625	0.00625
AIP	0.00271739	0	0	0.0298913	0	0	0.00271739	0	0	0	0	0.0163043	0.00271739	0.0108696
AIPL1	0	0	0	0.0078125	0	0.00260417	0	0	0	0	0	0	0	0.0078125
AIRE	0	0	0	0.00917431	0	0	0	0	0	0	0	0.00366972	0.00550459	0
AJAP1	0	0.00243309	0	0.0145985	0	0	0	0.00243309	0	0	0	0.00729927	0.00729927	0
AJUBA	0	0	0.00185874	0.035316	0	0	0	0	0	0.00185874	0	0.027881	0.00185874	0.00557621
AK1	0.0047619	0	0	0.0333333	0	0	0.0047619	0	0	0	0	0.0190476	0.0142857	0
AK2	0.0209205	0	0	0.0543933	0	0	0.0125523	0	0	0	0	0.0251046	0.0083682	0.0209205
AK3	0.0264317	0	0	0.030837	0	0	0	0	0	0	0	0	0.00881057	0.0220264
AK4	0.0134529	0	0	0.0134529	0	0	0	0	0	0	0	0.0044843	0.0044843	0.0044843
AK5	0.00355872	0	0	0.0106762	0	0	0	0	0	0	0	0.00177936	0	0.0088968
AK6	NA	NA	NA	NA	NA	NA	NA	NA	NA	NA	NA	NA	NA	NA
AK7	0.00276625	0	0	0.0138313	0	0	0	0	0	0	0	0.00414938	0.00276625	0.00691563
AK8	0	0	0	0.00626305	0	0	0	0	0	0	0	0	0.00417537	0.00208768
AK9	0.00104657	0	0	0.00627943	0	0	0	0	0	0	0	0.000523286	0.00209314	0.003663
AKAP1	0	0	0	0.0354374	0	0	0.00221484	0	0	0	0	0.0276855	0.00664452	0.00110742
AKAP10	0	0	0.00151057	0.0256798	0	0	0	0	0	0.00151057	0	0.0166163	0.0060423	0.00302115
AKAP11	0.00105208	0	0	0.0252499	0	0	0.000526039	0	0	0	0	0.0163072	0.00420831	0.00473435
AKAP12	0.00561167	0	0	0.0572391	0	0	0.0286195	0	0	0	0	0.040404	0.0151515	0.0016835
AKAP13	0.000355492	0	0.000355492	0.0369712	0	0	0.000355492	0	0	0.000355492	0	0.0263064	0.00853182	0.00213295
AKAP14	0	0	0	0.0253807	0	0	0	0	0	0	0	0.0203046	0.00507614	0
AKAP17A	0.00431655	0	0	0.0172662	0	0	0	0	0	0	0	0.0158273	0.00143885	0
AKAP2	0	0	0	0.0745052	0	0	0.00349243	0	0	0	0	0.0454016	0.016298	0.0128056
AKAP3	0.00234467	0	0	0.0187573	0	0	0	0	0	0	0	0.0117233	0.00468933	0.00234467
AKAP4	0	0	0	0.0444965	0	0	0	0	0	0	0	0.030445	0.00819672	0.0058548
AKAP5	0	0	0	0.0140515	0	0	0	0	0	0	0	0.0140515	0	0
AKAP6	0.00043122	0	0	0.0103493	0	0	0.000862441	0	0	0	0	0.00689953	0.00172488	0.00172488
AKAP7	0	0	0	0.00857143	0	0	0	0	0	0	0	0.00857143	0	0
AKAP8	0.00289017	0	0.00867052	0.0245665	0	0	0	0	0	0	0.00867052	0.0130058	0.00289017	0.00867052
AKAP8L	0.00464396	0.00309598	0.0108359	0.0309598	0	0	0.00928793	0.00309598	0	0	0.0108359	0.0139319	0.0108359	0.00619195
AKAP9	0.00255689	0.000511378	0	0.0166198	0	0	0.000511378	0.000255689	0.000255689	0	0	0.00971619	0.0023012	0.0046024
AKIP1	0	0	0	0.0047619	0	0	0	0	0	0	0	0	0.0047619	0
AKIRIN1	0	0	0	0.0208333	0	0	0	0	0	0	0	0.0104167	0.0104167	0
AKIRIN2	0	0	0	0.0492611	0	0	0	0	0	0	0	0.0344828	0.00492611	0.00985222
AKNA	0.00138985	0	0.000694927	0.0340514	0	0	0.000694927	0	0	0	0.000694927	0.0236275	0.00625434	0.00416956
AKNAD1	0	0	0	0.00956938	0	0	0	0	0	0	0	0.00598086	0.00239234	0.00119617
AKR1A1	0.00307692	0	0	0.0276923	0	0	0.0246154	0	0	0	0	0.0123077	0.00615385	0.00923077
AKR1B1	0.0126582	0	0	0.0379747	0	0	0.0126582	0	0	0	0	0.0126582	0.00632911	0.0189873
AKR1B10	0.0189873	0	0	0.0348101	0	0	0	0	0	0	0	0.00949367	0.00316456	0.0221519
AKR1B15	0.00872093	0	0	0.0116279	0	0	0	0	0	0	0	0.00290698	0.00290698	0.00581395
AKR1C1	0.0154799	0	0	0.0650155	0	0	0.0526316	0	0	0	0	0.0216718	0.0123839	0.0309598
AKR1C2	0.0216718	0	0	0.0433437	0	0	0.0526316	0	0	0	0	0.00619195	0.00928793	0.0278638
AKR1C3	0.0185759	0	0	0.0526316	0	0	0.0371517	0	0	0	0	0.0185759	0.00619195	0.0278638
AKR1C4	0.0185759	0	0	0.0433437	0	0	0.0278638	0	0	0	0	0.0123839	0.00619195	0.0247678
AKR1CL1	NA	NA	NA	NA	NA	NA	NA	NA	NA	NA	NA	NA	NA	NA
AKR1D1	0.00306748	0	0	0.0184049	0	0	0	0	0	0	0	0.00306748	0	0.0153374
AKR1E2	0	0	0	0.003125	0	0	0	0	0	0	0	0	0.003125	0
AKR7A2	0.00278552	0	0	0.0194986	0	0	0.00557103	0	0	0	0	0.0111421	0.00278552	0.00557103
AKR7A3	0	0	0.00302115	0.0271903	0	0	0	0	0	0	0.00302115	0.0120846	0.0120846	0.00302115
AKR7L	0.00302115	0	0.00302115	0.021148	0	0	0.0060423	0	0	0	0.00302115	0.0060423	0.00906344	0.0060423
AKT1	0.00416667	0	0	0.06875	0.00416667	0	0.0104167	0	0	0	0	0.025	0.03125	0.0125
AKT1S1	0	0.00390625	0.00390625	0.0664062	0	0	0	0.00390625	0	0	0.00390625	0.0390625	0.0234375	0.00390625
AKT2	0.002079	0	0	0.0582121	0	0	0.00623701	0	0	0	0	0.027027	0.012474	0.018711
AKT3	0	0	0	0.0375783	0	0	0.00208768	0	0	0	0	0.0125261	0.0146138	0.0104384
AKTIP	0	0	0	0.0205479	0	0	0	0	0	0	0	0.00684932	0.00684932	0.00684932
ALAD	0	0	0	0.00884956	0	0	0	0	0	0	0	0.00589971	0	0.00294985
ALAS1	0.0015625	0	0	0.0078125	0	0	0.0046875	0	0	0	0	0.003125	0.0015625	0.003125
ALAS2	0.00170358	0	0	0.00851789	0	0	0	0	0	0	0	0.00511073	0.00340716	0
ALB	0.0574713	0	0.00492611	0.0673235	0	0	0.00328407	0	0	0.00328407	0.00164204	0.0213465	0.0213465	0.0246305
ALCAM	0.00343053	0	0	0.0051458	0	0	0.00686106	0	0	0	0	0	0.00171527	0.00343053
ALDH16A1	0.00249377	0	0	0.00374065	0	0	0.00872818	0	0	0	0	0.00124688	0	0.00249377
ALDH18A1	0.00628931	0	0	0.00880503	0	0	0.00503145	0	0	0	0	0.00628931	0.00251572	0
ALDH1A1	0.0219561	0.00399202	0	0.0299401	0	0	0	0.00399202	0	0	0	0.00798403	0.011976	0.00998004
ALDH1A2	0.003861	0	0	0.0135135	0	0	0.019305	0	0	0	0	0.003861	0.00579151	0.003861
ALDH1A3	0	0	0	0.0136719	0	0	0.0351562	0	0	0	0	0.00195312	0.00585938	0.00585938
ALDH1B1	0.00580271	0	0	0.0135397	0	0	0.00193424	0	0	0	0	0.00580271	0.00386847	0.00386847
ALDH1L1	0.00554324	0	0	0.0121951	0	0	0	0	0	0	0	0.00776053	0	0.00443459
ALDH1L2	0.00541712	0	0	0.00758397	0	0	0	0	0	0	0	0.00108342	0.00541712	0.00108342
ALDH2	0.00773694	0	0	0.0212766	0	0	0.00580271	0	0	0	0	0.00386847	0.00580271	0.0116054
ALDH3A1	0.0078125	0	0	0.0117188	0	0	0.00195312	0	0	0	0	0.00585938	0	0.00585938
ALDH3A2	0	0	0	0.00618557	0	0	0.0164948	0	0	0	0	0.00412371	0.00206186	0
ALDH3B1	0	0	0	0.0149573	0	0	0.0128205	0	0	0	0	0.00641026	0.00641026	0.00213675
ALDH3B2	0	0	0	0.012987	0	0	0.0025974	0	0	0	0	0	0.00779221	0.00519481
ALDH4A1	0.0035524	0.0017762	0.0017762	0.0124334	0	0	0.0017762	0	0.0017762	0.0017762	0	0.0053286	0.0035524	0.0035524
ALDH5A1	0.00912409	0	0	0.020073	0	0	0	0	0	0	0	0.00729927	0.00912409	0.00364964
ALDH6A1	0.011215	0	0.00186916	0.0168224	0	0	0	0	0	0.00186916	0	0.011215	0.00186916	0.00373832
ALDH7A1	0.00927644	0	0	0.0185529	0	0	0.00742115	0	0	0	0	0.0166976	0	0.00185529
ALDH8A1	0	0.00205339	0	0.00821355	0	0	0	0	0.00205339	0	0	0.00616016	0.00205339	0
ALDH9A1	0.00965251	0	0	0.00965251	0	0	0.0135135	0	0	0	0	0.003861	0	0.00579151
ALDOA	0.0434783	0	0.00271739	0.103261	0	0	0.0543478	0	0	0.00271739	0	0.0434783	0.0326087	0.0271739
ALDOB	0.0192308	0	0	0.0521978	0	0	0.00274725	0	0	0	0	0.0192308	0.0192308	0.0137363
ALDOC	0.0247253	0	0	0.043956	0	0	0.021978	0	0	0	0	0.0164835	0.00824176	0.0192308
ALG1	0	0	0	0.00646552	0	0	0.0107759	0	0	0	0	0.00646552	0	0
ALG10	0	0	0	0.00845666	0	0	0.00422833	0	0	0	0	0.00211416	0.00422833	0.00211416
ALG10B	0	0	0	0	0	0	0.00422833	0	0	0	0	0	0	0
ALG11	0	0	0	0.00203252	0	0	0	0	0	0	0	0.00203252	0	0
ALG12	0	0	0	0.0102459	0	0	0	0	0	0	0	0.00409836	0.00409836	0.00204918
ALG13	0	0	0	0.00263852	0	0	0	0	0	0	0	0	0.000879507	0.00175901
ALG14	0	0	0	0.0277778	0	0	0.00462963	0	0	0	0	0.0138889	0.00462963	0.00925926
ALG1L	NA	NA	NA	NA	NA	NA	NA	NA	NA	NA	NA	NA	NA	NA
ALG1L2	0	0	0	0.00930233	0	0	0.00465116	0	0	0	0	0.00465116	0.00465116	0
ALG2	0	0	0	0.00721154	0	0	0.00721154	0	0	0	0	0.00480769	0	0.00240385
ALG3	0	0	0	0.00684932	0	0	0.00456621	0	0	0	0	0.00684932	0	0
ALG5	0	0	0	0.0154321	0	0	0.0123457	0	0	0	0	0.00308642	0.00617284	0.00617284
ALG6	0	0	0	0.00392927	0	0	0	0	0	0	0	0	0.00196464	0.00196464
ALG8	0	0	0	0.0095057	0	0	0.00570342	0	0	0	0	0.00760456	0	0.00190114
ALG9	0	0	0	0.00654664	0	0	0.00327332	0	0	0	0	0.00327332	0.00327332	0
ALK	0	0	0	0.017284	0	0	0	0	0	0	0	0.00679012	0.00185185	0.00864198
ALKBH1	0	0	0	0.00771208	0	0	0.00514139	0	0	0	0	0.00771208	0	0
ALKBH2	0.00766284	0	0	0.0114943	0	0	0.00383142	0	0	0	0	0	0.00766284	0.00383142
ALKBH3	0	0	0	0.0174825	0	0	0	0	0	0	0	0	0.0104895	0.00699301
ALKBH4	0	0	0	0.00993377	0	0	0	0	0	0	0	0	0.00331126	0.00662252
ALKBH5	0.0101523	0	0.00253807	0.0583756	0	0	0.00253807	0	0	0	0.00253807	0.0456853	0.00253807	0.0101523
ALKBH6	0.00840336	0	0	0.00420168	0	0	0.00420168	0	0	0	0	0.00420168	0	0
ALKBH7	NA	NA	NA	NA	NA	NA	NA	NA	NA	NA	NA	NA	NA	NA
ALKBH8	0	0	0	0.0105422	0	0	0	0	0	0	0	0.0060241	0.00301205	0.00150602
ALLC	0.00243902	0	0	0.00243902	0	0	0	0	0	0	0	0.00243902	0	0
ALMS1	0.00143988	0	0	0.0194384	0	0	0.0011999	0	0	0	0	0.0105592	0.00431965	0.00455964
ALMS1P	NA	NA	NA	NA	NA	NA	NA	NA	NA	NA	NA	NA	NA	NA
ALOX12	0	0	0	0.0120664	0	0	0	0	0	0	0	0.00904977	0.0015083	0.0015083
ALOX12B	0	0	0.00142653	0.0128388	0	0	0	0	0	0	0.00142653	0.00142653	0.00713267	0.0042796
ALOX15	0	0	0	0.00438596	0	0	0	0	0	0	0	0.00292398	0	0.00146199
ALOX15B	0.00295858	0	0	0.00147929	0	0	0	0	0	0	0	0	0.00147929	0
ALOX5	0.00148368	0	0	0.0356083	0	0	0	0	0	0	0	0.0118694	0.0103858	0.0133531
ALOX5AP	0	0	0	0.00621118	0	0	0	0	0	0	0	0.00621118	0	0
ALOXE3	0	0	0	0.00692042	0	0	0	0	0	0	0	0.0011534	0.00461361	0.0011534
ALPI	0	0	0	0.00378788	0	0	0	0	0	0	0	0.00189394	0.00189394	0
ALPK1	0	0	0	0.00482315	0	0	0	0	0	0	0	0.00160772	0.000803859	0.00241158
ALPK2	0.000460829	0	0	0.00322581	0	0	0	0	0	0	0	0.00138249	0.00138249	0.000460829
ALPK3	0.00104877	0	0.00209754	0.0115364	0	0	0	0	0	0	0.00209754	0.00629261	0.0031463	0.00209754
ALPL	0	0	0	0.0114504	0	0	0	0	0	0	0	0.00763359	0.00381679	0
ALPP	0	0	0	0.0130841	0	0	0	0	0	0	0	0.00373832	0.00373832	0.00560748
ALPPL2	0	0	0	0.0112782	0	0	0	0	0	0	0	0.0037594	0.0018797	0.0056391
ALS2	0.0018105	0	0.0006035	0.0150875	0	0	0.0006035	0	0	0	0.0006035	0.009656	0.002414	0.0030175
ALS2CL	0	0	0	0	0	0	0.00104932	0	0	0	0	0	0	0
ALS2CR11	0	0	0	0.0288925	0	0	0	0	0	0	0	0.00963082	0.00963082	0.00963082
ALS2CR12	0.00674157	0	0	0.00224719	0	0	0	0	0	0	0	0	0.00224719	0
ALX1	0	0	0	0.0214724	0	0	0	0	0	0	0	0.0184049	0	0.00306748
ALX3	0	0	0	0.00874636	0	0	0	0	0	0	0	0.00291545	0	0.0058309
ALX4	0	0	0	0.00973236	0	0	0	0	0	0	0	0.00729927	0	0.00243309
ALYREF	0.00757576	0.0227273	0.0416667	0.0492424	0	0	0.0189394	0.0227273	0	0.00378788	0.0378788	0.030303	0.0113636	0.00757576
AMACR	0	0	0	0.0104712	0	0	0	0	0	0	0	0.0052356	0.0026178	0.0026178
AMBN	0	0	0	0.00223714	0	0	0	0	0	0	0	0	0	0.00223714
AMBP	0	0	0	0.00568182	0	0	0	0	0	0	0	0.00284091	0.00284091	0
AMBRA1	0	0.00154083	0	0.0177196	0	0	0.000770416	0.00154083	0	0	0	0.0107858	0.00308166	0.00385208
AMD1	0	0	0	0.0149701	0	0	0.011976	0	0	0	0	0.00898204	0	0.00598802
AMDHD1	0	0	0	0.00704225	0	0	0.00234742	0	0	0	0	0	0.00234742	0.00469484
AMDHD2	0	0.00488998	0	0	0	0	0.00244499	0.00488998	0	0	0	0	0	0
AMELX	NA	NA	NA	NA	NA	NA	NA	NA	NA	NA	NA	NA	NA	NA
AMELY	NA	NA	NA	NA	NA	NA	NA	NA	NA	NA	NA	NA	NA	NA
AMER1	0.000881057	0	0	0.0264317	0	0	0	0	0	0	0	0.015859	0.00792952	0.00264317
AMER2	0.00149031	0	0.00149031	0.0104322	0	0	0	0	0	0	0.00149031	0.00596125	0.00447094	0
AMER3	0	0	0	0.010453	0	0	0	0	0	0	0	0.00696864	0.00232288	0.00116144
AMFR	0	0	0	0.0139969	0	0	0.00155521	0	0	0	0	0.00933126	0.00466563	0
AMH	0	0	0	0.0160714	0	0	0	0	0	0	0	0.0107143	0.00357143	0.00178571
AMHR2	0	0	0	0.0017452	0	0	0	0	0	0	0	0.0017452	0	0
AMICA1	0.00253807	0	0	0.0126904	0	0	0	0	0	0	0	0.00253807	0	0.0101523
AMIGO1	0	0	0	0.0040568	0	0	0	0	0	0	0	0.0040568	0	0
AMIGO2	0	0	0	0.00766284	0	0	0	0	0	0	0	0.00574713	0.00191571	0
AMIGO3	0.00198413	0	0	0.00793651	0	0	0	0	0	0	0	0.00595238	0.00198413	0
AMMECR1	0	0	0	0.018018	0	0	0	0	0	0	0	0.018018	0	0
AMMECR1L	0	0	0	0.0129032	0	0	0	0	0	0	0	0.00322581	0.00967742	0
AMN	0	0	0	0.00220751	0	0	0	0	0	0	0	0.00220751	0	0
AMN1	0	0	0	0.0116279	0	0	0	0	0	0	0	0.00775194	0	0.00387597
AMOT	0.000922509	0	0	0.0175277	0	0	0.00369004	0	0	0	0	0.0101476	0.00276753	0.00461255
AMOTL1	0	0	0	0.0345188	0	0	0.0041841	0	0	0	0	0.0209205	0.0083682	0.00523013
AMOTL2	0	0	0	0.0282413	0	0	0.00256739	0	0	0	0	0.0205392	0.00385109	0.00385109
AMPD1	0.0025641	0	0	0.0025641	0	0	0.0179487	0	0	0	0	0	0	0.0025641
AMPD2	0.00113766	0.00227531	0.00113766	0.036405	0	0	0.00568828	0.00227531	0	0	0.00113766	0.0227531	0.00568828	0.00796359
AMPD3	0	0	0	0.0195567	0	0	0.00260756	0	0	0	0	0.0130378	0.00260756	0.00391134
AMPH	0.0057554	0	0	0.028777	0	0	0	0	0	0	0	0.0143885	0.0129496	0.00143885
AMT	0.00248139	0	0	0.0124069	0	0	0	0	0	0	0	0.00992556	0.00248139	0
AMTN	0	0	0	0.00478469	0	0	0	0	0	0	0	0	0.00478469	0
AMY1A	NA	NA	NA	NA	NA	NA	NA	NA	NA	NA	NA	NA	NA	NA
AMY1B	NA	NA	NA	NA	NA	NA	NA	NA	NA	NA	NA	NA	NA	NA
AMY2A	0	0	0	0.0156556	0	0	0	0	0	0	0	0.00195695	0	0.0136986
AMY2B	0	0	0	0.0136986	0	0	0	0	0	0	0	0.00195695	0	0.0117417
AMZ1	0	0	0	0.00200803	0	0	0	0	0	0	0	0.00200803	0	0
AMZ2	0	0	0	0.0111111	0	0	0.00277778	0	0	0	0	0	0.00277778	0.00833333
ANAPC1	0	0	0	0.034465	0	0	0.00565844	0	0	0	0	0.0262346	0.00565844	0.00257202
ANAPC10	0.0108108	0	0	0.0378378	0	0	0.0216216	0	0	0	0	0	0.0216216	0.0162162
ANAPC11	0	0	0	0	0	0	0.00510204	0	0	0	0	0	0	0
ANAPC13	0	0	0	0.010989	0	0	0	0	0	0	0	0	0	0.010989
ANAPC15	NA	NA	NA	NA	NA	NA	NA	NA	NA	NA	NA	NA	NA	NA
ANAPC16	0	0	0	0.0181818	0	0	0.0181818	0	0	0	0	0.00909091	0	0.00909091
ANAPC2	0	0.00121655	0	0.026764	0	0	0.00243309	0.00121655	0	0	0	0.0206813	0.00364964	0.00243309
ANAPC4	0.00123609	0	0	0.0197775	0.00247219	0	0.00123609	0	0	0	0	0.00865266	0.00741656	0.00370828
ANAPC5	0	0	0	0.0172185	0	0	0.0238411	0	0	0	0	0.00794702	0.00529801	0.00397351
ANAPC7	0.00166945	0	0	0.0300501	0	0	0.0166945	0	0	0	0	0.0166945	0.00500835	0.00834725
ANG	0	0	0	0.0136054	0	0	0	0	0	0	0	0.00680272	0	0.00680272
ANGEL1	0	0	0	0.00895522	0	0	0.00149254	0	0	0	0	0.00298507	0.00149254	0.00447761
ANGEL2	0	0.00367647	0.00183824	0.00919118	0	0	0.00367647	0.00367647	0	0	0.00183824	0.00367647	0	0.00551471
ANGPT1	0.00200803	0	0	0.0240964	0	0	0	0	0	0	0	0.00401606	0.00803213	0.0120482
ANGPT2	0	0	0	0.00403226	0	0	0	0	0	0	0	0.00201613	0	0.00201613
ANGPT4	0	0	0	0.00795229	0	0	0	0	0	0	0	0.00397614	0.00397614	0
ANGPTL1	0	0.00203666	0	0.00407332	0	0	0	0.00203666	0	0	0	0.00203666	0.00203666	0
ANGPTL2	0	0.0020284	0	0.0121704	0	0	0	0	0.0020284	0	0	0	0	0.0121704
ANGPTL3	0	0	0	0.00434783	0	0	0	0	0	0	0	0.00217391	0.00217391	0
ANGPTL4	0	0	0.00492611	0.00246305	0	0	0	0	0	0	0.00492611	0.00246305	0	0
ANGPTL5	0	0	0	0.00257732	0	0	0	0	0	0	0	0.00257732	0	0
ANGPTL6	0	0	0	0.00212766	0	0	0	0	0	0	0	0.00212766	0	0
ANGPTL7	0	0	0	0.00289017	0	0	0	0	0	0	0	0	0	0.00289017
ANHX	0	0	0	0.0105541	0	0	0	0	0	0	0	0.00791557	0.00263852	0
ANK1	0.00212653	0	0	0.0292398	0	0	0.0015949	0	0	0	0	0.0138224	0.00691122	0.00850611
ANK2	0.0015163	0	0	0.0262825	0	0	0.000252717	0	0	0	0	0.0164266	0.0075815	0.00227445
ANK3	0.00411241	0	0	0.0356408	0	0	0.00114233	0	0	0	0	0.0189628	0.00891021	0.00776788
ANKAR	0.00069735	0	0	0.0041841	0	0	0	0	0	0	0	0.0013947	0.0013947	0.0013947
ANKDD1A	0	0	0	0.00383142	0	0	0	0	0	0	0	0.00191571	0	0.00191571
ANKDD1B	0	0	0	0.00378788	0	0	0	0	0	0	0	0.00189394	0.00189394	0
ANKEF1	0.00257732	0	0	0.00257732	0	0	0.0064433	0	0	0	0	0	0.00128866	0.00128866
ANKFN1	0	0	0	0.000870322	0	0	0.000870322	0	0	0	0	0	0	0.000870322
ANKFY1	0	0	0	0.00513259	0	0	0.00342173	0	0	0	0	0.0025663	0	0.0025663
ANKH	0	0	0	0.00406504	0	0	0.00203252	0	0	0	0	0.00203252	0	0.00203252
ANKHD1	0.00275374	0	0.000393391	0.0196696	0	0	0.00196696	0	0	0	0.000393391	0.0121951	0.00590087	0.00157356
ANKIB1	0	0	0	0.0192837	0	0	0.00550964	0	0	0	0	0.0128558	0.00275482	0.00367309
ANKK1	0.00130719	0	0	0.00522876	0	0	0.00130719	0	0	0	0	0	0.00261438	0.00261438
ANKLE1	0	0	0	0.00325203	0	0	0.00162602	0	0	0	0	0.00162602	0	0.00162602
ANKLE2	0.0010661	0	0.0010661	0.0533049	0	0	0.0021322	0	0	0	0.0010661	0.0309168	0.0117271	0.010661
ANKMY1	0.000970874	0	0	0.00679612	0	0	0	0	0	0	0	0.0038835	0.00291262	0
ANKMY2	0	0	0	0.0136054	0	0	0.00680272	0	0	0	0	0.00226757	0.00907029	0.00226757
ANKRA2	0	0	0	0.00638978	0	0	0	0	0	0	0	0.00638978	0	0
ANKRD1	0	0	0	0.00940439	0	0	0	0	0	0	0	0.0031348	0	0.00626959
ANKRD10	NA	NA	NA	NA	NA	NA	NA	NA	NA	NA	NA	NA	NA	NA
ANKRD11	0.00262861	0	0.000751033	0.0221555	0	0	0.000751033	0	0	0.000751033	0	0.0157717	0.00413068	0.0022531
ANKRD12	0.0029098	0.000484966	0.000484966	0.0213385	0	0.000969932	0	0	0.000484966	0	0.000484966	0.014549	0.00436469	0.00242483
ANKRD13A	0.00338983	0	0	0.0152542	0	0.00169492	0.0220339	0	0	0	0	0.00338983	0.00169492	0.0101695
ANKRD13B	0	0	0	0.00798722	0	0	0.00159744	0	0	0	0	0.00638978	0	0.00159744
ANKRD13C	0	0	0	0	0	0	0.00184843	0	0	0	0	0	0	0
ANKRD13D	0.0019305	0	0	0.0173745	0	0	0.00579151	0	0	0	0	0.00772201	0.00772201	0.0019305
ANKRD16	0	0	0	0.00554017	0	0	0	0	0	0	0	0.00277008	0	0.00277008
ANKRD17	0.00115252	0	0	0.0280446	0	0	0.000768344	0	0	0	0	0.0184403	0.00768344	0.00192086
ANKRD18A	0	0	0	0.00403226	0	0	0.00201613	0	0	0	0	0.00100806	0.00201613	0.00100806
ANKRD18B	0	0	0	0.00593472	0	0	0	0	0	0	0	0.00197824	0.00197824	0.00197824
ANKRD19P	0	0	0	0.0113636	0	0	0	0	0	0	0	0.00378788	0	0.00757576
ANKRD2	0	0	0	0.00277778	0	0	0	0	0	0	0	0.00277778	0	0
ANKRD20A1	0.00243013	0	0	0.00850547	0	0	0	0	0	0	0	0.00607533	0.00243013	0
ANKRD20A2	0.00121507	0	0	0.00972053	0	0	0	0	0	0	0	0.00607533	0.0036452	0
ANKRD20A3	0.00121507	0	0	0.00972053	0	0	0	0	0	0	0	0.00607533	0.0036452	0
ANKRD20A4	0	0	0	0.0072904	0	0	0	0	0	0	0	0.00243013	0.0036452	0.00121507
ANKRD20A5P	NA	NA	NA	NA	NA	NA	NA	NA	NA	NA	NA	NA	NA	NA
ANKRD20A8P	0.00486027	0	0	0.00486027	0	0	0	0	0	0	0	0.00243013	0.00243013	0
ANKRD22	NA	NA	NA	NA	NA	NA	NA	NA	NA	NA	NA	NA	NA	NA
ANKRD23	NA	NA	NA	NA	NA	NA	NA	NA	NA	NA	NA	NA	NA	NA
ANKRD24	0	0	0	0.0095986	0	0	0	0	0	0	0	0.0017452	0.0069808	0.0008726
ANKRD26	0.00347625	0	0.000579374	0.01854	0	0	0.00173812	0	0	0.000579374	0	0.013905	0.0023175	0.0023175
ANKRD26P1	NA	NA	NA	NA	NA	NA	NA	NA	NA	NA	NA	NA	NA	NA
ANKRD27	0	0.000952381	0	0.0133333	0	0	0.000952381	0	0.000952381	0	0	0.00761905	0.00380952	0.00190476
ANKRD28	0.00189934	0	0	0.00569801	0	0	0.00189934	0	0	0	0	0.002849	0.00189934	0.000949668
ANKRD29	0	0	0	0.00332226	0	0	0	0	0	0	0	0.00332226	0	0
ANKRD30A	0.00136986	0	0	0.0109589	0	0	0.00205479	0	0	0	0	0.00410959	0.00616438	0.000684932
ANKRD30B	0.000718391	0.000718391	0	0.0114943	0	0	0	0	0.000718391	0	0	0.00502874	0.00502874	0.00143678
ANKRD30BL	NA	NA	NA	NA	NA	NA	NA	NA	NA	NA	NA	NA	NA	NA
ANKRD31	0.0015544	0	0	0.00829016	0	0	0	0	0	0	0	0.00310881	0.00310881	0.00207254
ANKRD32	0.00283554	0	0	0.00567108	0	0	0.00283554	0	0	0	0	0.00378072	0.00094518	0.00094518
ANKRD33	NA	NA	NA	NA	NA	NA	NA	NA	NA	NA	NA	NA	NA	NA
ANKRD33B	0.00404858	0	0.00202429	0	0	0	0	0	0	0	0.00202429	0	0	0
ANKRD34A	0	0	0	0.0141129	0	0	0	0	0	0	0	0.0100806	0.00403226	0
ANKRD34B	0	0	0	0.0077821	0	0	0	0	0	0	0	0.00389105	0.00389105	0
ANKRD34C	0	0	0	0.0224299	0	0	0	0	0	0	0	0.0130841	0.00747664	0.00186916
ANKRD35	0	0	0	0.001998	0	0	0	0	0	0	0	0.000999001	0.000999001	0
ANKRD36	0	0	0	0.00618238	0	0	0	0	0	0	0	0.00309119	0.00309119	0
ANKRD36B	0.000739098	0	0	0.014782	0	0	0	0	0	0	0	0.00960828	0.00369549	0.0014782
ANKRD36BP1	NA	NA	NA	NA	NA	NA	NA	NA	NA	NA	NA	NA	NA	NA
ANKRD36C	0.00056243	0.00056243	0	0.0202475	0	0	0	0	0.00056243	0	0	0.0112486	0.00843645	0.00056243
ANKRD37	0	0	0	0	0	0	0.0126582	0	0	0	0	0	0	0
ANKRD39	0	0	0	0.0327869	0	0	0.00546448	0	0	0	0	0.0163934	0.00546448	0.010929
ANKRD40	0	0	0	0.00543478	0	0	0.00815217	0	0	0	0	0	0.00271739	0.00271739
ANKRD42	0	0	0	0.00379507	0	0	0.00379507	0	0	0	0	0	0	0.00379507
ANKRD44	0.0020141	0	0	0.0020141	0	0	0	0	0	0	0	0	0.00100705	0.00100705
ANKRD45	0	0	0	0.0106383	0	0	0	0	0	0	0	0.0070922	0.0035461	0
ANKRD46	0	0	0	0	0	0	0.00431034	0	0	0	0	0	0	0
ANKRD49	0	0	0	0.0125523	0	0	0	0	0	0	0	0.0041841	0.0083682	0
ANKRD50	0.00069979	0	0	0.0202939	0	0.00209937	0	0	0	0	0	0.0153954	0.00349895	0.00139958
ANKRD52	0	0	0	0.0130112	0	0	0	0	0	0	0	0.00371747	0.00650558	0.0027881
ANKRD53	0	0	0	0.0150943	0	0	0	0	0	0	0	0.0113208	0.00377358	0
ANKRD54	0	0	0	0.01	0	0	0	0	0	0	0	0.00666667	0	0.00333333
ANKRD55	0	0	0	0.00325733	0	0	0	0	0	0	0	0	0.00325733	0
ANKRD6	0.00275103	0	0	0.00412655	0	0	0.00137552	0	0	0	0	0.00275103	0	0.00137552
ANKRD60	0	0	0	0.00869565	0	0	0	0	0	0	0	0.0057971	0.00289855	0
ANKRD61	NA	NA	NA	NA	NA	NA	NA	NA	NA	NA	NA	NA	NA	NA
ANKRD62	0.00109051	0.00218103	0	0.0109051	0	0	0	0	0.00218103	0	0	0.00654308	0.00218103	0.00218103
ANKRD63	0	0	0	0.0131579	0	0	0	0	0	0	0	0.00789474	0.00526316	0
ANKRD65	NA	NA	NA	NA	NA	NA	NA	NA	NA	NA	NA	NA	NA	NA
ANKRD66	0	0	0	0.00796813	0	0	0	0	0	0	0	0.00398406	0.00398406	0
ANKRD7	0	0	0	0.00393701	0	0	0	0	0	0	0	0.00393701	0	0
ANKRD9	0	0	0	0.00946372	0	0	0	0	0	0	0	0.00630915	0	0.00315457
ANKS1A	0	0	0	0.0326279	0	0	0	0	0	0	0	0.0246914	0.00352734	0.00440917
ANKS1B	0	0	0	0.0088141	0	0	0	0	0	0	0	0.00160256	0.00560897	0.00160256
ANKS3	0	0	0	0.0213415	0	0	0	0	0	0	0	0.0182927	0	0.00304878
ANKS4B	0	0	0.00479616	0.0215827	0	0	0	0	0	0.00479616	0	0.0191847	0	0.00239808
ANKS6	0	0	0	0.00803674	0	0	0	0	0	0	0	0.00688863	0	0.00114811
ANKUB1	0	0	0	0.00919118	0	0	0	0	0	0	0	0.00183824	0.00551471	0.00183824
ANKZF1	0.00137741	0	0.00275482	0.0247934	0	0	0	0	0	0.00137741	0.00137741	0.0165289	0.00550964	0.00275482
ANLN	0.00177936	0	0	0.0765125	0	0	0.00088968	0	0	0	0	0.0507117	0.0231317	0.00266904
ANO1	0.0010142	0.0010142	0	0.0182556	0	0	0.0040568	0	0.0010142	0	0	0.00709939	0.0030426	0.00811359
ANO10	0	0	0	0	0	0	0.0030303	0	0	0	0	0	0	0
ANO2	0	0	0	0.00897308	0	0	0.000997009	0	0	0	0	0.00199402	0.00299103	0.00398804
ANO3	0.00101937	0	0.00101937	0.00407747	0	0	0	0	0	0.00101937	0	0.00101937	0.00101937	0.00203874
ANO4	0	0	0	0.00942408	0	0	0	0	0	0	0	0.0052356	0.00209424	0.00209424
ANO5	0.00219058	0	0	0.00547645	0	0	0.00109529	0	0	0	0	0.00109529	0.00219058	0.00219058
ANO6	0	0	0	0.010989	0	0	0.00879121	0	0	0	0	0.00769231	0.0010989	0.0021978
ANO7	0	0	0	0.00214362	0	0	0	0	0	0	0	0.00214362	0	0
ANO8	0.000811688	0	0	0.00811688	0	0	0	0	0	0	0	0.00487013	0.00243506	0.000811688
ANO9	0	0	0	0.00511509	0	0	0	0	0	0	0	0.00255754	0.00127877	0.00127877
ANP32A	0.00803213	0	0	0.0481928	0	0	0.0120482	0	0	0	0	0.0321285	0.00803213	0.00803213
ANP32B	0.0239044	0	0	0.0278884	0	0	0.0159363	0	0	0	0	0.0119522	0.0119522	0.00398406
ANP32C	0.0042735	0	0	0.00854701	0	0	0	0	0	0	0	0.0042735	0.0042735	0
ANP32D	0.00763359	0	0	0.0305344	0	0	0	0	0	0	0	0.0229008	0.00763359	0
ANP32E	0.00746269	0	0	0.011194	0	0	0.0335821	0	0	0	0	0.00373134	0.00373134	0.00373134
ANPEP	0	0	0	0.00827301	0	0	0	0	0	0	0	0.00310238	0.00310238	0.00206825
ANTXR1	0	0	0	0.0177305	0	0	0.00531915	0	0	0	0	0.0035461	0.00177305	0.0124113
ANTXR2	0.00204499	0	0	0.0286299	0	0	0.0102249	0	0	0	0	0.0102249	0.00817996	0.0102249
ANTXRL	NA	NA	NA	NA	NA	NA	NA	NA	NA	NA	NA	NA	NA	NA
ANXA1	0.0346821	0	0	0.0751445	0	0	0.0606936	0	0	0	0	0.0289017	0.0260116	0.0202312
ANXA10	0.00617284	0	0	0.0246914	0	0	0.00925926	0	0	0	0	0.00308642	0.00308642	0.0185185
ANXA11	0.00792079	0	0	0.0237624	0	0	0.0118812	0	0	0	0	0.00594059	0.00792079	0.00990099
ANXA13	0	0	0	0.0253165	0	0	0	0	0	0	0	0.00632911	0.00316456	0.0158228
ANXA2	0.0442478	0	0	0.120944	0	0	0.0589971	0	0	0	0	0.0471976	0.0294985	0.0442478
ANXA2P2	NA	NA	NA	NA	NA	NA	NA	NA	NA	NA	NA	NA	NA	NA
ANXA2R	0	0	0	0.0103627	0	0	0	0	0	0	0	0.0103627	0	0
ANXA3	0.0216718	0	0	0.0278638	0	0	0.0216718	0	0	0	0	0.0123839	0	0.0154799
ANXA4	0.0186916	0	0	0.0404984	0	0	0.00623053	0	0	0	0	0.0124611	0.00623053	0.0218069
ANXA5	0.025	0	0	0.059375	0.003125	0	0.04375	0	0	0	0	0.021875	0.015625	0.021875
ANXA6	0.0312036	0	0	0.0430906	0	0	0.0282318	0	0	0	0	0.0222883	0.00594354	0.0148588
ANXA7	0.00614754	0	0	0.00819672	0	0	0.0102459	0	0	0	0	0.00204918	0.00204918	0.00409836
ANXA8	0.0122324	0	0	0.0122324	0	0	0	0	0	0	0	0	0	0.0122324
ANXA8L1	0.0214067	0	0	0.0183486	0	0	0	0	0	0	0	0	0	0.0183486
ANXA8L2	NA	NA	NA	NA	NA	NA	NA	NA	NA	NA	NA	NA	NA	NA
ANXA9	0	0	0	0.0057971	0	0	0	0	0	0	0	0.00289855	0.00289855	0
AOAH	0	0	0	0.00754148	0	0	0	0	0	0	0	0.00301659	0.00301659	0.0015083
AOC1	0	0	0	0.00665779	0	0	0.00133156	0	0	0	0	0.00133156	0.00532623	0
AOC2	0	0	0	0.00529101	0	0	0	0	0	0	0	0.00132275	0	0.00396825
AOC3	0	0	0	0.00131062	0	0	0	0	0	0	0	0	0.00131062	0
AOX1	0.000747384	0	0	0.0134529	0	0	0	0	0	0	0	0.00597907	0.00298954	0.0044843
AP1AR	0	0	0	0.0562914	0	0	0.00331126	0	0	0	0	0.0231788	0.0165563	0.0165563
AP1B1	0.00105374	0	0	0.0263435	0	0	0.00842993	0	0	0	0	0.0136986	0.00842993	0.00421496
AP1G1	0.00118343	0	0	0.00946746	0	0	0.00236686	0	0	0	0	0.00118343	0	0.00828402
AP1G2	0.00127389	0	0	0.0152866	0	0	0.00382166	0	0	0	0	0.00636943	0.00509554	0.00382166
AP1M1	0	0	0	0.0236407	0	0	0.00945626	0	0	0	0	0.0118203	0.00945626	0.00236407
AP1M2	0	0	0	0.0118203	0	0	0.0378251	0	0	0	0	0.00472813	0.0070922	0
AP1S1	0	0	0	0.0157068	0	0	0.026178	0	0	0	0	0.0052356	0	0.0104712
AP1S2	0	0	0	0.0201005	0	0	0.0100503	0	0	0	0	0	0.00502513	0.0150754
AP1S3	0	0	0	0.012987	0	0	0.00649351	0	0	0	0	0.00649351	0	0.00649351
AP2A1	0.00307062	0	0	0.0143296	0	0	0.00409417	0	0	0	0	0.0102354	0.00204708	0.00204708
AP2A2	0.00106496	0	0	0.00958466	0	0	0.00638978	0	0	0	0	0.00532481	0.00425985	0
AP2B1	0.00421496	0	0.00105374	0.0221286	0	0	0.00842993	0	0	0	0.00105374	0.00842993	0.00316122	0.0105374
AP2M1	0.00652174	0	0	0.026087	0	0	0.0326087	0	0	0	0	0.0108696	0.0108696	0.00434783
AP2S1	0	0	0	0.0189873	0	0	0.0379747	0	0	0	0	0.0126582	0.00632911	0
AP3B1	0.00182815	0	0	0.0146252	0	0	0.00639854	0	0	0	0	0.00914077	0.00457038	0.000914077
AP3B2	0	0	0	0.012939	0	0	0	0	0	0	0	0.0110906	0.00184843	0
AP3D1	0.00346921	0	0	0.0251518	0	0	0.00607112	0	0	0	0	0.0164788	0.00607112	0.00260191
AP3M1	0	0	0	0.0191388	0	0	0.0119617	0	0	0	0	0.00478469	0.00956938	0.00478469
AP3M2	0.00239234	0	0	0.0119617	0	0	0.00239234	0	0	0	0	0.00239234	0.00478469	0.00478469
AP3S1	0.0103627	0	0	0.015544	0	0	0.0362694	0	0	0	0	0.015544	0	0
AP3S2	0	0	0	0.00487805	0	0	0.0097561	0	0	0	0	0.00487805	0	0
AP4B1	0	0	0	0.0067659	0	0	0.0067659	0	0	0	0	0.00135318	0.00270636	0.00270636
AP4E1	0	0	0	0.0219877	0	0	0	0	0	0	0	0.0149516	0.00439754	0.00263852
AP4M1	0	0	0	0.0108696	0	0	0.00652174	0	0	0	0	0.00869565	0.00217391	0
AP4S1	0	0	0	0.0555556	0	0	0	0	0	0	0	0.0208333	0.0208333	0.0138889
AP5B1	0	0	0	0.00113895	0	0	0.00569476	0	0	0	0	0.00113895	0	0
AP5M1	0	0	0	0.00793651	0	0	0.00198413	0	0	0	0	0.00198413	0.00198413	0.00396825
AP5S1	NA	NA	NA	NA	NA	NA	NA	NA	NA	NA	NA	NA	NA	NA
AP5Z1	0	0.00247831	0	0.00619579	0	0	0.00619579	0.00247831	0	0	0	0.00495663	0.00123916	0
APAF1	0.00160256	0	0	0.0144231	0	0	0.00240385	0	0	0	0	0.00801282	0.00320513	0.00320513
APBA1	0	0	0	0.0406213	0	0	0	0	0	0	0	0.0191159	0.00597372	0.0155317
APBA2	0	0	0	0.0186916	0	0	0.00133511	0	0	0	0	0.012016	0.00133511	0.00534045
APBA3	0	0	0	0.0156522	0	0	0	0	0	0	0	0.00869565	0.00521739	0.00173913
APBB1	0	0	0	0.011236	0	0	0.00140449	0	0	0	0	0.00842697	0.00140449	0.00140449
APBB1IP	0	0	0	0.0225225	0	0	0.0045045	0	0	0	0	0.00900901	0.003003	0.0105105
APBB2	0.00131926	0	0	0.0197889	0	0	0.00395778	0	0	0	0	0.0118734	0.00659631	0.00131926
APBB3	0	0	0	0.00823045	0	0	0	0	0	0	0	0.00617284	0.00205761	0
APC	0.000703482	0.000703482	0	0.0590925	0	0	0	0	0.000703482	0	0	0.0411537	0.0123109	0.00562786
APC2	0	0	0.000868432	0.0134607	0	0	0	0	0	0	0.000868432	0.0112896	0.00173686	0.000434216
APCDD1	0	0	0	0.00389105	0	0	0	0	0	0	0	0	0	0.00389105
APCDD1L	0	0	0	0.00390625	0	0	0	0	0	0	0	0.00195312	0.00195312	0
APCS	0	0	0	0.0044843	0	0	0	0	0	0	0	0	0	0.0044843
APEH	0	0	0	0.0122117	0	0	0.00949796	0	0	0	0	0.00814111	0.0027137	0.00135685
APEX1	0.0377358	0.00628931	0	0.0283019	0	0	0.0157233	0	0.00628931	0	0	0.00943396	0.00314465	0.0157233
APEX2	0	0	0	0.011583	0	0	0.00772201	0	0	0	0	0.003861	0.0019305	0.00579151
APH1A	0	0	0	0.0113208	0	0	0.0113208	0	0	0	0	0.00754717	0	0.00377358
APH1B	0	0	0	0	0	0	0.0077821	0	0	0	0	0	0	0
API5	0.00954198	0.00763359	0.0019084	0.0229008	0	0	0.00572519	0.00763359	0	0	0.0019084	0.0114504	0.00763359	0.00381679
APIP	0.00772201	0	0	0.023166	0	0	0.003861	0	0	0	0	0.015444	0.003861	0.003861
APITD1	0	0	0	0.0144928	0	0	0.00724638	0	0	0	0	0.00724638	0	0.00724638
APLF	0	0	0	0.00587084	0	0	0	0	0	0	0	0.00391389	0.00195695	0
APLN	NA	NA	NA	NA	NA	NA	NA	NA	NA	NA	NA	NA	NA	NA
APLNR	0	0	0	0.00526316	0	0	0	0	0	0	0	0.00263158	0	0.00263158
APLP1	0	0	0	0.00307692	0	0	0	0	0	0	0	0	0	0.00307692
APLP2	0	0	0	0.0104849	0	0	0.00262123	0	0	0	0	0.00131062	0.00524246	0.00393185
APMAP	0.00480769	0	0	0.0168269	0	0	0.0120192	0	0	0	0	0.00721154	0.00721154	0.00240385
APOA1	0.011236	0	0	0.0299625	0	0	0	0	0	0	0	0.0187266	0.00749064	0.00374532
APOA1BP	0.00651466	0	0	0.019544	0	0	0.00325733	0	0	0	0	0.00651466	0.00325733	0.00977199
APOA2	0.0075188	0	0	0.0225564	0	0	0	0	0	0	0	0.0150376	0	0.0075188
APOA4	0	0	0	0.00252525	0	0	0	0	0	0	0	0	0	0.00252525
APOA5	0	0	0	0.00546448	0	0	0	0	0	0	0	0.00273224	0.00273224	0
APOB	0.00131492	0	0	0.0122726	0	0	0.000657462	0	0	0	0	0.00569801	0.00306816	0.00350647
APOBEC1	0	0	0	0.00847458	0	0	0	0	0	0	0	0.00847458	0	0
APOBEC2	0	0	0	0.00446429	0	0	0	0	0	0	0	0	0.00446429	0
APOBEC3A	0	0	0	0.0251256	0	0	0.00502513	0	0	0	0	0.00502513	0.00502513	0.0150754
APOBEC3B	0	0	0.00204082	0.0122449	0	0	0.00408163	0	0	0	0.00204082	0.00408163	0	0.00816327
APOBEC3C	0	0	0	0.00526316	0	0	0.0157895	0	0	0	0	0	0	0.00526316
APOBEC3D	0	0	0	0.00259067	0	0	0	0	0	0	0	0.00259067	0	0
APOBEC3F	0	0	0.00268097	0	0	0	0	0	0	0	0.00268097	0	0	0
APOBEC3G	0	0	0	0.015625	0	0	0.015625	0	0	0	0	0	0.0078125	0.0078125
APOBEC3H	0	0	0	0.005	0	0	0	0	0	0	0	0.005	0	0
APOBEC4	0	0	0	0.0027248	0	0	0	0	0	0	0	0.0027248	0	0
APOBR	0	0.00183824	0	0.0101103	0	0	0	0.00183824	0	0	0	0.00551471	0.00183824	0.00275735
APOC1	NA	NA	NA	NA	NA	NA	NA	NA	NA	NA	NA	NA	NA	NA
APOC2	0	0	0	0.029703	0	0	0.00990099	0	0	0	0	0.019802	0	0.00990099
APOC3	0.00854701	0	0	0.00854701	0	0	0.00854701	0	0	0	0	0.00854701	0	0
APOC4	NA	NA	NA	NA	NA	NA	NA	NA	NA	NA	NA	NA	NA	NA
APOD	NA	NA	NA	NA	NA	NA	NA	NA	NA	NA	NA	NA	NA	NA
APOE	0.00315457	0	0	0.0157729	0	0	0	0	0	0	0	0.00946372	0.00315457	0.00315457
APOF	0	0	0	0.00306748	0	0	0	0	0	0	0	0.00306748	0	0
APOH	0	0	0	0.00289855	0	0	0	0	0	0	0	0	0.00289855	0
APOL1	0	0	0	0.00683371	0	0	0	0	0	0	0	0.00455581	0.0022779	0
APOL2	0	0	0	0.00668151	0	0	0.013363	0	0	0	0	0.00445434	0	0.00222717
APOL3	0	0	0	0.00497512	0	0	0.00248756	0	0	0	0	0.00248756	0.00248756	0
APOL4	0	0	0	0.00854701	0	0	0	0	0	0	0	0	0.002849	0.00569801
APOL5	0	0	0	0.00923788	0	0	0	0	0	0	0	0.00461894	0.00230947	0.00230947
APOL6	0	0	0	0.00291545	0	0	0.00874636	0	0	0	0	0	0.00291545	0
APOLD1	NA	NA	NA	NA	NA	NA	NA	NA	NA	NA	NA	NA	NA	NA
APOM	NA	NA	NA	NA	NA	NA	NA	NA	NA	NA	NA	NA	NA	NA
APOO	0	0	0	0.0151515	0	0	0	0	0	0	0	0.010101	0	0.00505051
APOOL	0	0	0	0.0223881	0	0	0.00373134	0	0	0	0	0.00746269	0.011194	0.00373134
APOPT1	0.00970874	0	0	0	0	0	0	0	0	0	0	0	0	0
APP	0.0025974	0	0	0.0324675	0.0038961	0	0.0025974	0	0	0	0	0.0103896	0.0103896	0.0116883
APPBP2	0	0	0	0.0034188	0	0	0.00683761	0	0	0	0	0	0.0017094	0.0017094
APPL1	0.00141044	0	0	0.0394922	0	0	0.00846262	0	0	0	0	0.0296192	0.00564175	0.00423131
APPL2	0	0	0	0.00753012	0	0	0	0	0	0	0	0.00150602	0.00451807	0.00150602
APRT	0.00555556	0	0	0.0444444	0	0	0.0166667	0	0	0	0	0.0277778	0.0111111	0.00555556
APTX	0	0	0	0.0168539	0	0	0	0	0	0	0	0.00842697	0.00280899	0.00561798
AQP1	0	0	0	0.0121581	0	0	0	0	0	0	0	0.00303951	0.00607903	0.00303951
AQP10	NA	NA	NA	NA	NA	NA	NA	NA	NA	NA	NA	NA	NA	NA
AQP11	NA	NA	NA	NA	NA	NA	NA	NA	NA	NA	NA	NA	NA	NA
AQP12A	NA	NA	NA	NA	NA	NA	NA	NA	NA	NA	NA	NA	NA	NA
AQP12B	NA	NA	NA	NA	NA	NA	NA	NA	NA	NA	NA	NA	NA	NA
AQP2	0	0	0	0.0147601	0	0	0.00738007	0	0	0	0	0.0110701	0.00369004	0
AQP3	NA	NA	NA	NA	NA	NA	NA	NA	NA	NA	NA	NA	NA	NA
AQP4	0	0.00309598	0	0.00619195	0	0	0	0	0.00309598	0	0	0.00309598	0	0.00309598
AQP5	0.00377358	0	0	0.00754717	0	0	0	0	0	0	0	0.00377358	0	0.00377358
AQP6	0	0	0	0.0070922	0	0	0	0	0	0	0	0.0035461	0	0.0035461
AQP7	0	0	0	0.00877193	0	0	0	0	0	0	0	0.00877193	0	0
AQP7P3	NA	NA	NA	NA	NA	NA	NA	NA	NA	NA	NA	NA	NA	NA
AQP8	NA	NA	NA	NA	NA	NA	NA	NA	NA	NA	NA	NA	NA	NA
AQP9	0	0	0	0.00677966	0	0	0	0	0	0	0	0.00677966	0	0
AQR	0.0020202	0	0	0.00808081	0	0	0.000673401	0	0	0	0	0.003367	0.0026936	0.0020202
AR	0.00434783	0	0	0.0336957	0.00217391	0	0.00326087	0	0	0	0	0.0163043	0.00326087	0.0130435
ARAF	0	0	0	0.091954	0	0	0.00492611	0	0	0	0	0.0541872	0.0246305	0.0131363
ARAP1	0	0	0	0.0317241	0	0	0.000689655	0	0	0	0	0.0137931	0.00758621	0.0103448
ARAP2	0.00117371	0	0.000586854	0.0140845	0	0	0	0	0	0.000586854	0	0.00586854	0.00293427	0.00528169
ARAP3	0	0	0	0.017487	0	0	0.000647668	0	0	0	0	0.00647668	0.00259067	0.00841969
ARC	0	0	0	0	0	0	0.00252525	0	0	0	0	0	0	0
ARCN1	0.0144928	0	0	0.0289855	0	0	0.0344203	0	0	0	0	0.0163043	0.0108696	0.00181159
AREG	0.0109489	0	0	0.0109489	0	0	0.0145985	0	0	0	0	0.00729927	0	0.00364964
AREL1	NA	NA	NA	NA	NA	NA	NA	NA	NA	NA	NA	NA	NA	NA
ARF1	0.0110497	0	0	0.0165746	0	0	0.0276243	0	0	0	0	0.0110497	0	0.00552486
ARF3	0.0110497	0	0	0.0165746	0	0	0.0331492	0	0	0	0	0.0110497	0	0.00552486
ARF4	0.00555556	0	0	0.0166667	0	0	0.0388889	0	0	0	0	0.00555556	0.00555556	0.00555556
ARF5	0.00555556	0	0	0.0111111	0	0	0.0222222	0	0	0	0	0.00555556	0.00555556	0
ARF6	0.00571429	0	0	0.0171429	0	0	0.0342857	0	0	0	0	0	0.00571429	0.0114286
ARFGAP1	0.00985222	0	0	0.0812808	0	0	0.0123153	0	0	0	0	0.0591133	0.00985222	0.0123153
ARFGAP2	0.00575816	0	0	0.0652591	0	0	0.00575816	0	0	0	0	0.0537428	0.00575816	0.00575816
ARFGAP3	0.00581395	0	0	0.0794574	0	0	0.00387597	0	0	0	0	0.0484496	0.00968992	0.0213178
ARFGEF1	0.0016225	0	0	0.0189292	0	0	0.0016225	0	0	0	0	0.0118983	0.00378583	0.003245
ARFGEF2	0.00280112	0	0	0.0252101	0	0	0.0022409	0	0	0	0	0.0168067	0.00728291	0.00112045
ARFIP1	0	0	0	0.0536193	0	0	0.00536193	0	0	0	0	0.0375335	0.0107239	0.00536193
ARFIP2	0	0	0	0.0205279	0	0	0	0	0	0	0	0.0117302	0.00293255	0.0058651
ARFRP1	0	0	0	0.00995025	0	0	0	0	0	0	0	0.00497512	0.00497512	0
ARG1	0.00310559	0	0	0.0434783	0	0	0	0	0	0	0	0.0310559	0.00621118	0.00621118
ARG2	0.00282486	0	0	0.0112994	0	0	0	0	0	0	0	0.00847458	0.00282486	0
ARGFX	NA	NA	NA	NA	NA	NA	NA	NA	NA	NA	NA	NA	NA	NA
ARGLU1	0	0	0	0.040293	0	0	0	0	0	0	0	0.032967	0.00732601	0
ARHGAP1	0.00455581	0	0	0.0318907	0	0	0.0113895	0	0	0	0	0.0159453	0.00455581	0.0113895
ARHGAP10	0.00636132	0	0	0.00636132	0	0	0.00254453	0	0	0	0	0.00254453	0.00381679	0
ARHGAP11A	0.00195503	0	0	0.0478983	0	0	0	0	0	0	0	0.0361681	0.00977517	0.00195503
ARHGAP11B	NA	NA	NA	NA	NA	NA	NA	NA	NA	NA	NA	NA	NA	NA
ARHGAP12	0.00118203	0.00118203	0	0.036643	0	0	0.0035461	0	0.00118203	0	0	0.0189125	0.00827423	0.00945626
ARHGAP15	0.00210526	0	0	0.0463158	0	0	0	0	0	0	0	0.0378947	0.00631579	0.00210526
ARHGAP17	0.00227015	0	0	0.0442679	0	0	0	0	0	0	0	0.0295119	0.0113507	0.00340522
ARHGAP18	0.00301659	0	0	0.0135747	0	0	0	0	0	0	0	0.00904977	0.00301659	0.0015083
ARHGAP19	0.00202429	0	0	0.0303644	0	0	0.00202429	0	0	0	0	0.0202429	0.00809717	0.00202429
ARHGAP20	0	0	0	0.00587741	0	0	0	0	0	0	0	0.00419815	0.000839631	0.000839631
ARHGAP21	0.00204394	0	0.00102197	0.0531426	0.000510986	0	0	0	0	0	0.00102197	0.037813	0.0102197	0.00510986
ARHGAP22	0.00286533	0	0.00143266	0.017192	0	0	0.00143266	0	0	0.00143266	0	0.012894	0.00286533	0.00143266
ARHGAP23	0.000670691	0	0	0.0362173	0	0	0.00134138	0	0	0	0	0.0274983	0.00670691	0.00201207
ARHGAP24	0.0026738	0	0	0.0173797	0	0	0	0	0	0	0	0.0120321	0.0040107	0.0013369
ARHGAP25	0.00155039	0	0	0.0310078	0	0	0	0	0	0	0	0.020155	0.00775194	0.00310078
ARHGAP26	0.0012285	0	0	0.014742	0	0	0.0036855	0	0	0	0	0.00614251	0.004914	0.0036855
ARHGAP27	0.00112486	0	0.00112486	0.0146232	0	0	0.00112486	0	0	0.00112486	0	0.00899888	0.00337458	0.00224972
ARHGAP28	0.00137174	0.00137174	0	0.0178326	0	0	0	0.00137174	0	0	0	0.00960219	0.00548697	0.00274348
ARHGAP29	0.00237906	0	0	0.0309278	0	0	0.00555115	0	0	0	0	0.0261697	0.00396511	0.000793021
ARHGAP30	0.00181653	0	0	0.0245232	0	0	0.00363306	0	0	0	0	0.0154405	0.00635786	0.0027248
ARHGAP31	0	0	0	0.0110803	0	0	0	0	0	0	0	0.00969529	0.00138504	0
ARHGAP32	0.000958313	0	0.000479157	0.0412075	0	0	0	0	0	0	0.000479157	0.018208	0.00622904	0.0167705
ARHGAP33	0	0	0.000777001	0.00932401	0	0	0	0	0	0	0.000777001	0.003108	0.004662	0.001554
ARHGAP35	0.000667111	0	0	0.0313542	0	0	0.00133422	0	0	0	0	0.0220147	0.00466978	0.00466978
ARHGAP36	0	0	0	0.00548446	0	0	0	0	0	0	0	0.00365631	0.00182815	0
ARHGAP39	0	0	0	0.033241	0	0	0.000923361	0	0	0	0	0.0212373	0.00369344	0.00831025
ARHGAP4	0	0	0	0.0306554	0	0	0.00951374	0	0	0	0	0.0200846	0.00528541	0.00528541
ARHGAP40	0	0	0	0.00643087	0	0	0.00160772	0	0	0	0	0.00643087	0	0
ARHGAP42	0.00228833	0	0	0.0240275	0	0	0	0	0	0	0	0.0148741	0.00457666	0.00457666
ARHGAP44	0	0	0	0.00977995	0	0	0	0	0	0	0	0.00611247	0.00244499	0.00122249
ARHGAP5	0.00133156	0	0	0.0219707	0	0	0	0	0	0	0	0.0133156	0.00399467	0.00466045
ARHGAP6	0.00308008	0	0	0.0246407	0	0	0	0	0	0	0	0.0225873	0.00102669	0.00102669
ARHGAP8	0	0	0	0.0139969	0	0	0.00622084	0	0	0	0	0.00466563	0.00466563	0.00466563
ARHGAP9	0	0.00121803	0	0.0255786	0	0	0.00121803	0.00121803	0	0	0	0.0219245	0.00121803	0.00243605
ARHGDIA	0.0281124	0	0	0.0481928	0.00401606	0	0.0200803	0	0	0	0	0.0281124	0.00401606	0.0160643
ARHGDIB	0.0597015	0	0	0.0547264	0	0	0.0547264	0	0	0	0	0.0149254	0.0149254	0.0248756
ARHGDIG	NA	NA	NA	NA	NA	NA	NA	NA	NA	NA	NA	NA	NA	NA
ARHGEF1	0.00103306	0	0	0.018595	0	0	0.00516529	0	0	0	0	0.0134298	0.00309917	0.00206612
ARHGEF10	0	0	0	0.017531	0	0	0.00146092	0	0	0	0	0.0116874	0.00146092	0.00438276
ARHGEF10L	0.00234558	0	0	0.0125098	0	0	0	0	0	0	0	0.00860047	0.00156372	0.00234558
ARHGEF11	0.00065703	0	0	0.0315375	0	0	0.00065703	0	0	0	0	0.0243101	0.00722733	0
ARHGEF12	0.000647668	0	0	0.0323834	0	0	0	0	0	0	0	0.0207254	0.00647668	0.00518135
ARHGEF15	0	0	0	0.0107015	0	0	0	0	0	0	0	0.00475624	0.00356718	0.00237812
ARHGEF16	0	0	0	0.0239774	0	0	0.00141044	0	0	0	0	0.0197461	0.00282087	0.00141044
ARHGEF17	0.000484731	0	0.00145419	0.0247213	0	0	0	0	0	0	0.00145419	0.0193892	0.00484731	0.000484731
ARHGEF18	0.00937766	0	0	0.0238704	0	0	0.000852515	0	0	0	0	0.0161978	0.00511509	0.00255754
ARHGEF19	0.00249377	0	0.00124688	0.00872818	0	0	0.00249377	0	0	0.00124688	0	0.00623441	0.00249377	0
ARHGEF2	0.0029098	0	0	0.0678952	0	0	0.0106693	0	0	0	0	0.0475267	0.014549	0.00581959
ARHGEF25	0	0	0	0.00862069	0	0	0	0	0	0	0	0.00344828	0	0.00517241
ARHGEF26	0.00114811	0.00114811	0	0.0206659	0	0	0	0.00114811	0	0	0	0.0114811	0.00114811	0.00803674
ARHGEF28	0.00293255	0	0	0.0158358	0	0	0	0	0	0	0	0.00938416	0.00410557	0.00234604
ARHGEF3	0	0	0	0.0075188	0	0	0	0	0	0	0	0.0075188	0	0
ARHGEF33	0	0	0	0.014218	0	0	0	0	0	0	0	0.00473934	0.0035545	0.00592417
ARHGEF35	0	0	0	0.0103306	0	0	0	0	0	0	0	0.00826446	0	0.00206612
ARHGEF37	0	0	0	0.0177778	0	0	0	0	0	0	0	0.00592593	0.00444444	0.00740741
ARHGEF38	0.001287	0	0	0.01287	0	0	0	0	0	0	0	0.00643501	0.003861	0.002574
ARHGEF39	0	0	0	0.00298507	0	0	0.00298507	0	0	0	0	0	0.00298507	0
ARHGEF4	0	0	0	0.0147929	0	0	0	0	0	0	0	0.00986193	0.00197239	0.00295858
ARHGEF40	0	0	0	0.0210665	0	0	0.00197498	0	0	0	0	0.0144832	0.00526662	0.00131666
ARHGEF5	0	0.000626174	0	0.0306825	0	0	0.00187852	0.000626174	0	0	0	0.018159	0.00500939	0.00751409
ARHGEF6	0.00257732	0	0	0.0412371	0	0	0.00128866	0	0	0	0	0.0231959	0.00902062	0.00902062
ARHGEF7	0.00498132	0	0	0.0498132	0	0	0.00622665	0	0	0	0	0.0311333	0.011208	0.00747198
ARHGEF9	0	0	0	0.00387597	0	0.00193798	0.00387597	0	0	0	0	0.00193798	0.00193798	0
ARID1A	0.00218818	0.00175055	0.000875274	0.0323851	0	0	0.000875274	0.00175055	0	0	0.000875274	0.0218818	0.00568928	0.004814
ARID1B	0.00223614	0.00134168	0	0.0201252	0	0	0.000894454	0.00134168	0	0	0	0.013864	0.0049195	0.00134168
ARID2	0.000544959	0	0	0.0147139	0	0	0.00217984	0	0	0	0	0.00926431	0.00490463	0.000544959
ARID3A	0	0	0	0.0303541	0.00168634	0	0	0	0	0	0	0.0202361	0.00674536	0.00337268
ARID3B	0.00178253	0	0	0.0249554	0	0	0	0	0	0	0	0.0196078	0.00356506	0.00178253
ARID3C	0	0	0	0.00242718	0	0	0	0	0	0	0	0	0.00242718	0
ARID4A	0.00397772	0	0	0.0326173	0.00238663	0	0.000795545	0	0	0	0	0.0222753	0.0071599	0.00318218
ARID4B	0.00685976	0	0	0.0342988	0.00152439	0	0	0	0	0	0	0.0205793	0.00914634	0.00457317
ARID5A	0.003367	0	0	0.03367	0	0	0.00841751	0	0	0	0	0.023569	0.00673401	0.003367
ARID5B	0.0016835	0.000841751	0	0.0176768	0	0	0.000841751	0	0.000841751	0	0	0.0126263	0.00252525	0.00252525
ARIH1	0.00179533	0	0	0.00718133	0	0	0.0251346	0	0	0	0	0.00359066	0.00179533	0.00179533
ARIH2	0	0	0	0.0141988	0	0	0.010142	0	0	0	0	0.0040568	0	0.010142
ARIH2OS	0	0	0	0.0137931	0	0	0	0	0	0	0	0.00689655	0.00689655	0
ARL1	0	0	0	0.0103093	0	0	0.0206186	0	0	0	0	0	0.00515464	0.00515464
ARL10	0	0	0	0	0	0	0.00362319	0	0	0	0	0	0	0
ARL11	0	0	0	0.0102041	0	0	0.0102041	0	0	0	0	0.00510204	0	0.00510204
ARL13A	0	0	0	0.00344828	0	0	0	0	0	0	0	0	0	0.00344828
ARL13B	0	0	0	0.0163551	0	0	0.00233645	0	0	0	0	0.00934579	0	0.00700935
ARL14	0	0	0	0.00520833	0	0	0	0	0	0	0	0	0	0.00520833
ARL14EP	0.00384615	0	0	0.0153846	0	0	0.0115385	0	0	0	0	0.00384615	0.00384615	0.00769231
ARL14EPL	0.00657895	0	0	0	0	0	0	0	0	0	0	0	0	0
ARL15	0	0	0	0.00980392	0	0	0.00490196	0	0	0	0	0.00490196	0	0.00490196
ARL16	0	0	0	0	0	0	0.00507614	0	0	0	0	0	0	0
ARL17A	0.0114943	0	0	0.0344828	0	0	0.0114943	0	0	0	0	0.0229885	0.0114943	0
ARL17B	NA	NA	NA	NA	NA	NA	NA	NA	NA	NA	NA	NA	NA	NA
ARL2	0	0	0	0.0163043	0	0	0.0217391	0	0	0	0	0.0108696	0.00543478	0
ARL2BP	0	0	0	0.0175439	0	0	0	0	0	0	0	0.0116959	0	0.00584795
ARL3	0	0	0	0.021978	0	0	0.0164835	0	0	0	0	0.021978	0	0
ARL4A	0.005	0	0	0.005	0	0	0.005	0	0	0	0	0	0.005	0
ARL4C	0	0	0	0.00520833	0	0	0.0208333	0	0	0	0	0.00520833	0	0
ARL4D	0	0	0	0.00995025	0	0	0.0149254	0	0	0	0	0.00995025	0	0
ARL5A	0	0	0	0.00558659	0	0	0	0	0	0	0	0	0	0.00558659
ARL5B	0	0	0	0	0	0	0.00558659	0	0	0	0	0	0	0
ARL5C	0	0	0	0.0111732	0	0	0	0	0	0	0	0	0.0111732	0
ARL6	0	0	0	0	0	0	0.00537634	0	0	0	0	0	0	0
ARL6IP1	0	0	0	0	0	0	0.0147783	0	0	0	0	0	0	0
ARL6IP4	0	0	0	0.114014	0	0	0	0	0	0	0	0.102138	0.0118765	0
ARL6IP5	0	0	0	0.0159574	0	0	0.0212766	0	0	0	0	0.00531915	0.00531915	0.00531915
ARL6IP6	0	0	0	0.0575221	0	0	0	0	0	0	0	0.0442478	0.00884956	0.00442478
ARL8A	0	0	0	0	0	0	0.016129	0	0	0	0	0	0	0
ARL8B	0	0	0	0.0107527	0	0	0.0268817	0	0	0	0	0.00537634	0.00537634	0
ARL9	0	0	0	0.00534759	0	0	0	0	0	0	0	0	0	0.00534759
ARMC1	0	0	0	0.035461	0	0	0	0	0	0	0	0.0212766	0.0141844	0
ARMC10	0	0	0	0.0349854	0	0	0.00874636	0	0	0	0	0.0204082	0.0058309	0.00874636
ARMC12	0	0	0	0.0147059	0	0	0	0	0	0	0	0.00882353	0	0.00588235
ARMC2	0	0	0	0.00692042	0	0	0	0	0	0	0	0.00346021	0.00346021	0
ARMC3	0	0	0	0.00688073	0	0	0	0	0	0	0	0.00229358	0.00114679	0.00344037
ARMC4	0.00287356	0.000957854	0.000957854	0.00287356	0	0	0	0	0.000957854	0.000957854	0	0.00287356	0	0
ARMC5	0	0	0	0.00485437	0	0	0	0	0	0	0	0.00291262	0.00194175	0
ARMC6	0	0	0	0.0159681	0	0	0.0219561	0	0	0	0	0.00998004	0.00598802	0
ARMC7	0	0	0	0.00505051	0	0	0	0	0	0	0	0.00505051	0	0
ARMC8	0	0	0	0.0089153	0	0	0	0	0	0	0	0.00445765	0.00297177	0.00148588
ARMC9	0.00244798	0	0	0.0110159	0	0	0.00122399	0	0	0	0	0.00489596	0.00122399	0.00489596
ARMCX1	0.00220751	0	0.00220751	0.00883002	0	0	0.00220751	0	0	0	0.00220751	0.00662252	0.00220751	0
ARMCX2	0.00791139	0	0	0.0237342	0	0	0.00158228	0	0	0	0	0.00791139	0.0110759	0.00474684
ARMCX3	0	0	0	0.0263852	0	0	0.00527704	0	0	0	0	0.0184697	0.00263852	0.00527704
ARMCX4	0	0	0	0.00305677	0	0	0	0	0	0	0	0.000436681	0.00174672	0.000873362
ARMCX5	0	0	0	0.0107527	0	0	0.0197133	0	0	0	0	0.00358423	0.00537634	0.00179211
ARMCX6	NA	NA	NA	NA	NA	NA	NA	NA	NA	NA	NA	NA	NA	NA
ARMS2	NA	NA	NA	NA	NA	NA	NA	NA	NA	NA	NA	NA	NA	NA
ARNT	0.00126743	0	0	0.0190114	0	0	0	0	0	0	0	0.0101394	0.00760456	0.00126743
ARNT2	0.0013947	0	0	0.0041841	0	0	0	0	0	0	0	0.0041841	0	0
ARNTL	0.00638978	0	0	0.0271565	0.00159744	0	0.00159744	0	0	0	0	0.0111821	0.0127796	0.00319489
ARNTL2	0.00786164	0	0	0.0110063	0	0	0	0	0	0	0	0.00943396	0.00157233	0
ARPC1A	0.0027027	0	0	0.0027027	0	0	0.0243243	0	0	0	0	0.0027027	0	0
ARPC1B	0.00806452	0	0	0.0268817	0	0	0.0107527	0	0	0	0	0.0134409	0.00806452	0.00537634
ARPC2	0.01	0	0	0.0266667	0	0	0.03	0	0	0	0	0.01	0.00666667	0.01
ARPC3	0.0393258	0	0	0.0168539	0	0	0.0449438	0	0	0	0	0	0	0.0168539
ARPC4	0.0119048	0	0	0.0238095	0	0	0.00595238	0	0	0	0	0.0178571	0.00595238	0
ARPC5	0	0	0	0.0331126	0	0	0.0463576	0	0	0	0	0.0198675	0.00662252	0.00662252
ARPC5L	0	0	0	0.0196078	0	0	0.0261438	0	0	0	0	0.0130719	0.00653595	0
ARPP19	0.0534351	0	0	0.0763359	0	0	0.0229008	0	0	0	0	0.0381679	0.0152672	0.0229008
ARPP21	0.00369458	0	0.00123153	0.0320197	0	0	0	0	0	0	0.00123153	0.0246305	0.00492611	0.00246305
ARR3	NA	NA	NA	NA	NA	NA	NA	NA	NA	NA	NA	NA	NA	NA
ARRB1	0	0	0	0.0215311	0	0	0	0	0	0	0	0.00717703	0.00478469	0.00956938
ARRB2	0.00733496	0	0	0.0171149	0	0	0.00488998	0	0	0	0	0.00733496	0.00488998	0.00488998
ARRDC1	0	0	0	0.00461894	0	0	0	0	0	0	0	0	0.00230947	0.00230947
ARRDC2	0	0	0	0.012285	0	0	0	0	0	0	0	0.00737101	0.004914	0
ARRDC3	0	0	0	0.00483092	0	0	0	0	0	0	0	0.00241546	0	0.00241546
ARRDC4	0	0	0	0.0143541	0	0	0.00239234	0	0	0	0	0.00239234	0.00239234	0.00956938
ARRDC5	0	0	0	0.00877193	0	0	0	0	0	0	0	0.00584795	0.00292398	0
ARSA	NA	NA	NA	NA	NA	NA	NA	NA	NA	NA	NA	NA	NA	NA
ARSB	0	0	0	0.0150094	0	0	0	0	0	0	0	0.00375235	0.00562852	0.00562852
ARSD	0	0	0	0.00337268	0	0	0	0	0	0	0	0.00168634	0	0.00168634
ARSE	0	0	0	0.00488599	0	0	0	0	0	0	0	0.00325733	0	0.00162866
ARSF	0.00169492	0	0	0.00338983	0	0	0	0	0	0	0	0.00338983	0	0
ARSG	0	0	0	0.00761905	0	0	0	0	0	0	0	0.00380952	0	0.00380952
ARSH	NA	NA	NA	NA	NA	NA	NA	NA	NA	NA	NA	NA	NA	NA
ARSI	0	0	0	0.00878735	0	0	0	0	0	0	0	0.00351494	0.00175747	0.00351494
ARSJ	0	0	0	0.00166945	0	0	0	0	0	0	0	0	0	0.00166945
ARSK	0	0	0	0.00559701	0	0	0.00373134	0	0	0	0	0.00373134	0	0.00186567
ART1	NA	NA	NA	NA	NA	NA	NA	NA	NA	NA	NA	NA	NA	NA
ART3	0	0	0	0.0154242	0	0	0	0	0	0	0	0.00514139	0.00514139	0.00514139
ART4	0	0	0	0.00636943	0	0	0	0	0	0	0	0	0.00636943	0
ART5	NA	NA	NA	NA	NA	NA	NA	NA	NA	NA	NA	NA	NA	NA
ARTN	0	0	0	0	0	0	0	0	0	0	0	0	0	0
ARV1	0	0	0	0	0	0	0.00343643	0	0	0	0	0	0	0
ARVCF	0.0010395	0	0	0.029106	0	0	0.0031185	0	0	0	0	0.018711	0.00727651	0.0031185
ARX	0	0	0.00533808	0.00355872	0	0	0	0	0	0	0.00533808	0.00177936	0	0.00177936
AS3MT	0	0	0	0.0133333	0	0	0	0	0	0	0	0.00533333	0.00533333	0.00266667
ASAH1	0.0018315	0	0	0.018315	0	0	0.0018315	0	0	0	0	0.00732601	0.00915751	0.0018315
ASAH2	0	0	0	0.00897436	0	0	0.00128205	0	0	0	0	0.00384615	0.00128205	0.00384615
ASAH2B	0	0	0	0.0121212	0	0	0.00606061	0	0	0	0	0	0.00606061	0.00606061
ASAH2C	0	0	0	0.00803859	0	0	0.00160772	0	0	0	0	0.00321543	0.00160772	0.00321543
ASAP1	0.0044287	0	0	0.0274579	0	0	0.00177148	0	0	0	0	0.0194863	0.00708592	0.00088574
ASAP2	0.00298211	0	0	0.0198807	0	0	0	0	0	0	0	0.00894632	0.00596421	0.00497018
ASAP3	0.00221484	0	0	0.00996678	0	0	0.00221484	0	0	0	0	0.00332226	0	0.00664452
ASB1	0	0	0	0.00298507	0	0	0	0	0	0	0	0.00298507	0	0
ASB10	0.00195312	0	0	0.00195312	0	0	0	0	0	0	0	0	0	0.00195312
ASB11	0	0	0	0.0123839	0	0	0	0	0	0	0	0	0.00928793	0.00309598
ASB12	0	0	0	0.012945	0	0	0	0	0	0	0	0.00647249	0	0.00647249
ASB13	NA	NA	NA	NA	NA	NA	NA	NA	NA	NA	NA	NA	NA	NA
ASB14	0	0	0	0.00511073	0	0	0	0	0	0	0	0.00340716	0	0.00170358
ASB15	0.00340136	0	0.00340136	0.00340136	0	0	0	0	0	0	0.00340136	0	0.00170068	0.00170068
ASB16	0	0	0	0.00662252	0	0	0	0	0	0	0	0.00220751	0.00220751	0.00220751
ASB17	0	0	0	0.00338983	0	0	0	0	0	0	0	0	0.00338983	0
ASB18	0	0	0	0.00429185	0	0	0	0	0	0	0	0.00214592	0.00214592	0
ASB2	0.0015748	0	0	0.00629921	0	0	0.00944882	0	0	0	0	0.00472441	0	0.0015748
ASB3	0	0	0	0.00965251	0	0	0	0	0	0	0	0.00772201	0.0019305	0
ASB4	0	0.00234742	0	0.00704225	0	0	0	0	0.00234742	0	0	0.00234742	0.00234742	0.00234742
ASB5	NA	NA	NA	NA	NA	NA	NA	NA	NA	NA	NA	NA	NA	NA
ASB6	0	0	0	0.00475059	0	0	0	0	0	0	0	0.0023753	0.0023753	0
ASB7	0	0	0	0.0125786	0	0	0	0	0	0	0	0.00314465	0	0.00943396
ASB8	0	0	0	0.0104167	0	0	0.00347222	0	0	0	0	0	0.00694444	0.00347222
ASB9	0	0	0	0.0136054	0	0	0	0	0	0	0	0.0136054	0	0
ASCC1	0.0025	0	0	0.015	0	0	0.005	0	0	0	0	0.0025	0.0075	0.005
ASCC2	0.001321	0	0	0.0198151	0	0	0.00264201	0	0	0	0	0.014531	0.00528402	0
ASCC3	0.00181653	0.000454133	0	0.0118074	0	0	0.0131698	0	0.000454133	0	0	0.00544959	0.00499546	0.0013624
ASCL1	0	0	0.00423729	0	0	0	0	0	0	0.00423729	0	0	0	0
ASCL2	0	0	0	0.0103627	0	0	0	0	0	0	0	0	0.0103627	0
ASCL3	0	0	0	0.0166667	0	0	0	0	0	0	0	0	0.00555556	0.0111111
ASCL4	NA	NA	NA	NA	NA	NA	NA	NA	NA	NA	NA	NA	NA	NA
ASCL5	NA	NA	NA	NA	NA	NA	NA	NA	NA	NA	NA	NA	NA	NA
ASF1A	0	0	0	0.0392157	0	0	0	0	0	0	0	0.0245098	0.0147059	0
ASF1B	0	0	0	0.0247525	0	0	0.0049505	0	0	0	0	0.00990099	0.0049505	0.00990099
ASGR1	0	0	0	0.0137457	0	0	0	0	0	0	0	0.00687285	0.00343643	0.00343643
ASGR2	0	0	0	0.00321543	0	0	0	0	0	0	0	0.00321543	0	0
ASH1L	0.00303132	0.000673627	0.000673627	0.0148198	0	0	0.0023577	0.000673627	0	0.000673627	0	0.00875716	0.00370495	0.0023577
ASH2L	0.00159236	0	0	0.0175159	0	0	0.00159236	0	0	0	0	0.00955414	0.00159236	0.00636943
ASIC1	0	0	0	0.0113636	0	0	0	0	0	0	0	0.0094697	0.00189394	0
ASIC2	0	0	0	0.00585938	0	0	0	0	0	0	0	0	0.00390625	0.00195312
ASIC3	0	0	0	0.0112994	0	0	0	0	0	0	0	0.00564972	0.00376648	0.00188324
ASIC4	0	0	0	0.00772798	0	0	0	0	0	0	0	0.00309119	0.00309119	0.0015456
ASIC5	0.0019802	0	0	0.0039604	0	0	0	0	0	0	0	0.0039604	0	0
ASIP	0	0	0	0.00757576	0	0	0	0	0	0	0	0.00757576	0	0
ASL	0.00431034	0	0	0.00862069	0	0	0.0215517	0	0	0	0	0.00215517	0.00431034	0.00215517
ASMT	NA	NA	NA	NA	NA	NA	NA	NA	NA	NA	NA	NA	NA	NA
ASMTL	0	0	0	0.0289855	0	0	0.020934	0	0	0	0	0.0112721	0.0112721	0.00644122
ASNA1	0.00287356	0	0	0.00574713	0	0	0.0172414	0	0	0	0	0.00287356	0	0.00287356
ASNS	0.00356506	0	0	0.0142602	0	0	0.0409982	0	0	0	0	0.00713012	0.00356506	0.00356506
ASNSD1	0	0	0	0.0108865	0	0	0.00155521	0	0	0	0	0.00777605	0.00311042	0
ASPA	0	0	0	0.00958466	0	0	0	0	0	0	0	0.00319489	0	0.00638978
ASPDH	0	0	0	0.0106007	0	0	0	0	0	0	0	0.0106007	0	0
ASPG	NA	NA	NA	NA	NA	NA	NA	NA	NA	NA	NA	NA	NA	NA
ASPH	0.00263852	0	0	0.0224274	0	0	0.00923483	0	0	0	0	0.0158311	0.00263852	0.00395778
ASPHD1	0	0	0	0.00512821	0	0	0	0	0	0	0	0.00512821	0	0
ASPHD2	0	0	0	0.00813008	0	0	0	0	0	0	0	0	0	0.00813008
ASPM	0.00316365	0.000575209	0	0.029048	0	0	0.00230083	0.000287604	0.000287604	0	0	0.0169687	0.00517688	0.0069025
ASPN	0.0104167	0	0	0.00520833	0	0	0	0	0	0	0	0.00260417	0.00260417	0
ASPRV1	0	0	0	0.0145773	0	0	0	0	0	0	0	0.0058309	0	0.00874636
ASPSCR1	0.00361664	0	0	0.0180832	0	0	0.00180832	0	0	0	0	0.0162749	0.00180832	0
ASRGL1	0.00324675	0	0	0.00324675	0	0	0	0	0	0	0	0.00324675	0	0
ASS1	0.00728155	0.00242718	0	0.0436893	0	0	0.00485437	0	0.00242718	0	0	0.0121359	0.00728155	0.0242718
ASTE1	NA	NA	NA	NA	NA	NA	NA	NA	NA	NA	NA	NA	NA	NA
ASTL	0	0	0	0.00464037	0	0	0	0	0	0	0	0.00464037	0	0
ASTN1	0	0	0	0.0030722	0	0	0	0	0	0	0	0.0015361	0	0.0015361
ASTN2	0.00149365	0	0	0.00373413	0	0	0	0	0	0	0	0.00224048	0.000746826	0.000746826
ASUN	0	0	0	0.0169972	0	0	0.00141643	0	0	0	0	0.0113314	0.00283286	0.00283286
ASXL1	0.00129786	0	0.000648929	0.0123297	0	0	0.00324465	0	0	0	0.000648929	0.00778715	0.00389358	0.000648929
ASXL2	0.00139373	0	0	0.0313589	0	0	0.00209059	0	0	0	0	0.0243902	0.00627178	0.000696864
ASXL3	0	0	0	0.00578292	0	0	0.00044484	0	0	0	0	0.0044484	0.00133452	0
ASZ1	0.00210526	0	0	0	0	0	0	0	0	0	0	0	0	0
ATAD1	0.00831025	0.00554017	0	0.0166205	0	0	0.0249307	0	0.00554017	0	0	0.0110803	0.00277008	0.00277008
ATAD2	0.000719424	0	0	0.0431655	0	0	0.0136691	0	0	0	0	0.0266187	0.0100719	0.00647482
ATAD2B	0.000685871	0	0	0.0185185	0	0	0	0	0	0	0	0.0144033	0.00411523	0
ATAD3A	0.00788644	0	0	0.0189274	0	0	0.011041	0	0	0	0	0.011041	0.00473186	0.00315457
ATAD3B	0.00617284	0	0	0.0154321	0	0	0.00308642	0	0	0	0	0.00771605	0.00771605	0
ATAD3C	0.00243309	0	0	0.0121655	0	0	0.00243309	0	0	0	0	0.00973236	0.00243309	0
ATAD5	0.0021692	0	0.000542299	0.0287419	0	0	0.0010846	0	0	0	0.000542299	0.0189805	0.00650759	0.0032538
ATAT1	0.0023753	0	0.0023753	0.0142518	0	0	0	0	0	0	0.0023753	0.00712589	0.00475059	0.0023753
ATCAY	0	0	0	0.00530504	0	0	0	0	0	0	0	0.00265252	0.00265252	0
ATE1	0.0019305	0	0	0.0212355	0	0	0.0019305	0	0	0	0	0.00579151	0	0.015444
ATF1	0	0	0	0.0479705	0	0	0.00369004	0	0	0	0	0.0369004	0.00738007	0.00369004
ATF2	0.00792079	0	0	0.0554455	0	0	0.0019802	0	0	0	0	0.029703	0.0257426	0
ATF3	0	0	0	0.00552486	0.00552486	0	0.00552486	0	0	0	0	0	0.00552486	0
ATF4	0.00569801	0	0	0.011396	0	0	0.017094	0	0	0	0	0.011396	0	0
ATF5	0.0035461	0	0	0.0035461	0	0	0	0	0	0	0	0.0035461	0	0
ATF6	0.00149254	0	0	0.0104478	0	0	0.00746269	0	0	0	0	0.00447761	0.00298507	0.00298507
ATF6B	0	0	0	0.00426743	0	0	0	0	0	0	0	0.00426743	0	0
ATF7	0	0	0	0.0668016	0.00202429	0	0.00202429	0	0	0	0	0.0384615	0.0263158	0.00202429
ATF7IP	0.0015748	0.000787402	0	0.0204724	0	0	0.0015748	0.000787402	0	0	0	0.0141732	0.00629921	0
ATF7IP2	0	0	0	0.0131965	0	0	0	0	0	0	0	0.0102639	0.00146628	0.00146628
ATG10	NA	NA	NA	NA	NA	NA	NA	NA	NA	NA	NA	NA	NA	NA
ATG12	0	0	0	0.0106952	0	0	0.0160428	0	0	0	0	0	0.0106952	0
ATG13	0	0	0	0.0116054	0	0	0	0	0	0	0	0.00967118	0.00193424	0
ATG14	0	0	0	0.0162602	0	0	0.00203252	0	0	0	0	0.0101626	0.00406504	0.00203252
ATG16L1	0	0	0	0.0144231	0	0	0.00160256	0	0	0	0	0.0112179	0.00320513	0
ATG16L2	0	0	0	0.0145396	0	0	0	0	0	0	0	0.00969305	0.00484653	0
ATG2A	0	0	0	0.0103199	0	0	0.00103199	0	0	0	0	0.00670795	0.00206398	0.00154799
ATG2B	0	0	0	0.0163619	0	0	0	0	0	0	0	0.0105871	0.00240616	0.00336862
ATG3	0	0	0	0.0191083	0	0	0.00636943	0	0	0	0	0	0.0127389	0.00636943
ATG4A	0	0	0	0.00502513	0	0	0	0	0	0	0	0.00251256	0	0.00251256
ATG4B	0	0	0	0.0152672	0	0	0.00254453	0	0	0	0	0.00763359	0	0.00763359
ATG4C	0	0	0	0.0240175	0	0	0	0	0	0	0	0.010917	0.00655022	0.00655022
ATG4D	0	0	0	0.0105485	0	0	0.0021097	0	0	0	0	0.00421941	0.0021097	0.00421941
ATG5	0	0	0	0.0109091	0	0	0.00727273	0	0	0	0	0	0.00363636	0.00727273
ATG7	0.00142248	0	0	0.00853485	0	0	0	0	0	0	0	0.00426743	0.00284495	0.00142248
ATG9A	0	0	0	0.0238379	0	0	0.00238379	0	0	0	0	0.0190703	0	0.00476758
ATG9B	0	0	0	0.00108225	0	0	0	0	0	0	0	0.00108225	0	0
ATHL1	0	0	0	0.0013089	0	0	0	0	0	0	0	0.0013089	0	0
ATIC	0.00506757	0	0	0.0439189	0	0	0.0287162	0	0	0	0	0.0185811	0.0101351	0.0152027
ATL1	0	0	0	0.0100784	0	0	0.00111982	0	0	0	0	0.00783875	0	0.00223964
ATL2	0.00343053	0	0.00171527	0.0171527	0	0	0.0154374	0	0	0.00171527	0	0.0102916	0.00171527	0.0051458
ATL3	0.00528169	0	0	0.0140845	0	0	0.00880282	0	0	0	0	0.0123239	0	0.00176056
ATM	0.000327225	0	0.000981675	0.0179974	0	0	0.00196335	0	0	0.000981675	0	0.0091623	0.00458115	0.00425393
ATMIN	0	0	0	0.00121507	0	0	0	0	0	0	0	0.00121507	0	0
ATN1	0.00419815	0.000839631	0.000839631	0.0251889	0	0	0.000839631	0.000839631	0	0	0.000839631	0.0201511	0.00335852	0.00167926
ATOH1	0	0	0	0.0112994	0	0	0	0	0	0	0	0.00564972	0	0.00564972
ATOH7	0	0	0	0.0263158	0	0	0	0	0	0	0	0.0197368	0.00657895	0
ATOH8	0.0124611	0	0	0.00623053	0	0	0	0	0	0	0	0.00311526	0.00311526	0
ATOX1	0.0273973	0	0	0.0273973	0	0	0.0410959	0	0	0	0	0.0273973	0	0
ATP10A	0.00133422	0	0	0.00733823	0	0	0	0	0	0	0	0.00466978	0	0.00266845
ATP10B	0	0	0	0.00342231	0	0	0	0	0	0	0	0.00136893	0.000684463	0.00136893
ATP10D	0.000701262	0	0	0.013324	0	0	0.00140252	0	0	0	0	0.00911641	0.00280505	0.00140252
ATP11A	0.000839631	0	0	0.0167926	0	0	0.00671704	0	0	0	0	0.00923594	0.00251889	0.00503778
ATP11B	0	0	0	0.00849618	0	0	0	0	0	0	0	0.00424809	0.00169924	0.00254885
ATP11C	0	0	0	0.0185512	0	0	0.00265018	0	0	0	0	0.00971731	0.00353357	0.00530035
ATP12A	0.00384986	0	0	0.00962464	0	0	0.00384986	0	0	0	0	0.00288739	0.00481232	0.00192493
ATP13A1	0.00166113	0	0	0.0141196	0	0	0.00996678	0	0	0	0	0.00498339	0.00415282	0.00498339
ATP13A2	0	0	0	0.00169492	0	0	0.00508475	0	0	0	0	0.000847458	0	0.000847458
ATP13A3	0.000815661	0	0	0.00815661	0	0	0.00734095	0	0	0	0	0.00570962	0	0.00244698
ATP13A4	0.00083612	0	0	0.0117057	0	0	0	0	0	0	0	0.00585284	0.00501672	0.00083612
ATP13A5	0	0	0	0.00492611	0	0	0.000821018	0	0	0	0	0	0.00328407	0.00164204
ATP1A1	0.000977517	0	0	0.028348	0	0	0.0342131	0	0	0	0	0.0156403	0.00684262	0.0058651
ATP1A2	0	0.000980392	0	0.0127451	0	0	0.0127451	0.000980392	0	0	0	0.00490196	0.00588235	0.00196078
ATP1A3	0.000987167	0	0	0.0138203	0	0	0.0148075	0	0	0	0	0.00493583	0.005923	0.0029615
ATP1A4	0.000971817	0	0	0.00485909	0	0	0.00777454	0	0	0	0	0.000971817	0.00388727	0
ATP1B1	0	0.00330033	0	0.00330033	0	0	0	0.00330033	0	0	0	0	0	0.00330033
ATP1B2	0	0	0	0.00344828	0	0	0	0	0	0	0	0	0	0.00344828
ATP1B3	0.00716846	0	0	0.0107527	0	0	0.0322581	0	0	0	0	0.00358423	0.00358423	0.00358423
ATP1B4	NA	NA	NA	NA	NA	NA	NA	NA	NA	NA	NA	NA	NA	NA
ATP2A1	0.001998	0	0	0.01998	0	0	0.00899101	0	0	0	0	0.011988	0.00599401	0.001998
ATP2A2	0.00383877	0	0	0.0335893	0.00191939	0	0.024952	0	0	0	0	0.0172745	0.0115163	0.00479846
ATP2A3	0	0	0	0.0105465	0	0	0.00862895	0	0	0	0	0.00575264	0.00383509	0.000958773
ATP2B1	0.00238474	0	0	0.0317965	0	0	0.0135135	0	0	0	0	0.0198728	0.00794913	0.00397456
ATP2B2	0.00160901	0	0	0.0233307	0	0	0.00402253	0	0	0	0	0.0144811	0.00563154	0.00321802
ATP2B3	0.000819672	0.000819672	0	0.0155738	0	0	0.00327869	0.000819672	0	0	0	0.00901639	0.0057377	0.000819672
ATP2B4	0	0.000805802	0	0.0257857	0	0	0.0153102	0.000805802	0	0	0	0.0128928	0.00805802	0.00483481
ATP2C1	0.00104932	0	0	0.0157398	0	0	0.00839454	0	0	0	0	0.00839454	0.00524659	0.00209864
ATP2C2	0.00211416	0	0	0.012685	0	0	0.00105708	0	0	0	0	0.00528541	0.00634249	0.00105708
ATP4A	0.00193237	0	0.000966184	0.00869565	0	0	0.00193237	0	0	0.000966184	0	0.00483092	0.00193237	0.00193237
ATP4B	0	0	0	0.0137457	0	0	0	0	0	0	0	0.00343643	0.00343643	0.00687285
ATP5A1	0.0289331	0	0.00361664	0.0379747	0	0	0.0271248	0	0	0	0.00361664	0.0198915	0.00723327	0.0108499
ATP5B	0.0170132	0	0	0.0491493	0	0	0.0189036	0	0	0	0	0.0245747	0.0113422	0.0132325
ATP5C1	0.0268456	0	0	0.0201342	0	0	0.0201342	0	0	0	0	0.0100671	0.0100671	0
ATP5D	0.00595238	0	0	0.0119048	0	0	0.00595238	0	0	0	0	0.0119048	0	0
ATP5E	0.0196078	0	0	0.0196078	0	0	0.0196078	0	0	0	0	0	0.0196078	0
ATP5EP2	NA	NA	NA	NA	NA	NA	NA	NA	NA	NA	NA	NA	NA	NA
ATP5F1	0.0351562	0	0	0.03125	0	0	0.0234375	0	0	0	0	0.0078125	0.0117188	0.0117188
ATP5G1	0	0	0	0	0	0	0.00735294	0	0	0	0	0	0	0
ATP5G2	0	0	0	0.0212766	0	0	0	0	0	0	0	0.0070922	0.0141844	0
ATP5G3	NA	NA	NA	NA	NA	NA	NA	NA	NA	NA	NA	NA	NA	NA
ATP5H	0.0931677	0	0	0.0372671	0	0	0.0248447	0	0	0	0	0.0124224	0	0.0248447
ATP5I	0.0144928	0	0	0.0869565	0	0	0.0434783	0	0	0	0	0.0289855	0.0144928	0.0434783
ATP5J	0.0504202	0	0	0.0168067	0	0	0.0336134	0	0	0	0	0.0168067	0	0
ATP5J2	0.0102041	0	0	0.0102041	0	0	0	0	0	0	0	0.0102041	0	0
ATP5L	0.0291262	0	0	0.00970874	0	0	0.0194175	0	0	0	0	0	0	0.00970874
ATP5L2	NA	NA	NA	NA	NA	NA	NA	NA	NA	NA	NA	NA	NA	NA
ATP5O	0.0375587	0	0	0.0751174	0	0	0.0610329	0	0	0	0	0.0375587	0.0140845	0.0234742
ATP5S	0	0	0	0.0112782	0	0	0	0	0	0	0	0.0037594	0.0075188	0
ATP5SL	0.00389105	0	0	0.0194553	0	0	0	0	0	0	0	0.00389105	0	0.0155642
ATP6AP1	0	0	0	0.00851064	0	0	0.00425532	0	0	0	0	0.00212766	0.00638298	0
ATP6AP1L	0	0	0	0.0133929	0	0	0	0	0	0	0	0	0	0.0133929
ATP6AP2	0	0	0	0.00285714	0	0.00285714	0.0142857	0	0	0	0	0.00285714	0	0
ATP6V0A1	0	0	0	0.00716846	0	0	0.0107527	0	0	0	0	0.00119474	0.00358423	0.00238949
ATP6V0A2	0.00233645	0	0	0.0221963	0	0	0.00584112	0	0	0	0	0.010514	0.00350467	0.00817757
ATP6V0A4	0	0	0	0.00595238	0	0	0.00119048	0	0	0	0	0.00119048	0.00357143	0.00119048
ATP6V0B	0	0	0	0.0114943	0	0	0	0	0	0	0	0.00766284	0	0.00383142
ATP6V0C	0	0	0	0.0258065	0	0	0	0	0	0	0	0.0193548	0.00645161	0
ATP6V0D1	0	0	0	0.0127551	0	0	0.0153061	0	0	0	0	0.00510204	0.00510204	0.00255102
ATP6V0D2	0.00285714	0	0	0.00285714	0	0	0	0	0	0	0	0	0	0.00285714
ATP6V0E1	NA	NA	NA	NA	NA	NA	NA	NA	NA	NA	NA	NA	NA	NA
ATP6V0E2	NA	NA	NA	NA	NA	NA	NA	NA	NA	NA	NA	NA	NA	NA
ATP6V1A	0.00486224	0	0	0.0226904	0	0	0.0243112	0	0	0	0	0.00972447	0.00324149	0.00972447
ATP6V1B1	0	0	0	0.00779727	0	0	0.00194932	0	0	0	0	0.00779727	0	0
ATP6V1B2	0.00195695	0	0.00195695	0.0156556	0	0	0.00782779	0	0	0	0.00195695	0.00978474	0.00195695	0.00391389
ATP6V1C1	0	0	0	0.0052356	0	0	0.0078534	0	0	0	0	0.0026178	0	0.0026178
ATP6V1C2	0.00234192	0	0	0.00702576	0	0	0	0	0	0	0	0.00468384	0	0.00234192
ATP6V1D	0.00404858	0	0	0.0202429	0	0	0.00809717	0	0	0	0	0.00404858	0.00809717	0.00809717
ATP6V1E1	0	0	0	0.0132743	0	0	0.00884956	0	0	0	0	0.00442478	0	0.00884956
ATP6V1E2	0	0	0	0.0221239	0	0	0.00442478	0	0	0	0	0.00884956	0.00442478	0.00884956
ATP6V1F	0	0	0	0.0168067	0	0	0.0336134	0	0	0	0	0.0168067	0	0
ATP6V1G1	0	0	0	0.00847458	0	0	0.0169492	0	0	0	0	0.00847458	0	0
ATP6V1G2	0	0	0	0.0189873	0	0	0.00632911	0	0	0	0	0.0126582	0	0.00632911
ATP6V1G3	0.0169492	0	0	0.0169492	0	0.00847458	0	0	0	0	0	0.0169492	0	0
ATP6V1H	0	0	0	0.00828157	0	0	0.010352	0	0	0	0	0.00207039	0.00207039	0.00414079
ATP7A	0.002	0	0	0.03	0	0	0.002	0	0	0	0	0.0193333	0.006	0.00466667
ATP7B	0.00204778	0	0	0.0122867	0	0	0.00204778	0	0	0	0	0.00819113	0.00341297	0.000682594
ATP8A1	0	0	0	0.0128866	0	0	0.00429553	0	0	0	0	0.00515464	0.00515464	0.00257732
ATP8A2	0.00261324	0	0	0.021777	0	0	0.00087108	0	0	0	0	0.0121951	0.00696864	0.00261324
ATP8B1	0.000799361	0	0.00159872	0.0135891	0	0	0	0	0	0.00159872	0	0.0039968	0.00319744	0.00639488
ATP8B2	0	0	0	0.0115798	0	0	0.00330852	0	0	0	0	0.00744417	0.00165426	0.00248139
ATP8B3	0	0	0	0.00846154	0	0	0.000769231	0	0	0	0	0.00461538	0.00307692	0.000769231
ATP8B4	0	0	0	0.0033557	0	0	0	0	0	0	0	0.000838926	0	0.00251678
ATP9A	0.00191022	0.00095511	0	0.00859599	0	0	0.00095511	0	0.00095511	0	0	0.00477555	0.00286533	0.00095511
ATP9B	0	0	0.00174368	0.021796	0	0	0	0	0	0.00174368	0	0.00959024	0.00523104	0.00697472
ATPAF1	0	0	0	0.00569801	0	0	0	0	0	0	0	0.00569801	0	0
ATPAF2	0	0	0	0.00346021	0	0	0	0	0	0	0	0.00346021	0	0
ATPIF1	0.0283019	0	0	0.0377358	0	0	0	0	0	0	0	0.0283019	0	0.00943396
ATR	0.000378215	0	0	0.00983359	0	0	0.00340393	0	0	0	0	0.00529501	0.00226929	0.00226929
ATRAID	0	0	0	0	0	0	0.00436681	0	0	0	0	0	0	0
ATRIP	0.00126422	0	0	0.0139064	0	0	0.00252845	0	0	0	0	0.0101138	0.00252845	0.00126422
ATRN	0	0	0	0.00489853	0	0	0.00069979	0	0	0	0	0.00069979	0.00279916	0.00139958
ATRNL1	0	0	0	0.000725163	0	0	0	0	0	0	0	0	0	0.000725163
ATRX	0.00561798	0.000802568	0	0.062199	0	0	0.00441413	0.000802568	0	0	0	0.046549	0.0120385	0.00361156
ATXN1	0	0	0	0.0122699	0.00613497	0	0	0	0	0	0	0.00736196	0.00368098	0.00122699
ATXN10	0.00210526	0	0	0.0147368	0	0	0.0189474	0	0	0	0	0.0105263	0.00421053	0
ATXN1L	0	0	0	0.0232221	0	0	0	0	0	0	0	0.0130624	0.00870827	0.00145138
ATXN2	0	0.000761615	0.00228484	0.0517898	0	0	0.000761615	0.000761615	0	0	0.00228484	0.0388423	0.00761615	0.0053313
ATXN2L	0.00186047	0.000930233	0.00186047	0.0632558	0.00186047	0	0.0055814	0.000930233	0	0	0.00186047	0.0427907	0.0102326	0.0102326
ATXN3	0.00253165	0	0	0.0303797	0.00253165	0	0.0177215	0	0	0	0	0.0253165	0.00253165	0.00253165
ATXN3L	0	0	0	0.0084507	0	0	0	0	0	0	0	0.0056338	0.0028169	0
ATXN7	0.00112108	0	0.00112108	0.0280269	0.00112108	0	0	0	0	0	0.00112108	0.0257848	0.00224215	0
ATXN7L1	0.00116144	0	0.00116144	0.029036	0	0	0	0	0	0	0.00116144	0.0255517	0.00348432	0
ATXN7L2	0.00277008	0	0	0.0124654	0	0	0	0	0	0	0	0.00831025	0.00415512	0
ATXN7L3	0.00864553	0	0	0.037464	0	0	0	0	0	0	0	0.0259366	0.00576369	0.00576369
ATXN7L3B	0	0	0	0.0309278	0	0	0	0	0	0	0	0.0103093	0	0.0206186
ATXN8	NA	NA	NA	NA	NA	NA	NA	NA	NA	NA	NA	NA	NA	NA
AUH	0.0147493	0	0	0.0117994	0	0	0	0	0	0	0	0.0117994	0	0
AUNIP	0	0	0	0.0168067	0	0	0	0	0	0	0	0.00560224	0.00840336	0.00280112
AUP1	0	0	0	0.0357143	0	0	0.0189076	0	0	0	0	0.0231092	0.00840336	0.00420168
AURKA	0	0	0	0.0620347	0	0	0.00248139	0	0	0	0	0.0421836	0.00992556	0.00992556
AURKAIP1	0	0	0	0.00502513	0	0	0.00502513	0	0	0	0	0.00502513	0	0
AURKB	0	0	0	0.0494186	0.00872093	0	0.0348837	0	0	0	0	0.0203488	0.0174419	0.0116279
AURKC	0.00323625	0	0	0.02589	0	0	0.00647249	0	0	0	0	0.00970874	0.00970874	0.00647249
AUTS2	0	0	0	0.0174742	0	0	0	0	0	0	0	0.0127085	0.00317712	0.00158856
AVEN	0	0.00828729	0.0110497	0.0248619	0	0	0.00828729	0.00828729	0	0.00276243	0.00828729	0.019337	0	0.00552486
AVIL	0.002442	0	0.001221	0.00732601	0	0	0	0	0	0.001221	0	0.00610501	0.001221	0
AVL9	0	0	0.00154321	0.0108025	0	0	0.00154321	0	0	0	0.00154321	0.00771605	0.00308642	0
AVP	NA	NA	NA	NA	NA	NA	NA	NA	NA	NA	NA	NA	NA	NA
AVPI1	NA	NA	NA	NA	NA	NA	NA	NA	NA	NA	NA	NA	NA	NA
AVPR1A	0	0	0	0.0119617	0	0	0	0	0	0	0	0.00956938	0	0.00239234
AVPR1B	0	0	0	0.00943396	0	0	0	0	0	0	0	0.00471698	0.00471698	0
AVPR2	0	0	0	0.016129	0	0	0	0	0	0	0	0.0107527	0	0.00537634
AWAT1	NA	NA	NA	NA	NA	NA	NA	NA	NA	NA	NA	NA	NA	NA
AWAT2	0	0	0	0.00600601	0	0	0	0	0	0	0	0.003003	0.003003	0
AXDND1	0.00296443	0	0	0.00592885	0	0	0	0	0	0	0	0.000988142	0.000988142	0.00395257
AXIN1	0	0	0	0.025522	0	0	0	0	0	0	0	0.0139211	0.00580046	0.00580046
AXIN2	0.00474496	0	0	0.0059312	0	0	0.00237248	0	0	0	0	0.00474496	0	0.00118624
AXL	0	0.00111857	0	0.0234899	0	0	0.00559284	0.00111857	0	0	0	0.00894855	0.00223714	0.0123043
AZGP1	0	0	0	0.0033557	0	0	0	0	0	0	0	0	0	0.0033557
AZI1	NA	NA	NA	NA	NA	NA	NA	NA	NA	NA	NA	NA	NA	NA
AZI2	0	0	0	0.0433673	0	0	0.00510204	0	0	0	0	0.0331633	0.0102041	0
AZIN1	0	0	0	0	0	0	0.0111607	0	0	0	0	0	0	0
AZU1	NA	NA	NA	NA	NA	NA	NA	NA	NA	NA	NA	NA	NA	NA
B2M	0	0	0	0.019305	0	0	0.015444	0	0	0	0	0.011583	0.003861	0.003861
B3GALNT1	0.00302115	0	0	0.00906344	0	0	0	0	0	0	0	0	0.00302115	0.0060423
B3GALNT2	0	0	0	0	0	0	0.002	0	0	0	0	0	0	0
B3GALT1	0	0.00306748	0	0	0	0	0	0	0.00306748	0	0	0	0	0
B3GALT2	0	0	0	0.00236967	0	0	0	0	0	0	0	0	0.00236967	0
B3GALT4	0	0	0	0.00793651	0	0	0	0	0	0	0	0	0.0026455	0.00529101
B3GALT5	0	0	0	0.00645161	0	0	0	0	0	0	0	0.00322581	0.00322581	0
B3GALT6	0	0	0	0.0121581	0	0	0	0	0	0	0	0.00607903	0.00303951	0.00303951
B3GALTL	0	0	0	0.00200803	0	0	0	0	0	0	0	0.00200803	0	0
B3GAT1	0	0	0	0.00288184	0	0	0	0	0	0	0	0	0	0.00288184
B3GAT2	0	0	0	0.00619195	0	0	0	0	0	0	0	0.00619195	0	0
B3GAT3	0	0	0	0.00293255	0	0	0	0	0	0	0	0	0	0.00293255
B3GNT1	0	0	0	0.00722892	0	0	0	0	0	0	0	0.00481928	0.00240964	0
B3GNT2	0	0	0	0.00503778	0	0	0.0100756	0	0	0	0	0.00251889	0	0.00251889
B3GNT3	0	0	0	0.00268817	0	0	0	0	0	0	0	0	0	0.00268817
B3GNT4	0	0	0	0.00529101	0	0	0	0	0	0	0	0	0.00529101	0
B3GNT5	NA	NA	NA	NA	NA	NA	NA	NA	NA	NA	NA	NA	NA	NA
B3GNT6	NA	NA	NA	NA	NA	NA	NA	NA	NA	NA	NA	NA	NA	NA
B3GNT7	0	0	0	0.0074813	0	0	0	0	0	0	0	0.00498753	0.00249377	0
B3GNT8	0	0	0	0.00503778	0	0	0	0	0	0	0	0.00503778	0	0
B3GNT9	0	0	0.00248756	0	0	0	0	0	0	0	0.00248756	0	0	0
B3GNTL1	0	0	0	0.00554017	0	0	0.00277008	0	0	0	0	0.00554017	0	0
B4GALNT1	0	0.00375235	0	0.00375235	0	0	0.00187617	0	0.00375235	0	0	0	0.00187617	0.00187617
B4GALNT2	0	0	0	0.00530035	0	0	0	0	0	0	0	0.00176678	0.00353357	0
B4GALNT3	0	0	0	0.00501002	0	0	0	0	0	0	0	0.00400802	0.001002	0
B4GALNT4	0.000962464	0	0	0.00769971	0	0	0	0	0	0	0	0.00288739	0	0.00481232
B4GALT1	0	0	0	0.0100503	0	0	0	0	0	0	0	0.0100503	0	0
B4GALT2	0	0	0	0.00806452	0	0	0	0	0	0	0	0.00268817	0	0.00537634
B4GALT3	0	0	0	0.0101781	0	0	0.00254453	0	0	0	0	0	0.00508906	0.00508906
B4GALT4	0	0	0	0.0116279	0	0	0	0	0	0	0	0.00290698	0	0.00872093
B4GALT5	0	0	0	0.0128866	0	0	0.00257732	0	0	0	0	0.00257732	0.00515464	0.00515464
B4GALT6	0	0	0	0.0104712	0	0	0	0	0	0	0	0	0	0.0104712
B4GALT7	NA	NA	NA	NA	NA	NA	NA	NA	NA	NA	NA	NA	NA	NA
B9D1	0.00469484	0	0	0.00469484	0	0	0.00938967	0	0	0	0	0	0	0.00469484
B9D2	NA	NA	NA	NA	NA	NA	NA	NA	NA	NA	NA	NA	NA	NA
BAALC	NA	NA	NA	NA	NA	NA	NA	NA	NA	NA	NA	NA	NA	NA
BAAT	0.00478469	0	0	0.0143541	0	0	0	0	0	0	0	0.00239234	0.00239234	0.00956938
BABAM1	0	0	0	0.0455927	0	0	0.00607903	0	0	0	0	0.0303951	0.0151976	0
BACE1	0.0159681	0	0	0.00798403	0	0	0.00199601	0	0	0	0	0.00598802	0	0.00199601
BACE2	0	0	0	0.011583	0	0	0	0	0	0	0	0.00579151	0.0019305	0.003861
BACH1	0	0	0	0.0149457	0	0	0	0	0	0	0	0.00951087	0.00543478	0
BACH2	0	0	0	0.0166468	0.00475624	0	0	0	0	0	0	0.0142687	0.00118906	0.00118906
BAD	0.00595238	0	0.00595238	0.107143	0	0	0	0	0	0	0.00595238	0.077381	0.0178571	0.0119048
BAG1	0	0	0	0.00869565	0	0	0.0057971	0	0	0	0	0.0057971	0.00289855	0
BAG2	0.014218	0	0	0.0521327	0	0	0.028436	0	0	0	0	0.0379147	0.00947867	0.00473934
BAG3	0.00347826	0.00173913	0.00347826	0.0747826	0	0	0.00173913	0.00173913	0	0	0.00347826	0.0486957	0.00869565	0.0173913
BAG4	0	0.00437637	0.0109409	0.0415755	0	0	0	0.00437637	0	0	0.0109409	0.0196937	0.00437637	0.0175055
BAG5	0.00223714	0	0	0.00671141	0	0	0.00223714	0	0	0	0	0.00223714	0.00223714	0.00223714
BAG6	0.000883392	0	0	0.024735	0	0	0.00706714	0	0	0	0	0.0150177	0.00795053	0.00176678
BAGE	NA	NA	NA	NA	NA	NA	NA	NA	NA	NA	NA	NA	NA	NA
BAGE2	NA	NA	NA	NA	NA	NA	NA	NA	NA	NA	NA	NA	NA	NA
BAGE3	NA	NA	NA	NA	NA	NA	NA	NA	NA	NA	NA	NA	NA	NA
BAGE4	NA	NA	NA	NA	NA	NA	NA	NA	NA	NA	NA	NA	NA	NA
BAGE5	NA	NA	NA	NA	NA	NA	NA	NA	NA	NA	NA	NA	NA	NA
BAHCC1	0.00268405	0.000766871	0	0.00920245	0	0	0	0.000766871	0	0	0	0.00575153	0.00306748	0.000383436
BAHD1	0	0	0	0.0217949	0	0	0.00128205	0	0	0	0	0.0153846	0.00384615	0.0025641
BAI1	0.000631313	0	0	0.00505051	0	0	0	0	0	0	0	0.00189394	0.00315657	0
BAI2	0	0.00189274	0	0.0100946	0	0	0	0.00189274	0	0	0	0.00126183	0.00567823	0.00315457
BAI3	0	0	0	0.0065703	0	0	0	0	0	0	0	0.00328515	0.00262812	0.00065703
BAIAP2	0.00361664	0	0	0.0687161	0	0	0.0126582	0	0	0	0	0.0361664	0.0162749	0.0162749
BAIAP2L1	0	0	0	0.0821918	0	0	0.00587084	0	0	0	0	0.035225	0.0254403	0.0215264
BAIAP2L2	0	0	0	0.0321361	0	0	0	0	0	0	0	0.026465	0.00378072	0.00189036
BAIAP3	0.00084246	0	0	0.00168492	0	0	0	0	0	0	0	0.00084246	0.00084246	0
BAK1	0	0	0	0.014218	0	0	0	0	0	0	0	0	0.00473934	0.00947867
BAMBI	0	0	0	0.0115385	0	0	0.00384615	0	0	0	0	0	0.00384615	0.00769231
BANF1	0.011236	0	0	0.0561798	0	0	0.011236	0	0	0	0	0.0224719	0.0224719	0.011236
BANF2	NA	NA	NA	NA	NA	NA	NA	NA	NA	NA	NA	NA	NA	NA
BANK1	0	0	0	0.00509554	0	0	0.00127389	0	0	0	0	0.00254777	0	0.00254777
BANP	0	0	0	0.017341	0	0	0	0	0	0	0	0.0134875	0.00192678	0.00192678
BAP1	0	0	0.00411523	0.0507545	0	0	0.00274348	0	0	0.00411523	0	0.0397805	0.00548697	0.00548697
BARD1	0.003861	0	0	0.034749	0	0	0.002574	0	0	0	0	0.023166	0.00900901	0.002574
BARHL1	0.0030581	0	0	0.0152905	0	0	0	0	0	0	0	0.0122324	0	0.0030581
BARHL2	NA	NA	NA	NA	NA	NA	NA	NA	NA	NA	NA	NA	NA	NA
BARX1	0	0	0	0.00787402	0	0	0	0	0	0	0	0.00393701	0.00393701	0
BARX2	0.0107527	0	0	0.00358423	0	0.00358423	0.00358423	0	0	0	0	0.00358423	0	0
BASP1	0.00881057	0	0	0.0881057	0	0	0.0352423	0	0	0	0	0.061674	0.0220264	0.00440529
BATF	0	0	0	0.024	0	0	0	0	0	0	0	0.008	0.016	0
BATF2	0	0	0	0.00364964	0	0	0	0	0	0	0	0.00364964	0	0
BATF3	0	0	0	0.015748	0	0	0	0	0	0	0	0.015748	0	0
BAX	0	0	0	0.0572917	0	0	0.015625	0	0	0	0	0.0208333	0.0364583	0
BAZ1A	0.00192802	0	0	0.0244216	0	0	0.00257069	0	0	0	0	0.0173522	0.00449871	0.00257069
BAZ1B	0.0121376	0.00134862	0	0.0377613	0	0	0.00337154	0	0.00134862	0	0	0.026298	0.00674309	0.00472016
BAZ2A	0.00262467	0	0.000524934	0.0178478	0	0	0.0015748	0	0	0	0.000524934	0.0125984	0.00472441	0.000524934
BAZ2B	0.00184502	0	0	0.0166052	0	0	0.000461255	0	0	0	0	0.0101476	0.0050738	0.00138376
BBC3	0	0	0	0.0268199	0	0	0	0	0	0	0	0.0153257	0	0.0114943
BBIP1	0	0	0	0.0108696	0	0	0	0	0	0	0	0.0108696	0	0
BBOX1	0.00258398	0	0	0.00258398	0	0	0	0	0	0	0	0.00258398	0	0
BBS1	0	0	0	0.0134907	0	0	0.00168634	0	0	0	0	0.00168634	0.010118	0.00168634
BBS10	0.00138313	0	0	0.00829876	0	0	0.00276625	0	0	0	0	0.00276625	0.00138313	0.00414938
BBS12	0	0	0	0.00140845	0	0	0	0	0	0	0	0	0.00140845	0
BBS2	0.00138696	0	0.00138696	0.00832178	0	0	0.00693481	0	0	0.00138696	0	0.00416089	0.00138696	0.00277393
BBS4	0	0	0	0.0134875	0	0	0.00578035	0	0	0	0	0	0.00192678	0.0115607
BBS5	0	0	0	0.00367647	0	0	0	0	0	0	0	0.00183824	0.00183824	0
BBS7	0.0027972	0	0	0.00839161	0	0	0.00979021	0	0	0	0	0.00559441	0.0013986	0.0013986
BBS9	0	0	0	0.00450958	0	0	0	0	0	0	0	0.00225479	0.00225479	0
BBX	0.0042508	0	0	0.0276302	0	0	0	0	0	0	0	0.0191286	0.00850159	0
BCAM	0	0	0	0.0111465	0	0	0	0	0	0	0	0.0111465	0	0
BCAN	0	0	0	0.00329308	0	0	0	0	0	0	0	0.00329308	0	0
BCAP29	0	0	0	0.0204082	0	0	0.0136054	0	0	0	0	0.0102041	0.00340136	0.00680272
BCAP31	0.0203252	0	0	0.00813008	0	0	0.0894309	0	0	0	0	0	0	0.00813008
BCAR1	0.00112613	0	0	0.0529279	0	0	0.00112613	0	0	0	0	0.0191441	0.00675676	0.027027
BCAR3	0.00242424	0	0.00242424	0.0339394	0	0	0	0	0	0.00121212	0.00121212	0.0169697	0.00969697	0.00727273
BCAR4	NA	NA	NA	NA	NA	NA	NA	NA	NA	NA	NA	NA	NA	NA
BCAS1	0.00171233	0	0	0.0136986	0	0	0	0	0	0	0	0.00856164	0.00513699	0
BCAS2	0	0	0	0.0311111	0	0	0.00444444	0	0	0	0	0.00888889	0.00444444	0.0177778
BCAS3	0.00107759	0	0	0.0280172	0	0	0.00107759	0	0	0	0	0.0215517	0.00538793	0.00107759
BCAS4	0	0	0	0.00473934	0	0	0.00947867	0	0	0	0	0.00473934	0	0
BCAT1	0.00259067	0	0	0.0310881	0	0	0.00777202	0	0	0	0	0.0181347	0.00777202	0.00518135
BCAT2	0.0157303	0	0	0.00224719	0	0.00224719	0.00674157	0	0	0	0	0	0	0.00224719
BCCIP	0.00636943	0.00636943	0	0.0191083	0	0	0.00955414	0.00636943	0	0	0	0.0127389	0.00318471	0.00318471
BCDIN3D	0	0	0	0.00342466	0	0	0.00342466	0	0	0	0	0.00342466	0	0
BCHE	0.00155521	0	0.00311042	0.00622084	0	0	0	0	0	0.00311042	0	0.00155521	0.00155521	0.00311042
BCKDHA	0.00208768	0	0	0.0250522	0	0	0.00208768	0	0	0	0	0.0146138	0.00417537	0.00626305
BCKDHB	0.00255102	0	0	0.0153061	0	0	0	0	0	0	0	0.00510204	0	0.0102041
BCKDK	0.00970874	0	0	0.0194175	0	0	0.00242718	0	0	0	0	0.00970874	0.00728155	0.00242718
BCL10	0	0	0	0.0686695	0	0	0.00858369	0	0	0	0	0.0472103	0.0214592	0
BCL11A	0	0	0	0.0443114	0	0	0.0011976	0	0	0	0	0.0263473	0.0167665	0.0011976
BCL11B	0.00111857	0	0	0.0615213	0	0	0.00559284	0	0	0	0	0.0436242	0.0167785	0.00111857
BCL2	0	0	0	0.0292887	0	0	0	0	0	0	0	0.0083682	0.0125523	0.0083682
BCL2A1	0.00571429	0	0	0.00571429	0	0	0	0	0	0	0	0.00571429	0	0
BCL2L1	0	0	0	0.0171674	0	0	0.00858369	0	0	0	0	0.00858369	0.00858369	0
BCL2L10	0	0	0	0.00829876	0	0	0.00829876	0	0	0	0	0	0.00829876	0
BCL2L11	0	0	0	0.0909091	0	0	0	0	0	0	0	0.0707071	0.020202	0
BCL2L12	0	0	0.00299401	0.0389222	0	0	0.00598802	0	0	0	0.00299401	0.0329341	0.00598802	0
BCL2L13	0	0	0	0.0453608	0	0	0.00618557	0	0	0	0	0.0391753	0.00618557	0
BCL2L14	0	0	0	0.00555556	0	0	0	0	0	0	0	0.00555556	0	0
BCL2L15	0	0	0	0.00613497	0	0	0	0	0	0	0	0	0.00613497	0
BCL2L2	0	0	0	0.0103627	0	0	0.00518135	0	0	0	0	0.00518135	0.00518135	0
BCL3	0	0	0	0.0220264	0	0	0.00440529	0	0	0	0	0.0176211	0	0.00440529
BCL6	0.00141643	0	0	0.0127479	0	0	0.00141643	0	0	0	0	0.00566572	0.00424929	0.00283286
BCL6B	0	0	0	0.0125	0	0	0	0	0	0	0	0.0104167	0.00208333	0
BCL7A	0	0	0	0.0761905	0	0	0.00952381	0	0	0	0	0.0666667	0.0047619	0.0047619
BCL7B	0	0	0	0.0544554	0	0	0.0049505	0	0	0	0	0.039604	0.0148515	0
BCL7C	0	0	0	0.0409556	0	0	0	0	0	0	0	0.0273038	0.0136519	0
BCL9	0.00280505	0.000701262	0	0.0336606	0	0	0	0.000701262	0	0	0	0.0245442	0.00911641	0
BCL9L	0.00667111	0.00133422	0.00333556	0.0286858	0	0	0	0.00133422	0	0	0.00333556	0.0233489	0.00333556	0.00200133
BCLAF1	0.0130435	0.0076087	0.00543478	0.136957	0.00108696	0	0.0076087	0.0076087	0	0.00108696	0.00434783	0.0902174	0.023913	0.0228261
BCMO1	0	0	0	0.0164534	0	0	0	0	0	0	0	0.00365631	0.00731261	0.00548446
BCO2	0.00345423	0	0	0.00690846	0	0	0	0	0	0	0	0.00172712	0	0.00518135
BCOR	0.0039886	0.0011396	0	0.0330484	0	0	0.0022792	0	0.0011396	0	0	0.0210826	0.00854701	0.0034188
BCORL1	0.000584454	0	0	0.0204559	0	0	0.000584454	0	0	0	0	0.0146113	0.00584454	0
BCORP1	0.0137931	0	0	0	0	0	0	0	0	0	0	0	0	0
BCR	0.00157356	0	0	0.0723839	0	0	0.00236035	0	0	0	0	0.0393391	0.0141621	0.0188828
BCS1L	0	0	0	0.00477327	0	0	0.0071599	0	0	0	0	0.00238663	0	0.00238663
BDH1	0.00291545	0	0	0.0233236	0	0	0	0	0	0	0	0.00874636	0.00291545	0.0116618
BDH2	0.0204082	0	0	0.00408163	0	0	0.00816327	0	0	0	0	0.00408163	0	0
BDKRB1	0	0	0	0.00849858	0	0	0	0	0	0	0	0.00849858	0	0
BDKRB2	0	0	0	0.0255754	0	0	0	0	0	0	0	0.0153453	0.00255754	0.00767263
BDNF	0.00404858	0	0	0.0242915	0	0	0	0	0	0	0	0.00404858	0.0121457	0.00809717
BDP1	0.00114329	0	0	0.0171494	0	0	0.000381098	0	0	0	0	0.00914634	0.00724085	0.000762195
BEAN1	0	0	0	0.027027	0	0	0	0	0	0	0	0.015444	0.003861	0.00772201
BECN1	0.00222222	0	0	0.0333333	0	0	0.00666667	0	0	0	0	0.0155556	0.0111111	0.00666667
BECN1P1	0	0	0	0.00232019	0	0	0	0	0	0	0	0	0	0.00232019
BEGAIN	0	0	0	0.0370995	0	0	0.00168634	0	0	0	0	0.0303541	0.00168634	0.00505902
BEND2	0.00250313	0	0	0.00625782	0	0	0	0	0	0	0	0.00500626	0.00125156	0
BEND3	0	0	0	0.0289855	0	0	0	0	0	0	0	0.0205314	0.00483092	0.00362319
BEND4	0	0	0	0.0168539	0	0	0	0	0	0	0	0.0093633	0.00561798	0.00187266
BEND5	0.00475059	0	0	0.00712589	0	0	0	0	0	0	0	0.00712589	0	0
BEND6	NA	NA	NA	NA	NA	NA	NA	NA	NA	NA	NA	NA	NA	NA
BEND7	0.00192678	0	0	0.0115607	0	0	0	0	0	0	0	0.00963391	0.00192678	0
BEST1	0	0	0	0.0136752	0	0	0.0017094	0	0	0	0	0.0034188	0.00512821	0.00512821
BEST2	0	0	0	0.00589391	0	0	0	0	0	0	0	0	0.00589391	0
BEST3	0.00149701	0	0	0.00598802	0	0	0	0	0	0	0	0.00449102	0	0.00149701
BEST4	0	0	0	0.00211416	0	0	0	0	0	0	0	0	0	0.00211416
BET1	0	0	0	0.0451128	0	0	0.0300752	0	0	0	0	0.0225564	0	0.0225564
BET1L	0	0	0	0.0172414	0	0	0.0103448	0	0	0	0	0.0137931	0	0.00344828
BEX1	0	0	0	0.008	0	0	0.008	0	0	0	0	0	0	0.008
BEX2	0	0	0	0	0	0	0.0078125	0	0	0	0	0	0	0
BEX4	0	0	0	0	0	0	0.00833333	0	0	0	0	0	0	0
BEX5	NA	NA	NA	NA	NA	NA	NA	NA	NA	NA	NA	NA	NA	NA
BFAR	0	0	0	0.00444444	0	0	0.02	0	0	0	0	0.00222222	0	0.00222222
BFSP1	0.00150376	0	0	0.0150376	0	0	0	0	0	0	0	0.00451128	0.00902256	0.00150376
BFSP2	0.00240964	0	0	0.00481928	0	0	0	0	0	0	0	0.00240964	0	0.00240964
BGLAP	NA	NA	NA	NA	NA	NA	NA	NA	NA	NA	NA	NA	NA	NA
BGN	0.00815217	0	0	0.00271739	0	0	0	0	0	0	0	0.00271739	0	0
BHLHA15	0	0	0	0.015873	0	0	0.00529101	0	0	0	0	0.010582	0.00529101	0
BHLHA9	0	0	0	0.00425532	0	0	0	0	0	0	0	0.00425532	0	0
BHLHB9	0.00182815	0	0	0.00365631	0	0	0.00182815	0	0	0	0	0	0.00182815	0.00182815
BHLHE22	0	0	0	0.023622	0	0	0	0	0	0	0	0.0183727	0.00262467	0.00262467
BHLHE23	0	0	0	0.00888889	0	0	0	0	0	0	0	0.00444444	0.00444444	0
BHLHE40	0.00728155	0	0	0.00485437	0.00485437	0	0.00242718	0	0	0	0	0.00242718	0	0.00242718
BHLHE41	0.00414938	0	0	0.00207469	0.00414938	0	0	0	0	0	0	0.00207469	0	0
BHMT	0.00246305	0	0.00246305	0.0147783	0	0	0	0	0	0.00246305	0	0.00492611	0.00246305	0.00738916
BHMT2	0	0	0	0.00826446	0	0	0	0	0	0	0	0.00275482	0	0.00550964
BICC1	0.00102669	0	0	0.013347	0	0	0	0	0	0	0	0.0112936	0	0.00205339
BICD1	0.00307692	0	0.00102564	0.0297436	0	0	0.00307692	0	0	0.00102564	0	0.0112821	0.00923077	0.00923077
BICD2	0.00242718	0	0	0.0533981	0	0	0	0	0	0	0	0.0291262	0.0157767	0.00849515
BID	0	0	0	0.025641	0	0	0.00512821	0	0	0	0	0.0153846	0.00512821	0.00512821
BIK	0	0	0	0.01875	0	0	0.00625	0	0	0	0	0.0125	0.00625	0
BIN1	0.00168634	0	0	0.0370995	0	0	0	0	0	0	0	0.0252951	0.010118	0.00168634
BIN2	0.0106195	0	0	0.079646	0	0	0.00353982	0	0	0	0	0.0477876	0.0283186	0.00353982
BIN3	0	0	0	0.00895522	0	0	0	0	0	0	0	0.00597015	0.00298507	0
BIRC2	0	0	0	0.00809061	0	0	0.02589	0	0	0	0	0.00647249	0	0.00161812
BIRC3	0	0	0	0.0115894	0	0	0.00993377	0	0	0	0	0.00827815	0.00331126	0
BIRC5	0.0606061	0	0	0.030303	0	0	0.00606061	0	0	0	0	0.00606061	0.0242424	0
BIRC6	0	0	0.000617665	0.0146181	0	0.000205888	0.00432366	0	0	0.000617665	0	0.00844142	0.00411777	0.00205888
BIRC7	0	0	0	0.00671141	0	0	0	0	0	0	0	0.00671141	0	0
BIRC8	0	0	0	0.00423729	0	0	0	0	0	0	0	0	0	0.00423729
BIVM	0	0	0	0.00596421	0	0	0	0	0	0	0	0.00198807	0	0.00397614
BLACE	NA	NA	NA	NA	NA	NA	NA	NA	NA	NA	NA	NA	NA	NA
BLCAP	NA	NA	NA	NA	NA	NA	NA	NA	NA	NA	NA	NA	NA	NA
BLID	0	0	0	0.0185185	0	0	0	0	0	0	0	0.00925926	0	0.00925926
BLK	0	0	0	0.0217028	0	0	0.00834725	0	0	0	0	0.00500835	0	0.0166945
BLM	0.00352858	0	0	0.0479887	0.00282287	0	0.00282287	0	0	0	0	0.0296401	0.01482	0.00352858
BLMH	0.0043956	0	0	0.0043956	0	0	0.0153846	0	0	0	0	0.0021978	0	0.0021978
BLNK	0.00219298	0	0	0.0219298	0	0	0	0	0	0	0	0.00438596	0.00657895	0.0109649
BLOC1S1	0	0	0	0.0392157	0	0	0.00653595	0	0	0	0	0.0196078	0.0130719	0.00653595
BLOC1S2	0.00704225	0	0	0.00704225	0	0	0	0	0	0	0	0	0	0.00704225
BLOC1S3	0	0	0	0.029703	0	0	0	0	0	0	0	0.00990099	0.0148515	0.0049505
BLOC1S4	0	0	0	0.0184332	0	0	0	0	0	0	0	0	0.00921659	0.00921659
BLOC1S5	0.0106952	0	0	0.0160428	0	0	0	0	0	0	0	0.0106952	0.00534759	0
BLOC1S6	0.0112994	0	0	0	0	0	0.00564972	0	0	0	0	0	0	0
BLVRA	0.0168919	0	0	0.0472973	0	0	0.0236486	0	0	0	0	0.0202703	0.0101351	0.0168919
BLVRB	0	0	0	0.0631068	0	0	0.0242718	0	0	0	0	0.0291262	0.0194175	0.0145631
BLZF1	0	0	0	0.025	0	0	0.0125	0	0	0	0	0.0125	0.0125	0
BMF	0	0	0	0.0163043	0	0	0	0	0	0	0	0.0163043	0	0
BMI1	0.00306748	0	0	0.0460123	0	0	0.00613497	0	0	0	0	0.0337423	0.00613497	0.00613497
BMP1	0	0	0	0.00811359	0	0	0	0	0	0	0	0.0040568	0.0020284	0.0020284
BMP10	0	0	0	0.00235849	0	0	0	0	0	0	0	0	0	0.00235849
BMP15	0	0	0	0.0153061	0	0	0	0	0	0	0	0.00510204	0.00510204	0.00510204
BMP2	0	0	0	0.00505051	0	0	0	0	0	0	0	0.00252525	0.00252525	0
BMP2K	0	0	0	0.0344531	0	0	0.000861326	0	0	0	0	0.0223945	0.00775194	0.00430663
BMP2KL	0	0	0	0.0218978	0	0	0.00729927	0	0	0	0	0.00973236	0.00729927	0.00486618
BMP3	0	0	0	0.00211864	0	0	0	0	0	0	0	0	0.00211864	0
BMP4	0	0	0	0.00735294	0	0	0.00245098	0	0	0	0	0.00245098	0.00245098	0.00245098
BMP5	0	0	0	0.00220264	0	0	0	0	0	0	0	0	0.00220264	0
BMP6	0	0	0	0	0	0	0	0	0	0	0	0	0	0
BMP7	0	0	0	0.00696056	0	0	0.00232019	0	0	0	0	0.00464037	0.00232019	0
BMP8A	0.00248756	0	0	0.00497512	0	0	0.00497512	0	0	0	0	0.00248756	0.00248756	0
BMP8B	0	0	0	0.00497512	0	0	0.00497512	0	0	0	0	0.00248756	0.00248756	0
BMPER	0	0	0	0.00437956	0	0	0	0	0	0	0	0.00145985	0.00291971	0
BMPR1A	0	0	0	0	0	0	0.0018797	0	0	0	0	0	0	0
BMPR1B	0	0	0	0.00796813	0	0	0	0	0	0	0	0.00398406	0.00199203	0.00199203
BMPR2	0	0	0	0.0211946	0	0	0	0	0	0	0	0.0105973	0.00481696	0.00578035
BMS1	0.00156006	0	0.00156006	0.0171607	0	0	0.00312012	0	0	0.00156006	0	0.0101404	0.00468019	0.00234009
BMX	0.00888889	0	0	0.0192593	0	0	0.00148148	0	0	0	0	0.0103704	0	0.00888889
BNC1	0.00201207	0	0	0.00503018	0	0	0	0	0	0	0	0.00301811	0.00201207	0
BNC2	0.00272975	0	0	0.00636943	0	0	0	0	0	0	0	0.00363967	0.000909918	0.00181984
BNIP1	0.0175439	0.00877193	0	0.0394737	0	0	0.0131579	0	0.00877193	0	0	0.0131579	0.0219298	0.00438596
BNIP2	0	0	0	0.0252874	0	0	0.00229885	0	0	0	0	0.0114943	0.00689655	0.00689655
BNIP3	0	0	0	0.0532787	0	0	0.00819672	0	0	0	0	0.045082	0.00819672	0
BNIP3L	0.00456621	0	0	0.0547945	0	0	0.00456621	0	0	0	0	0.0502283	0	0.00456621
BNIPL	NA	NA	NA	NA	NA	NA	NA	NA	NA	NA	NA	NA	NA	NA
BOC	0	0	0	0.00807899	0	0	0	0	0	0	0	0.00359066	0.00179533	0.002693
BOD1	0.00540541	0	0	0.00540541	0	0	0.0162162	0	0	0	0	0	0	0.00540541
BOD1L1	0.00196657	0	0	0.027532	0	0	0.00294985	0	0	0	0	0.0196657	0.00557194	0.00229433
BOD1L2	0	0	0	0.00581395	0	0	0	0	0	0	0	0	0	0.00581395
BOK	0	0	0	0.0140845	0	0	0.00469484	0	0	0	0	0.0140845	0	0
BOLA1	0.00729927	0	0	0.0218978	0	0	0	0	0	0	0	0.0218978	0	0
BOLA2	0	0	0	0	0	0	0.0120482	0	0	0	0	0	0	0
BOLA2B	0.0113636	0	0	0.0340909	0	0	0.0227273	0	0	0	0	0.0227273	0.0113636	0
BOLA3	NA	NA	NA	NA	NA	NA	NA	NA	NA	NA	NA	NA	NA	NA
BOLL	0.015015	0	0	0.003003	0	0	0.003003	0	0	0	0	0	0	0.003003
BOP1	0.00134048	0	0	0.0227882	0	0	0.00536193	0	0	0	0	0.0120643	0.00536193	0.00536193
BORA	0.00536673	0	0	0.0465116	0	0	0	0	0	0	0	0.0304114	0.0125224	0.00357782
BPESC1	NA	NA	NA	NA	NA	NA	NA	NA	NA	NA	NA	NA	NA	NA
BPGM	0	0	0	0.027027	0	0	0.003861	0	0	0	0	0.011583	0.00772201	0.003861
BPHL	0.0206186	0	0	0.00343643	0	0	0.00687285	0	0	0	0	0.00343643	0	0
BPI	0.00205339	0	0	0.00410678	0	0	0.00205339	0	0	0	0	0.00205339	0.00205339	0
BPIFA1	0.00390625	0	0	0.00390625	0	0	0	0	0	0	0	0	0.00390625	0
BPIFA2	NA	NA	NA	NA	NA	NA	NA	NA	NA	NA	NA	NA	NA	NA
BPIFA3	NA	NA	NA	NA	NA	NA	NA	NA	NA	NA	NA	NA	NA	NA
BPIFA4P	NA	NA	NA	NA	NA	NA	NA	NA	NA	NA	NA	NA	NA	NA
BPIFB1	0	0	0	0.00413223	0	0	0.00206612	0	0	0	0	0.00413223	0	0
BPIFB2	0	0	0	0.0131004	0	0	0	0	0	0	0	0.00436681	0.00655022	0.00218341
BPIFB3	0	0	0	0.00630252	0	0	0	0	0	0	0	0.00420168	0.00210084	0
BPIFB4	NA	NA	NA	NA	NA	NA	NA	NA	NA	NA	NA	NA	NA	NA
BPIFB6	NA	NA	NA	NA	NA	NA	NA	NA	NA	NA	NA	NA	NA	NA
BPIFC	0	0	0	0.00197239	0	0	0	0	0	0	0	0	0.00197239	0
BPNT1	0.00324675	0	0	0.0227273	0	0	0	0	0	0	0	0.00974026	0.00974026	0.00324675
BPTF	0.0013132	0.0016415	0.000984898	0.0380827	0	0	0.0019698	0.000984898	0.000656599	0	0.000984898	0.019698	0.0147735	0.00361129
BPY2	NA	NA	NA	NA	NA	NA	NA	NA	NA	NA	NA	NA	NA	NA
BRAF	0.00261097	0	0	0.0469974	0	0	0.00261097	0	0	0	0	0.0313316	0.0117493	0.00391645
BRAP	0.00337838	0	0	0.0304054	0	0	0.00675676	0	0	0	0	0.0202703	0.00675676	0.00337838
BRAT1	0	0	0.00121803	0.0133983	0	0	0.00487211	0	0	0.00121803	0	0.00730816	0.00487211	0.00121803
BRCA1	0.000530786	0	0	0.0403397	0.000530786	0	0.00106157	0	0	0	0	0.0329087	0.00690021	0.000530786
BRCA2	0.00146284	0.000292569	0	0.016969	0	0	0.000585138	0	0.000292569	0	0	0.00965477	0.00497367	0.00234055
BRCC3	0	0	0	0.022082	0	0	0.0157729	0	0	0	0	0.00946372	0.00630915	0.00630915
BRD1	0.00925147	0	0	0.039529	0	0	0.000841043	0	0	0	0	0.0269134	0.00925147	0.00336417
BRD2	0.00619579	0	0	0.0508055	0	0	0	0	0	0	0	0.0322181	0.0136307	0.00495663
BRD3	0.00550964	0	0	0.0426997	0	0.00275482	0	0	0	0	0	0.0385675	0.00413223	0
BRD4	0.00734214	0.00146843	0	0.0323054	0	0	0	0	0.00146843	0	0	0.0234949	0.00660793	0.00220264
BRD7	0.0030722	0	0	0.0291859	0	0	0.0030722	0	0	0	0	0.0184332	0.00614439	0.00460829
BRD8	0.00404858	0	0	0.0242915	0	0	0.00161943	0	0	0	0	0.0137652	0.00809717	0.00242915
BRD9	0.00335008	0	0	0.0150754	0	0	0	0	0	0	0	0.0100503	0.00502513	0
BRDT	0.0031679	0	0	0.0232313	0	0	0	0	0	0	0	0.0137276	0.00211193	0.00739176
BRE	0.00522193	0	0	0.0234987	0	0	0.0130548	0	0	0	0	0.0208877	0	0.00261097
BRF1	0.0014771	0	0	0.014771	0	0	0.00443131	0	0	0	0	0.00886263	0.00443131	0.0014771
BRF2	0	0	0	0.0238663	0	0	0.00477327	0	0	0	0	0.0143198	0.00477327	0.00477327
BRI3	0	0	0	0.016	0	0	0	0	0	0	0	0	0	0.016
BRI3BP	0.00398406	0	0	0.00398406	0	0	0.00796813	0	0	0	0	0.00398406	0	0
BRICD5	0	0	0	0.00769231	0	0	0	0	0	0	0	0	0.00769231	0
BRINP1	NA	NA	NA	NA	NA	NA	NA	NA	NA	NA	NA	NA	NA	NA
BRINP2	NA	NA	NA	NA	NA	NA	NA	NA	NA	NA	NA	NA	NA	NA
BRINP3	NA	NA	NA	NA	NA	NA	NA	NA	NA	NA	NA	NA	NA	NA
BRIP1	0.00320256	0	0	0.0352282	0	0	0.0040032	0	0	0	0	0.0208167	0.00880705	0.00560448
BRIX1	0.00283286	0	0.00283286	0.01983	0	0	0.00283286	0	0	0	0.00283286	0.00283286	0.00566572	0.0113314
BRK1	0	0	0	0.00952381	0	0	0.0190476	0	0	0	0	0	0	0.00952381
BRMS1	0	0	0	0.0137931	0	0	0.0103448	0	0	0	0	0.0137931	0	0
BRMS1L	0.00309598	0	0	0.0154799	0	0	0.00309598	0	0	0	0	0.0123839	0	0.00309598
BROX	0.00243309	0	0	0.0145985	0	0	0.00486618	0	0	0	0	0.00243309	0.00243309	0.00973236
BRPF1	0.00411862	0	0	0.0354201	0	0	0	0	0	0	0	0.0205931	0.0115321	0.00329489
BRPF3	0.00995851	0	0	0.0224066	0	0	0	0	0	0	0	0.0174274	0.00414938	0.000829876
BRS3	0	0	0	0.0075188	0	0	0	0	0	0	0	0.00501253	0.00250627	0
BRSK1	0.00128535	0	0.00128535	0.0257069	0	0	0.00128535	0	0	0	0.00128535	0.0179949	0.00771208	0
BRSK2	0	0	0.0013587	0.0339674	0	0	0.0013587	0	0	0	0.0013587	0.0244565	0.00815217	0.0013587
BRWD1	0.00172414	0	0.000431034	0.0301724	0	0	0.000431034	0	0	0.000431034	0	0.025431	0.00215517	0.00258621
BRWD3	0	0.000554939	0.000554939	0.0172031	0	0	0.00110988	0	0.000554939	0	0.000554939	0.0099889	0.00443951	0.00277469
BSCL2	0	0	0	0.012931	0	0	0.00215517	0	0	0	0	0.00431034	0.00215517	0.00646552
BSDC1	0	0	0	0.0372093	0	0	0	0	0	0	0	0.0255814	0.0116279	0
BSG	0	0	0	0.0181818	0	0	0.025974	0	0	0	0	0.0155844	0.0025974	0
BSN	0.000764137	0	0	0.0134997	0	0	0.000254712	0	0	0	0	0.00891493	0.00280183	0.00178299
BSND	0	0	0	0.00625	0	0	0	0	0	0	0	0	0	0.00625
BSPH1	0	0	0	0	0	0.00757576	0	0	0	0	0	0	0	0
BSPRY	0.00497512	0	0	0.00995025	0	0	0	0	0	0	0	0.00746269	0.00248756	0
BST1	0	0	0	0.003003	0	0	0	0	0	0	0	0	0	0.003003
BST2	0	0	0	0.0222222	0	0	0.00555556	0	0	0	0	0.00555556	0.00555556	0.0111111
BSX	0.00429185	0	0	0.0128755	0	0	0	0	0	0	0	0.00858369	0	0.00429185
BTAF1	0.00108167	0	0	0.0140617	0	0	0.000540833	0	0	0	0	0.00648999	0.00432666	0.003245
BTBD1	0	0	0.00207469	0.00622407	0	0	0.0145228	0	0	0	0.00207469	0.00207469	0.00414938	0
BTBD10	0	0	0	0.0105263	0	0	0.00421053	0	0	0	0	0.00842105	0	0.00210526
BTBD11	0	0	0	0.0108696	0	0	0	0	0	0	0	0.00271739	0.00452899	0.00362319
BTBD16	0.00197628	0.00197628	0	0.00988142	0	0	0	0	0.00197628	0	0	0.00395257	0.00592885	0
BTBD17	0	0	0	0.0041841	0	0	0	0	0	0	0	0.00209205	0	0.00209205
BTBD18	0	0	0	0.00702247	0	0	0	0	0	0	0	0.00280899	0.00421348	0
BTBD19	NA	NA	NA	NA	NA	NA	NA	NA	NA	NA	NA	NA	NA	NA
BTBD2	0	0	0	0	0	0	0.00571429	0	0	0	0	0	0	0
BTBD3	0	0	0	0.0268199	0	0	0.00383142	0	0	0	0	0.0229885	0	0.00383142
BTBD6	0.00206186	0	0	0.00206186	0	0	0	0	0	0	0	0	0.00206186	0
BTBD7	0	0	0	0.0167845	0	0	0.000883392	0	0	0	0	0.0106007	0.00441696	0.00176678
BTBD8	NA	NA	NA	NA	NA	NA	NA	NA	NA	NA	NA	NA	NA	NA
BTBD9	0	0	0.00163399	0.0130719	0	0	0.00163399	0	0	0.00163399	0	0.00816993	0.00163399	0.00326797
BTC	NA	NA	NA	NA	NA	NA	NA	NA	NA	NA	NA	NA	NA	NA
BTD	0	0	0	0.00736648	0	0	0	0	0	0	0	0.00368324	0.00184162	0.00184162
BTF3	0.00970874	0	0.0242718	0.0582524	0	0	0.0436893	0	0	0.00485437	0.0194175	0.0291262	0.0291262	0
BTF3L4	0.0126582	0	0	0.0253165	0	0	0.0189873	0	0	0	0	0.00632911	0.0189873	0
BTG1	0	0	0	0.0233918	0	0	0	0	0	0	0	0.0233918	0	0
BTG2	NA	NA	NA	NA	NA	NA	NA	NA	NA	NA	NA	NA	NA	NA
BTG3	0	0	0	0.031746	0	0	0.00396825	0	0	0	0	0.0119048	0.00396825	0.015873
BTG4	0.0044843	0	0	0.0044843	0	0	0	0	0	0	0	0	0.0044843	0
BTK	0.00151745	0	0	0.0500759	0	0	0.0091047	0	0	0	0	0.0227618	0.00758725	0.0197269
BTLA	0	0	0	0.0138408	0	0	0	0	0	0	0	0.00346021	0.00346021	0.00692042
BTN1A1	0	0	0	0.00190114	0	0	0	0	0	0	0	0.00190114	0	0
BTN2A1	0	0	0	0.00948767	0	0	0.00948767	0	0	0	0	0.00759013	0.00189753	0
BTN2A2	0.00382409	0	0	0.00764818	0	0	0.0133843	0	0	0	0	0.00573614	0.00191205	0
BTN2A3P	0	0	0	0.00170648	0	0	0.00170648	0	0	0	0	0	0	0.00170648
BTN3A1	0	0	0	0.00389864	0	0	0.00194932	0	0	0	0	0.00194932	0	0.00194932
BTN3A2	0	0	0	0.00598802	0	0	0.00299401	0	0	0	0	0.00598802	0	0
BTN3A3	0	0	0	0.00856164	0	0	0.00342466	0	0	0	0	0.00171233	0.00171233	0.00513699
BTNL10	NA	NA	NA	NA	NA	NA	NA	NA	NA	NA	NA	NA	NA	NA
BTNL2	0	0	0	0.00829876	0	0	0.00207469	0	0	0	0	0.00414938	0.00207469	0.00207469
BTNL3	NA	NA	NA	NA	NA	NA	NA	NA	NA	NA	NA	NA	NA	NA
BTNL8	0	0	0	0.014	0	0	0	0	0	0	0	0.006	0.002	0.006
BTNL9	NA	NA	NA	NA	NA	NA	NA	NA	NA	NA	NA	NA	NA	NA
BTRC	0	0	0	0.0115702	0	0	0	0	0	0	0	0.00330579	0.00330579	0.00495868
BUB1	0.000921659	0	0	0.0396313	0	0	0	0	0	0	0	0.0248848	0.0101382	0.00460829
BUB1B	0.00190476	0	0	0.032381	0.000952381	0	0.00761905	0	0	0	0	0.0171429	0.012381	0.00285714
BUB3	0.00609756	0	0	0.0335366	0	0	0.0213415	0	0	0	0	0.0152439	0.00914634	0.00914634
BUD13	0.00323102	0	0	0.100162	0	0	0.00161551	0	0	0	0	0.0759289	0.0161551	0.00807754
BUD31	0.00694444	0	0	0.0138889	0	0	0.0416667	0	0	0	0	0	0.00694444	0.00694444
BVES	0.00277778	0	0	0.00833333	0	0	0	0	0	0	0	0.00277778	0	0.00555556
BYSL	0.00228833	0	0.00228833	0.0251716	0	0	0.00686499	0	0	0	0.00228833	0.0114416	0.0114416	0.00228833
BZRAP1	0	0	0	0.00915455	0	0.000538503	0	0	0	0	0	0.00646204	0.00269251	0
BZW1	0.00477327	0	0	0.0143198	0	0	0.0357995	0	0	0	0	0.0119332	0	0.00238663
BZW2	0.00238663	0	0	0.0190931	0	0	0.00954654	0	0	0	0	0.0119332	0.0071599	0
C10orf10	NA	NA	NA	NA	NA	NA	NA	NA	NA	NA	NA	NA	NA	NA
C10orf105	NA	NA	NA	NA	NA	NA	NA	NA	NA	NA	NA	NA	NA	NA
C10orf107	0	0	0	0.00961538	0	0	0	0	0	0	0	0	0.00480769	0.00480769
C10orf11	0	0	0	0.020202	0	0	0	0	0	0	0	0.0151515	0	0.00505051
C10orf111	0.0129032	0	0	0.00645161	0	0	0	0	0	0	0	0.00645161	0	0
C10orf112	NA	NA	NA	NA	NA	NA	NA	NA	NA	NA	NA	NA	NA	NA
C10orf113	0.0129032	0	0	0.0129032	0	0	0	0	0	0	0	0.00645161	0	0.00645161
C10orf115	NA	NA	NA	NA	NA	NA	NA	NA	NA	NA	NA	NA	NA	NA
C10orf118	0.00298805	0	0.000996016	0.0189243	0	0	0.000996016	0	0	0	0.000996016	0.0139442	0.00199203	0.00298805
C10orf12	0	0.00160385	0.000801925	0.0264635	0	0	0.000801925	0	0.00160385	0.000801925	0	0.0200481	0.00561347	0.000801925
C10orf120	0	0	0	0.00597015	0	0	0	0	0	0	0	0.00597015	0	0
C10orf126	0.00581395	0	0	0	0	0	0	0	0	0	0	0	0	0
C10orf128	0	0	0	0.00699301	0	0	0	0	0	0	0	0.00699301	0	0
C10orf131	0	0	0	0.00390625	0	0	0	0	0	0	0	0.00390625	0	0
C10orf2	0	0	0	0.00988142	0	0	0	0	0	0	0	0.00197628	0.00592885	0.00197628
C10orf25	0	0	0	0.00819672	0	0	0	0	0	0	0	0	0	0.00819672
C10orf32	0	0	0	0.0285714	0	0	0	0	0	0	0	0.0190476	0.00952381	0
C10orf35	0	0	0	0.0247934	0	0	0	0	0	0	0	0.0247934	0	0
C10orf40	0	0	0	0.015625	0	0	0	0	0	0	0	0	0	0.015625
C10orf53	0	0	0	0.0107527	0	0	0	0	0	0	0	0	0.0107527	0
C10orf54	0	0	0	0.0321543	0	0	0.00321543	0	0	0	0	0.0257235	0.00321543	0.00321543
C10orf55	NA	NA	NA	NA	NA	NA	NA	NA	NA	NA	NA	NA	NA	NA
C10orf62	0	0	0	0.0044843	0	0	0	0	0	0	0	0	0.0044843	0
C10orf67	0	0.00337838	0	0.00337838	0	0	0	0.00337838	0	0	0	0	0.00337838	0
C10orf68	0	0	0	0.0111465	0	0	0	0	0	0	0	0.00159236	0.00796178	0.00159236
C10orf71	0	0	0	0.0236934	0	0	0	0	0	0	0	0.010453	0.010453	0.00278746
C10orf76	0	0	0	0.00870827	0	0	0.00580552	0	0	0	0	0.00725689	0.00145138	0
C10orf82	NA	NA	NA	NA	NA	NA	NA	NA	NA	NA	NA	NA	NA	NA
C10orf85	NA	NA	NA	NA	NA	NA	NA	NA	NA	NA	NA	NA	NA	NA
C10orf88	0	0	0	0.0292135	0	0	0.00224719	0	0	0	0	0.0179775	0.00674157	0.00449438
C10orf90	0.00125628	0	0	0.0125628	0	0	0.00251256	0	0	0	0	0.00502513	0.00628141	0.00125628
C10orf91	0	0	0	0.0137931	0	0	0	0	0	0	0	0.0137931	0	0
C10orf95	0	0	0	0.0155642	0	0	0	0	0	0	0	0.0077821	0.0077821	0
C10orf99	0	0	0	0.0493827	0	0	0	0	0	0	0	0.037037	0.0123457	0
C11orf1	NA	NA	NA	NA	NA	NA	NA	NA	NA	NA	NA	NA	NA	NA
C11orf16	NA	NA	NA	NA	NA	NA	NA	NA	NA	NA	NA	NA	NA	NA
C11orf21	NA	NA	NA	NA	NA	NA	NA	NA	NA	NA	NA	NA	NA	NA
C11orf24	0	0	0	0.0222717	0	0	0	0	0	0	0	0.00668151	0.0111359	0.00445434
C11orf30	NA	NA	NA	NA	NA	NA	NA	NA	NA	NA	NA	NA	NA	NA
C11orf31	0.0106383	0	0	0.0319149	0	0	0.0319149	0	0	0	0	0.0212766	0.0106383	0
C11orf34	NA	NA	NA	NA	NA	NA	NA	NA	NA	NA	NA	NA	NA	NA
C11orf39	NA	NA	NA	NA	NA	NA	NA	NA	NA	NA	NA	NA	NA	NA
C11orf40	0	0	0	0.00921659	0	0	0	0	0	0	0	0.00460829	0.00460829	0
C11orf42	0	0.003003	0	0.003003	0	0	0	0	0.003003	0	0	0	0.003003	0
C11orf44	NA	NA	NA	NA	NA	NA	NA	NA	NA	NA	NA	NA	NA	NA
C11orf45	0	0	0	0.00689655	0	0	0	0	0	0	0	0	0.00689655	0
C11orf48	0	0	0	0.0242215	0	0	0	0	0	0	0	0.017301	0.00346021	0.00346021
C11orf49	0	0	0	0.0271903	0	0	0.0060423	0	0	0	0	0.0120846	0.00302115	0.0120846
C11orf52	0	0	0	0.105691	0	0	0	0	0	0	0	0.0243902	0.0569106	0.0243902
C11orf53	0	0.00423729	0	0	0	0	0	0	0.00423729	0	0	0	0	0
C11orf54	0.00634921	0	0	0.0126984	0	0	0.00634921	0	0	0	0	0.0031746	0.0031746	0.00634921
C11orf57	0.00341297	0.0102389	0	0.0443686	0	0	0	0	0.0102389	0	0	0.0375427	0.00682594	0
C11orf58	0.0384615	0	0.00641026	0.108974	0	0	0.025641	0	0	0.00641026	0	0.0961538	0	0.0128205
C11orf63	0	0	0	0.00257069	0	0	0	0	0	0	0	0.00128535	0	0.00128535
C11orf65	0	0	0	0.00638978	0	0	0	0	0	0	0	0	0	0.00638978
C11orf68	0	0	0.0119522	0.0318725	0	0	0.00398406	0	0	0	0.0119522	0.00796813	0.0119522	0.0119522
C11orf70	0	0	0	0.0299625	0	0	0	0	0	0	0	0.0187266	0.00749064	0.00374532
C11orf71	0	0	0	0.00813008	0	0	0	0	0	0	0	0	0	0.00813008
C11orf72	0	0	0	0.0159363	0	0	0	0	0	0	0	0.0119522	0	0.00398406
C11orf73	0	0	0	0.00507614	0	0	0	0	0	0	0	0	0.00507614	0
C11orf74	0	0	0	0.0226244	0	0	0	0	0	0	0	0.0135747	0.00904977	0
C11orf80	0	0	0	0.00738552	0	0	0.0014771	0	0	0	0	0.0014771	0.00443131	0.0014771
C11orf83	0	0	0	0	0	0	0.0107527	0	0	0	0	0	0	0
C11orf84	0	0	0	0.0341207	0	0	0	0	0	0	0	0.0262467	0.00787402	0
C11orf85	0.0185185	0	0	0.00462963	0	0	0	0	0	0	0	0.00462963	0	0
C11orf86	0	0	0	0.0173913	0	0	0	0	0	0	0	0.0173913	0	0
C11orf87	NA	NA	NA	NA	NA	NA	NA	NA	NA	NA	NA	NA	NA	NA
C11orf88	0.00561798	0	0	0.0280899	0	0	0	0	0	0	0	0.0224719	0.00561798	0
C11orf91	NA	NA	NA	NA	NA	NA	NA	NA	NA	NA	NA	NA	NA	NA
C11orf94	0	0	0	0.0102041	0	0	0	0	0	0	0	0.0102041	0	0
C11orf95	0	0	0.00442478	0.00147493	0	0	0	0	0	0	0.00442478	0.00147493	0	0
C11orf96	0	0	0	0.0252874	0	0	0	0	0	0	0	0.0206897	0.0045977	0
C12orf10	0.00797872	0	0	0.0106383	0	0	0.00265957	0	0	0	0	0.00531915	0.00265957	0.00265957
C12orf29	0.00307692	0	0	0.00615385	0	0	0.00307692	0	0	0	0	0.00307692	0	0.00307692
C12orf36	NA	NA	NA	NA	NA	NA	NA	NA	NA	NA	NA	NA	NA	NA
C12orf39	NA	NA	NA	NA	NA	NA	NA	NA	NA	NA	NA	NA	NA	NA
C12orf4	0.00181159	0	0	0.00724638	0	0	0.00724638	0	0	0	0	0.00543478	0	0.00181159
C12orf40	0	0	0	0.0138037	0	0	0	0	0	0	0	0.00920245	0.00153374	0.00306748
C12orf42	0	0	0	0.00277778	0	0	0	0	0	0	0	0.00277778	0	0
C12orf43	0.00380228	0	0	0.0646388	0	0	0	0	0	0	0	0.0418251	0.0228137	0
C12orf44	NA	NA	NA	NA	NA	NA	NA	NA	NA	NA	NA	NA	NA	NA
C12orf45	0	0	0	0.0594595	0	0	0.0108108	0	0	0	0	0.0540541	0.00540541	0
C12orf49	0	0	0	0	0	0	0	0	0	0	0	0	0	0
C12orf50	0	0	0	0.0120773	0	0	0	0	0	0	0	0.00724638	0.00483092	0
C12orf52	NA	NA	NA	NA	NA	NA	NA	NA	NA	NA	NA	NA	NA	NA
C12orf54	0	0	0	0.023622	0	0	0	0	0	0	0	0.015748	0.00787402	0
C12orf55	0	0	0	0.00161499	0	0	0	0	0	0	0	0.000968992	0	0.000645995
C12orf56	0	0	0	0.00643087	0	0	0	0	0	0	0	0.00482315	0	0.00160772
C12orf57	0.015873	0	0	0	0	0	0.00793651	0	0	0	0	0	0	0
C12orf60	0	0	0	0.0122449	0	0	0	0	0	0	0	0.00816327	0.00408163	0
C12orf61	NA	NA	NA	NA	NA	NA	NA	NA	NA	NA	NA	NA	NA	NA
C12orf65	0	0	0	0.0060241	0	0	0	0	0	0	0	0	0	0.0060241
C12orf66	0	0	0	0.00213675	0	0	0	0	0	0	0	0.00213675	0	0
C12orf71	0	0	0	0.00371747	0	0	0	0	0	0	0	0.00371747	0	0
C12orf73	0	0	0	0.0140845	0	0	0	0	0	0	0	0.0140845	0	0
C12orf74	NA	NA	NA	NA	NA	NA	NA	NA	NA	NA	NA	NA	NA	NA
C12orf75	0	0	0	0.101124	0	0	0	0	0	0	0	0.0337079	0.0449438	0.0224719
C12orf76	NA	NA	NA	NA	NA	NA	NA	NA	NA	NA	NA	NA	NA	NA
C12orf77	0	0	0	0.0137931	0	0	0	0	0	0	0	0.00689655	0.00689655	0
C12orf79	NA	NA	NA	NA	NA	NA	NA	NA	NA	NA	NA	NA	NA	NA
C14orf1	0	0	0	0.00714286	0	0	0	0	0	0	0	0.00714286	0	0
C14orf105	0	0	0	0.0178571	0	0	0	0	0	0	0	0.00595238	0.0119048	0
C14orf119	0	0	0	0.00714286	0	0	0.0214286	0	0	0	0	0	0	0.00714286
C14orf132	NA	NA	NA	NA	NA	NA	NA	NA	NA	NA	NA	NA	NA	NA
C14orf142	0	0	0	0.02	0	0	0	0	0	0	0	0.01	0.01	0
C14orf144	NA	NA	NA	NA	NA	NA	NA	NA	NA	NA	NA	NA	NA	NA
C14orf159	0.00161031	0	0	0.00483092	0	0	0	0	0	0	0	0.00322061	0.00161031	0
C14orf166	0.0245902	0	0	0.0163934	0	0	0.045082	0	0	0	0	0.00409836	0.00409836	0.00819672
C14orf177	0	0	0	0.008	0	0	0	0	0	0	0	0	0.008	0
C14orf178	NA	NA	NA	NA	NA	NA	NA	NA	NA	NA	NA	NA	NA	NA
C14orf180	NA	NA	NA	NA	NA	NA	NA	NA	NA	NA	NA	NA	NA	NA
C14orf182	0	0	0	0.012987	0	0	0	0	0	0	0	0.00649351	0.00649351	0
C14orf183	NA	NA	NA	NA	NA	NA	NA	NA	NA	NA	NA	NA	NA	NA
C14orf2	0.010101	0	0	0	0	0	0.010101	0	0	0	0	0	0	0
C14orf23	NA	NA	NA	NA	NA	NA	NA	NA	NA	NA	NA	NA	NA	NA
C14orf28	0	0	0	0.00967742	0	0	0	0	0	0	0	0.00322581	0	0.00645161
C14orf37	0	0	0	0.00775194	0	0	0	0	0	0	0	0.00387597	0.00258398	0.00129199
C14orf39	0.00877193	0	0	0.0350877	0	0	0	0	0	0	0	0	0.0175439	0.0175439
C14orf64	NA	NA	NA	NA	NA	NA	NA	NA	NA	NA	NA	NA	NA	NA
C14orf79	0	0	0	0.00307692	0	0	0	0	0	0	0	0.00307692	0	0
C14orf80	0	0	0	0	0	0	0.0020202	0	0	0	0	0	0	0
C14orf93	0	0	0	0.0148699	0	0	0.00185874	0	0	0	0	0.00743494	0.00557621	0.00185874
C15orf26	0	0	0	0.00996678	0	0	0	0	0	0	0	0.00332226	0.00664452	0
C15orf27	0	0	0	0.00753296	0	0	0	0	0	0	0	0.00564972	0.00188324	0
C15orf32	0	0	0	0.00561798	0	0	0	0	0	0	0	0	0.00561798	0
C15orf37	NA	NA	NA	NA	NA	NA	NA	NA	NA	NA	NA	NA	NA	NA
C15orf38	NA	NA	NA	NA	NA	NA	NA	NA	NA	NA	NA	NA	NA	NA
C15orf39	0.00286533	0	0	0.0238777	0	0	0.00095511	0	0	0	0	0.0162369	0.00573066	0.00191022
C15orf40	0	0	0	0.0196078	0	0	0.00653595	0	0	0	0	0.00653595	0.00653595	0.00653595
C15orf41	0.00348432	0	0	0.00348432	0	0	0.00348432	0	0	0	0	0	0.00348432	0
C15orf43	0	0	0	0.0136364	0	0	0	0	0	0	0	0.00454545	0	0.00909091
C15orf48	0	0	0	0	0	0	0	0	0	0	0	0	0	0
C15orf52	0	0	0.00187266	0.0131086	0	0	0	0	0	0	0.00187266	0.011236	0.00187266	0
C15orf53	0	0	0	0.0391061	0	0	0	0	0	0	0	0.0391061	0	0
C15orf54	0	0	0	0.010929	0	0	0	0	0	0	0	0.00546448	0.00546448	0
C15orf56	NA	NA	NA	NA	NA	NA	NA	NA	NA	NA	NA	NA	NA	NA
C15orf57	0.00492611	0	0	0.00492611	0	0	0.00492611	0	0	0	0	0	0	0.00492611
C15orf59	0	0	0	0.0170648	0	0	0	0	0	0	0	0.00682594	0.0102389	0
C15orf61	0	0	0	0.00636943	0	0	0	0	0	0	0	0	0.00636943	0
C15orf62	NA	NA	NA	NA	NA	NA	NA	NA	NA	NA	NA	NA	NA	NA
C15orf65	NA	NA	NA	NA	NA	NA	NA	NA	NA	NA	NA	NA	NA	NA
C16orf13	0	0	0	0.00490196	0	0	0	0	0	0	0	0	0.00490196	0
C16orf3	NA	NA	NA	NA	NA	NA	NA	NA	NA	NA	NA	NA	NA	NA
C16orf45	0.00490196	0	0	0.0147059	0	0	0.00490196	0	0	0	0	0.00980392	0.00490196	0
C16orf46	0	0	0	0.0151899	0	0	0	0	0	0	0	0.00759494	0.00253165	0.00506329
C16orf47	NA	NA	NA	NA	NA	NA	NA	NA	NA	NA	NA	NA	NA	NA
C16orf52	0	0	0.00598802	0	0	0	0	0	0	0	0.00598802	0	0	0
C16orf54	0	0	0	0.0267857	0	0	0.00446429	0	0	0	0	0.00446429	0.0223214	0
C16orf58	0	0	0	0.00854701	0	0	0.0149573	0	0	0	0	0.0042735	0.0042735	0
C16orf59	0	0	0	0.00692841	0	0	0.00230947	0	0	0	0	0.00461894	0.00230947	0
C16orf62	0.00190114	0	0	0.0180608	0	0	0.00190114	0	0	0	0	0.00855513	0.00570342	0.00380228
C16orf70	0.00236967	0	0	0.007109	0	0	0	0	0	0	0	0.00236967	0.00236967	0.00236967
C16orf71	0	0	0	0.00931099	0	0	0	0	0	0	0	0.00558659	0.00372439	0
C16orf72	0	0	0	0.0145455	0	0	0	0	0	0	0	0.0145455	0	0
C16orf74	0	0	0	0.0394737	0	0	0	0	0	0	0	0	0.0394737	0
C16orf78	0	0	0	0.00754717	0	0	0.0113208	0	0	0	0	0	0.00377358	0.00377358
C16orf80	0	0	0	0.0207254	0	0	0.00518135	0	0	0	0	0	0.0103627	0.0103627
C16orf82	0	0	0	0.0230415	0	0	0	0	0	0	0	0.0184332	0.00460829	0
C16orf86	0	0	0	0.00315457	0	0	0	0	0	0	0	0.00315457	0	0
C16orf87	0.0124224	0	0	0.00621118	0	0	0	0	0	0	0	0.00621118	0	0
C16orf89	0	0	0	0.0248756	0	0	0	0	0	0	0	0.0124378	0.00746269	0.00497512
C16orf90	NA	NA	NA	NA	NA	NA	NA	NA	NA	NA	NA	NA	NA	NA
C16orf91	NA	NA	NA	NA	NA	NA	NA	NA	NA	NA	NA	NA	NA	NA
C16orf92	0	0	0	0.00757576	0	0	0	0	0	0	0	0	0.00757576	0
C16orf93	0	0	0	0.00757576	0	0	0.00252525	0	0	0	0	0.00505051	0.00252525	0
C16orf95	0	0	0	0.0292887	0	0	0	0	0	0	0	0.0209205	0.0083682	0
C16orf96	0.000876424	0	0	0.0035057	0	0	0.00175285	0	0	0	0	0.00262927	0	0.000876424
C16orf97	0	0	0	0.015873	0	0	0	0	0	0	0	0	0	0.015873
C17orf100	0	0	0	0.0304878	0	0	0	0	0	0	0	0.0182927	0.0121951	0
C17orf102	0	0	0.00598802	0.0239521	0	0	0	0	0	0	0.00598802	0.011976	0.011976	0
C17orf104	0	0	0	0.00735294	0	0	0	0	0	0	0	0.00105042	0.0052521	0.00105042
C17orf105	0.00609756	0	0	0.00609756	0	0	0	0	0	0	0	0	0	0.00609756
C17orf107	NA	NA	NA	NA	NA	NA	NA	NA	NA	NA	NA	NA	NA	NA
C17orf112	NA	NA	NA	NA	NA	NA	NA	NA	NA	NA	NA	NA	NA	NA
C17orf47	0.00175439	0	0	0.00701754	0	0	0	0	0	0	0	0.00350877	0.00175439	0.00175439
C17orf49	0.0060241	0	0	0.0783133	0	0	0.0060241	0	0	0	0	0.0542169	0.0180723	0.0060241
C17orf50	NA	NA	NA	NA	NA	NA	NA	NA	NA	NA	NA	NA	NA	NA
C17orf51	0	0	0	0.00452489	0	0	0	0	0	0	0	0	0.00452489	0
C17orf53	0	0.00618238	0	0.0216383	0	0	0	0.00618238	0	0	0	0.0139104	0.00772798	0
C17orf58	0	0	0	0.0206186	0	0	0	0	0	0	0	0	0	0.0206186
C17orf59	0	0	0	0.0196078	0	0	0	0	0	0	0	0.0140056	0.00560224	0
C17orf62	0	0	0	0.0134529	0	0	0	0	0	0	0	0.0134529	0	0
C17orf64	0	0	0	0.00423729	0	0	0	0	0	0	0	0.00423729	0	0
C17orf67	0	0	0	0.00877193	0	0	0	0	0	0	0	0.00877193	0	0
C17orf70	NA	NA	NA	NA	NA	NA	NA	NA	NA	NA	NA	NA	NA	NA
C17orf74	0	0	0	0.0159681	0	0	0	0	0	0	0	0.00798403	0.00798403	0
C17orf75	0.00505051	0	0	0.0227273	0	0	0	0	0	0	0	0.0126263	0.00757576	0.00252525
C17orf77	0	0	0	0.0288066	0	0	0	0	0	0	0	0.0246914	0.00411523	0
C17orf78	0	0	0	0.0218182	0	0	0	0	0	0	0	0.0145455	0.00727273	0
C17orf80	0.00492611	0	0	0.0131363	0	0	0	0	0	0	0	0.00328407	0.00985222	0
C17orf82	0	0	0	0.0358566	0	0	0	0	0	0	0	0.0199203	0.0159363	0
C17orf85	0.00645161	0	0	0.0483871	0	0	0	0	0	0	0	0.0419355	0.0016129	0.00483871
C17orf89	0	0	0	0.0253165	0	0	0	0	0	0	0	0.0126582	0.0126582	0
C17orf96	0	0.00263852	0	0.0105541	0	0	0	0.00263852	0	0	0	0.0105541	0	0
C17orf97	0	0	0	0.00441501	0	0	0	0	0	0	0	0.00441501	0	0
C17orf98	NA	NA	NA	NA	NA	NA	NA	NA	NA	NA	NA	NA	NA	NA
C17orf99	0	0	0	0.00377358	0	0	0	0	0	0	0	0	0.00377358	0
C18orf12	NA	NA	NA	NA	NA	NA	NA	NA	NA	NA	NA	NA	NA	NA
C18orf15	NA	NA	NA	NA	NA	NA	NA	NA	NA	NA	NA	NA	NA	NA
C18orf21	0	0	0	0.0484581	0	0	0	0	0	0	0	0.030837	0.0132159	0.00440529
C18orf25	0.00248139	0	0.00248139	0.0620347	0	0	0	0	0	0	0.00248139	0.0471464	0.0124069	0.00248139
C18orf32	0	0	0	0.0263158	0	0	0.0394737	0	0	0	0	0	0	0.0263158
C18orf42	NA	NA	NA	NA	NA	NA	NA	NA	NA	NA	NA	NA	NA	NA
C18orf54	0.00662252	0	0	0.0264901	0	0	0	0	0	0	0	0.0264901	0	0
C18orf63	0.00145985	0	0	0.0116788	0	0	0	0	0	0	0	0.00583942	0.00583942	0
C18orf8	0.00152207	0	0	0.00913242	0	0	0	0	0	0	0	0.00456621	0.00304414	0.00152207
C19orf10	0	0	0	0.010582	0	0	0.00529101	0	0	0	0	0	0.00529101	0.00529101
C19orf12	0	0	0	0	0	0	0.00657895	0	0	0	0	0	0	0
C19orf18	0.00465116	0	0	0	0	0	0	0	0	0	0	0	0	0
C19orf24	0	0	0	0.030303	0	0	0	0	0	0	0	0.0151515	0.0151515	0
C19orf25	0	0	0	0.00625	0	0	0	0	0	0	0	0	0	0.00625
C19orf26	NA	NA	NA	NA	NA	NA	NA	NA	NA	NA	NA	NA	NA	NA
C19orf35	NA	NA	NA	NA	NA	NA	NA	NA	NA	NA	NA	NA	NA	NA
C19orf40	NA	NA	NA	NA	NA	NA	NA	NA	NA	NA	NA	NA	NA	NA
C19orf43	0.0227273	0	0	0.0568182	0	0	0.0113636	0	0	0	0	0.0340909	0.0170455	0.00568182
C19orf44	0	0	0	0.0136986	0	0	0	0	0	0	0	0.0106545	0.00304414	0
C19orf45	0	0.0019802	0	0.0019802	0	0	0	0	0.0019802	0	0	0	0.0019802	0
C19orf47	0	0	0	0.056872	0	0	0	0	0	0	0	0.0308057	0.0260664	0
C19orf48	0	0	0	0.025641	0	0	0	0	0	0	0	0.017094	0.00854701	0
C19orf52	0	0	0	0	0	0	0.00769231	0	0	0	0	0	0	0
C19orf53	0	0	0	0.010101	0	0	0.020202	0	0	0	0	0.010101	0	0
C19orf54	0	0	0	0.002849	0	0	0.002849	0	0	0	0	0.002849	0	0
C19orf57	0	0	0	0.0134731	0	0	0	0	0	0	0	0.0134731	0	0
C19orf60	NA	NA	NA	NA	NA	NA	NA	NA	NA	NA	NA	NA	NA	NA
C19orf66	0	0	0	0.0309278	0	0	0	0	0	0	0	0.0206186	0.0103093	0
C19orf67	0	0	0	0.0139665	0	0	0	0	0	0	0	0.00837989	0.0027933	0.0027933
C19orf68	0	0	0	0.00318979	0	0	0.00318979	0	0	0	0	0.00318979	0	0
C19orf70	NA	NA	NA	NA	NA	NA	NA	NA	NA	NA	NA	NA	NA	NA
C19orf71	NA	NA	NA	NA	NA	NA	NA	NA	NA	NA	NA	NA	NA	NA
C19orf73	NA	NA	NA	NA	NA	NA	NA	NA	NA	NA	NA	NA	NA	NA
C19orf80	NA	NA	NA	NA	NA	NA	NA	NA	NA	NA	NA	NA	NA	NA
C19orf81	0	0	0	0.020202	0	0	0	0	0	0	0	0.0151515	0	0.00505051
C19orf82	NA	NA	NA	NA	NA	NA	NA	NA	NA	NA	NA	NA	NA	NA
C1D	0	0	0	0	0	0	0.00555556	0	0	0	0	0	0	0
C1GALT1	0.00275482	0	0	0.0137741	0	0	0.00275482	0	0	0	0	0.00275482	0	0.0110193
C1GALT1C1	0	0	0	0.00314465	0	0	0.00314465	0	0	0	0	0.00314465	0	0
C1orf100	0.00680272	0	0	0	0	0	0	0	0	0	0	0	0	0
C1orf101	0	0	0	0.0084122	0	0	0	0	0	0	0	0.00105152	0.00105152	0.00630915
C1orf105	0.00546448	0	0	0.0163934	0	0	0	0	0	0	0	0.0163934	0	0
C1orf106	0	0	0.0015083	0.0211161	0	0	0	0	0	0	0.0015083	0.00904977	0.00452489	0.00754148
C1orf109	0	0	0	0	0	0	0.00985222	0	0	0	0	0	0	0
C1orf110	0	0	0	0.00662252	0	0	0	0	0	0	0	0.00331126	0.00331126	0
C1orf111	NA	NA	NA	NA	NA	NA	NA	NA	NA	NA	NA	NA	NA	NA
C1orf112	0.00117233	0	0	0.00117233	0	0	0.00117233	0	0	0	0	0.00117233	0	0
C1orf115	0	0	0	0.00704225	0	0	0	0	0	0	0	0	0	0.00704225
C1orf116	NA	NA	NA	NA	NA	NA	NA	NA	NA	NA	NA	NA	NA	NA
C1orf122	0	0	0	0.00628931	0	0	0	0	0	0	0	0.00628931	0	0
C1orf123	0	0	0	0.025	0	0	0.00625	0	0	0	0	0.0125	0	0.0125
C1orf127	0	0	0	0.00121507	0	0	0	0	0	0	0	0.00121507	0	0
C1orf131	0.00340136	0	0	0.0612245	0	0	0	0	0	0	0	0.0442177	0.0136054	0.00340136
C1orf134	NA	NA	NA	NA	NA	NA	NA	NA	NA	NA	NA	NA	NA	NA
C1orf137	NA	NA	NA	NA	NA	NA	NA	NA	NA	NA	NA	NA	NA	NA
C1orf141	0	0	0	0.0125	0	0	0.0075	0	0	0	0	0.0075	0.005	0
C1orf143	NA	NA	NA	NA	NA	NA	NA	NA	NA	NA	NA	NA	NA	NA
C1orf145	NA	NA	NA	NA	NA	NA	NA	NA	NA	NA	NA	NA	NA	NA
C1orf146	0	0	0	0.0222222	0	0	0	0	0	0	0	0.0111111	0.0111111	0
C1orf147	NA	NA	NA	NA	NA	NA	NA	NA	NA	NA	NA	NA	NA	NA
C1orf158	0	0	0	0.0103093	0	0	0	0	0	0	0	0	0	0.0103093
C1orf159	0	0	0	0.00263158	0	0	0.00263158	0	0	0	0	0.00263158	0	0
C1orf162	0	0	0	0.0258065	0	0	0	0	0	0	0	0.00645161	0.00645161	0.0129032
C1orf167	0.000681199	0	0	0.00476839	0	0	0	0	0	0	0	0.0020436	0.0020436	0.000681199
C1orf168	0.00412088	0	0	0.0137363	0	0	0	0	0	0	0	0.00824176	0.00274725	0.00274725
C1orf173	NA	NA	NA	NA	NA	NA	NA	NA	NA	NA	NA	NA	NA	NA
C1orf174	0	0	0	0.0534979	0	0	0	0	0	0	0	0.0452675	0.00823045	0
C1orf177	0.00239234	0	0	0.0263158	0	0	0	0	0	0	0	0.0143541	0.00478469	0.00717703
C1orf180	NA	NA	NA	NA	NA	NA	NA	NA	NA	NA	NA	NA	NA	NA
C1orf185	NA	NA	NA	NA	NA	NA	NA	NA	NA	NA	NA	NA	NA	NA
C1orf186	0	0	0	0.0116279	0	0	0	0	0	0	0	0	0	0.0116279
C1orf189	NA	NA	NA	NA	NA	NA	NA	NA	NA	NA	NA	NA	NA	NA
C1orf192	0	0	0	0.0282486	0	0	0	0	0	0	0	0.0112994	0.0169492	0
C1orf194	0	0	0	0.00591716	0	0	0	0	0	0	0	0.00591716	0	0
C1orf195	NA	NA	NA	NA	NA	NA	NA	NA	NA	NA	NA	NA	NA	NA
C1orf196	NA	NA	NA	NA	NA	NA	NA	NA	NA	NA	NA	NA	NA	NA
C1orf198	0	0	0	0.0397554	0	0	0.0030581	0	0	0	0	0.0366972	0	0.0030581
C1orf200	0	0	0	0	0	0	0.00598802	0	0	0	0	0	0	0
C1orf21	0	0	0	0.0578512	0	0	0	0	0	0	0	0.0247934	0	0.0330579
C1orf210	0	0	0	0.00884956	0	0	0	0	0	0	0	0	0	0.00884956
C1orf213	NA	NA	NA	NA	NA	NA	NA	NA	NA	NA	NA	NA	NA	NA
C1orf216	0	0	0	0.00436681	0	0	0	0	0	0	0	0.00436681	0	0
C1orf220	NA	NA	NA	NA	NA	NA	NA	NA	NA	NA	NA	NA	NA	NA
C1orf222	0	0	0	0.00327869	0	0	0	0	0	0	0	0.00327869	0	0
C1orf226	0.00367647	0	0	0.0220588	0	0	0	0	0	0	0	0.0220588	0	0
C1orf228	NA	NA	NA	NA	NA	NA	NA	NA	NA	NA	NA	NA	NA	NA
C1orf229	0	0	0	0.00421941	0	0	0	0	0	0	0	0.00421941	0	0
C1orf233	NA	NA	NA	NA	NA	NA	NA	NA	NA	NA	NA	NA	NA	NA
C1orf234	NA	NA	NA	NA	NA	NA	NA	NA	NA	NA	NA	NA	NA	NA
C1orf27	0	0	0.00282486	0.0141243	0	0	0	0	0	0.00282486	0	0.00282486	0.00564972	0.00564972
C1orf43	0	0	0	0.0434783	0	0	0.0118577	0	0	0	0	0.0158103	0.0158103	0.0118577
C1orf50	0	0	0	0.00431034	0	0	0.00431034	0	0	0	0	0	0	0.00431034
C1orf51	NA	NA	NA	NA	NA	NA	NA	NA	NA	NA	NA	NA	NA	NA
C1orf52	0.010989	0	0	0.0494505	0	0	0.00549451	0	0	0	0	0.0164835	0.0164835	0.0164835
C1orf53	0	0	0	0.00689655	0	0	0	0	0	0	0	0.00689655	0	0
C1orf54	0	0	0	0.0229008	0	0	0	0	0	0	0	0.0152672	0.00763359	0
C1orf61	NA	NA	NA	NA	NA	NA	NA	NA	NA	NA	NA	NA	NA	NA
C1orf63	NA	NA	NA	NA	NA	NA	NA	NA	NA	NA	NA	NA	NA	NA
C1orf64	0	0	0	0.0177515	0	0	0	0	0	0	0	0.00591716	0.0118343	0
C1orf74	NA	NA	NA	NA	NA	NA	NA	NA	NA	NA	NA	NA	NA	NA
[truncated: 17,488 more rows]

## Sheet: S1_E_Gene ontology
Supplementary Table 1E. Gene ontology features
Gene	GO slim Biological process	GO slim cellular component	GO slim molecular function	#GO slim BP	#GO slim CC	#GO slim MF	#GO slim Tot
A1BG	biological_process	extracellular region	molecular_function	1	1	1	3
A1CF	cellular nitrogen compound metabolic process;biological_process;mRNA processing	protein complex;nucleus;nucleoplasm;cytoplasm;endoplasmic reticulum	RNA binding;molecular_function	3	5	2	10
A2M	response to stress;cell differentiation;signal transduction;vesicle-mediated transport;protein maturation;immune system process	extracellular space;organelle;cytoplasmic membrane-bounded vesicle;cytosol;extracellular region	enzyme binding;molecular_function;enzyme regulator activity;peptidase activity	6	5	4	15
A2ML1		extracellular space;extracellular region	peptidase activity;enzyme regulator activity	0	2	2	4
A3GALT2				0	0	0	0
A4GALT	cellular protein modification process;biosynthetic process;carbohydrate metabolic process;lipid metabolic process;plasma membrane organization	cellular_component;Golgi apparatus	transferase activity, transferring glycosyl groups	5	2	1	8
A4GNT	cellular protein modification process;carbohydrate metabolic process;cell proliferation;biosynthetic process	cellular_component;Golgi apparatus	transferase activity, transferring glycosyl groups	4	2	1	7
AAAS	small molecule metabolic process;transport;signal transduction;reproduction;symbiosis, encompassing mutualism through parasitism;nucleocytoplasmic transport;transmembrane transport;membrane organization;cell cycle;neurological system process;carbohydrate metabolic process	cytoplasm;microtubule organizing center;nuclear envelope;nucleus;protein complex	molecular_function	11	5	1	17
AACS	lipid metabolic process;biological_process;cell differentiation;response to stress;transport;homeostatic process;small molecule metabolic process;cell-cell signaling;anatomical structure development	cytosol	ligase activity;molecular_function;ion binding	9	1	3	13
AADAC	lipid metabolic process;biological_process;catabolic process	cellular_component;endoplasmic reticulum	molecular_function	3	2	1	6
AADACL2	biological_process	extracellular region;cellular_component	molecular_function	1	2	1	4
AADACL3	biological_process		molecular_function	1	0	1	2
AADACL4	biological_process	cellular_component	molecular_function	1	1	1	3
AADAT	biological_process;biosynthetic process;cellular nitrogen compound metabolic process;cofactor metabolic process;cellular amino acid metabolic process;catabolic process;small molecule metabolic process	mitochondrion	ion binding;molecular_function	7	1	2	10
AAED1				0	0	0	0
AAGAB	transport	cytoplasm;cytosol		1	2	0	3
AAK1	membrane organization;cellular protein modification process;biological_process;signal transduction;vesicle-mediated transport	cytoplasmic membrane-bounded vesicle;cell;plasma membrane	ion binding;molecular_function;kinase activity	5	3	3	11
AAMDC	cellular nitrogen compound metabolic process;biosynthetic process;cell death;cell differentiation	cytoplasm		4	1	0	5
AAMP	cell differentiation;anatomical structure formation involved in morphogenesis;cell motility	cytoplasm;cell;plasma membrane	ion binding	3	3	1	7
AANAT	cellular nitrogen compound metabolic process;small molecule metabolic process;biological_process;biosynthetic process;cellular protein modification process	cytosol;cytoplasm	transferase activity, transferring acyl groups;molecular_function	5	2	2	9
AAR2				0	0	0	0
AARD	anatomical structure development			1	0	0	1
AARS	signal transduction;anatomical structure development;biological_process;response to stress;protein folding;cellular amino acid metabolic process;translation;cell death;tRNA metabolic process;neurological system process	cytosol;cytoplasm	ion binding;RNA binding;ligase activity;molecular_function	10	2	4	16
AARS2	protein complex assembly;mitochondrion organization;tRNA metabolic process;biological_process;translation;cellular amino acid metabolic process	mitochondrion	RNA binding;ion binding;ligase activity	6	1	3	10
AARSD1	biological_process;cellular amino acid metabolic process;tRNA metabolic process;translation	cellular_component;cytoplasm	molecular_function;ligase activity;ion binding	4	2	3	9
AASDH	lipid metabolic process;biological_process;small molecule metabolic process		molecular_function;ion binding;ligase activity	3	0	3	6
AASDHPPT	cellular nitrogen compound metabolic process;small molecule metabolic process;biosynthetic process;cellular amino acid metabolic process;cofactor metabolic process;lipid metabolic process;biological_process	cytosol	ion binding;molecular_function	7	1	2	10
AASS	protein complex assembly;cofactor metabolic process;cellular amino acid metabolic process;catabolic process;small molecule metabolic process;cellular nitrogen compound metabolic process	cytoplasm;mitochondrion;organelle;intracellular	oxidoreductase activity	6	4	1	11
AATF	biosynthetic process;cell adhesion;ribosome biogenesis;biological_process;cell death;response to stress;signal transduction;embryo development;cellular nitrogen compound metabolic process;cell cycle;cell division	Golgi apparatus;cellular_component;cytoplasm;microtubule organizing center;nucleolus;nucleus	DNA binding;nucleic acid binding transcription factor activity;molecular_function;cytoskeletal protein binding	11	6	4	21
AATK	cell differentiation;growth;cell morphogenesis;anatomical structure development;signal transduction;cellular protein modification process;cell death	endosome;cell;cytoplasm;mitochondrion;endoplasmic reticulum;cellular_component	kinase activity;ion binding;molecular_function	7	6	3	16
ABAT	transport;cellular amino acid metabolic process;reproduction;neurological system process;circulatory system process;response to stress;catabolic process;biological_process;cell-cell signaling	mitochondrion;cell;protein complex;intracellular	enzyme binding;ion binding;molecular_function	9	4	3	16
ABCA1	biosynthetic process;transport;membrane organization;vesicle-mediated transport;small molecule metabolic process;biological_process;lipid metabolic process;signal transduction;cellular protein modification process;homeostatic process;cellular nitrogen compound metabolic process;macromolecular complex assembly;cell differentiation;response to stress	cellular_component;cytoplasmic membrane-bounded vesicle;Golgi apparatus;plasma membrane	transmembrane transporter activity;molecular_function;enzyme binding;lipid binding;ATPase activity;ion binding;signal transducer activity	14	4	7	25
ABCA10	transport	cellular_component	ion binding;ATPase activity	1	1	2	4
ABCA11P			ion binding;ATPase activity	0	0	2	2
ABCA12	transport;homeostatic process;cell differentiation;anatomical structure development	mitochondrion;cellular_component;cytosol	ATPase activity;ion binding	4	3	2	9
ABCA13	transport	cellular_component	ion binding;ATPase activity	1	1	2	4
ABCA2	homeostatic process;small molecule metabolic process;lipid metabolic process;biosynthetic process;cellular nitrogen compound metabolic process;biological_process;nucleobase-containing compound catabolic process;transport	protein complex;microtubule organizing center;cytoplasmic membrane-bounded vesicle;cellular_component;endosome;lysosome	ion binding;molecular_function;transmembrane transporter activity;ATPase activity	8	6	4	18
ABCA3	transmembrane transport;transport;biological_process	cellular_component;cytoplasmic membrane-bounded vesicle;plasma membrane	transmembrane transporter activity;ion binding;ATPase activity;molecular_function	3	3	4	10
ABCA4	homeostatic process;transmembrane transport;lipid metabolic process;neurological system process;signal transduction;membrane organization;transport	cilium;plasma membrane;cellular_component	molecular_function;transmembrane transporter activity;ATPase activity;ion binding	7	3	4	14
ABCA5	cell differentiation;transport;biological_process	Golgi apparatus;endosome;cellular_component;lysosome	ATPase activity;ion binding	3	4	2	9
ABCA6	transport	cellular_component	ion binding;ATPase activity	1	1	2	4
ABCA7	vesicle-mediated transport;membrane organization;transport;transmembrane transport	cellular_component;endosome;plasma membrane;cytoplasm;Golgi apparatus;intracellular;protein complex	molecular_function;ion binding;ATPase activity	4	7	3	14
ABCA8	transport;transmembrane transport	plasma membrane;mitochondrion;cellular_component	ion binding;ATPase activity;transmembrane transporter activity	2	3	3	8
ABCA9	transport	cellular_component;mitochondrion	ion binding;ATPase activity	1	2	2	5
ABCB1	cell cycle;cell proliferation;transport;small molecule metabolic process;transmembrane transport;biological_process	Golgi apparatus;cell;cellular_component;plasma membrane	transmembrane transporter activity;ATPase activity;molecular_function;ion binding	6	4	4	14
ABCB10	transport;transmembrane transport	mitochondrion	molecular_function;ion binding;ATPase activity;transmembrane transporter activity	2	1	4	7
ABCB11	small molecule metabolic process;transport;transmembrane transport;biosynthetic process;lipid metabolic process	plasma membrane;cellular_component;Golgi apparatus	ATPase activity;ion binding;molecular_function;transmembrane transporter activity	5	3	4	12
ABCB4	transport;small molecule metabolic process;lipid metabolic process;biological_process;transmembrane transport	cellular_component;Golgi apparatus;plasma membrane	transmembrane transporter activity;ATPase activity;ion binding	5	3	3	11
ABCB5	biological_process;transmembrane transport	Golgi apparatus;plasma membrane;cellular_component	transmembrane transporter activity;ATPase activity;ion binding	2	3	3	8
ABCB6	response to stress;homeostatic process;anatomical structure development;transport;cellular nitrogen compound metabolic process;transmembrane transport;cofactor metabolic process;biosynthetic process	plasma membrane;protein complex;mitochondrion;endoplasmic reticulum;cellular_component;vacuole;Golgi apparatus	molecular_function;ATPase activity;transmembrane transporter activity;ion binding	8	7	4	19
ABCB7	small molecule metabolic process;transport;transmembrane transport;homeostatic process	mitochondrion;cytoplasm;cellular_component	ion binding;transmembrane transporter activity;ATPase activity;molecular_function	4	3	4	11
ABCB8	transmembrane transport;transport	nucleolus;nucleus;cellular_component;mitochondrion;protein complex	ATPase activity;ion binding;molecular_function;transmembrane transporter activity	2	5	4	11
ABCB9	immune system process;transmembrane transport;transport	lysosome;endoplasmic reticulum;cellular_component;protein complex;plasma membrane	transmembrane transporter activity;ATPase activity;molecular_function;ion binding	3	5	4	12
ABCC1	nucleobase-containing compound catabolic process;lipid metabolic process;transport;small molecule metabolic process;biological_process;transmembrane transport	Golgi apparatus;plasma membrane;nucleus;cellular_component	ion binding;transmembrane transporter activity;ATPase activity;molecular_function	6	4	4	14
ABCC10	transmembrane transport	plasma membrane;cellular_component	ATPase activity;transmembrane transporter activity;ion binding	1	2	3	6
ABCC11	transmembrane transport	plasma membrane;cellular_component	transmembrane transporter activity;ATPase activity;ion binding	1	2	3	6
ABCC12		cellular_component;mitochondrion	ion binding;transmembrane transporter activity;ATPase activity	0	2	3	5
ABCC13		cellular_component;nucleus	ion binding;transmembrane transporter activity;ATPase activity	0	2	3	5
ABCC2	transmembrane transport;homeostatic process;response to stress;transport;biological_process	plasma membrane;cellular_component	transmembrane transporter activity;ion binding;ATPase activity;molecular_function	5	2	4	11
ABCC3	lipid metabolic process;small molecule metabolic process;transmembrane transport;transport	cellular_component;plasma membrane	ATPase activity;ion binding;transmembrane transporter activity	4	2	3	9
ABCC4	biological_process;vesicle-mediated transport;transmembrane transport;response to stress	cytoplasmic membrane-bounded vesicle;plasma membrane;cellular_component	ATPase activity;ion binding;oxidoreductase activity;transmembrane transporter activity	4	3	4	11
ABCC5	biosynthetic process;transport;biological_process;carbohydrate metabolic process;transmembrane transport;small molecule metabolic process	cellular_component;plasma membrane	ion binding;ATPase activity;transmembrane transporter activity	6	2	3	11
ABCC6	biological_process;transport;neurological system process;transmembrane transport	plasma membrane;cellular_component	molecular_function;ATPase activity;ion binding;transmembrane transporter activity	4	2	4	10
ABCC8	neurological system process;generation of precursor metabolites and energy;transmembrane transport;small molecule metabolic process;transport;carbohydrate metabolic process;cell-cell signaling	plasma membrane;cellular_component;protein complex	ion binding;signal transducer activity;transmembrane transporter activity;ATPase activity;molecular_function	7	3	5	15
ABCC9	immune system process;response to stress;neurological system process;cell-cell signaling;transport;transmembrane transport	cellular_component;organelle;plasma membrane;protein complex;cytoplasm	ion binding;ATPase activity;signal transducer activity;transmembrane transporter activity;molecular_function	6	5	5	16
ABCD1	lipid metabolic process;transmembrane transport;catabolic process;transport;small molecule metabolic process;biological_process;nucleobase-containing compound catabolic process	cytosol;cytoplasm;mitochondrion;cellular_component;peroxisome	ATPase activity;ion binding;transmembrane transporter activity;enzyme binding;molecular_function	7	5	5	17
ABCD2	lipid metabolic process;small molecule metabolic process;catabolic process;transmembrane transport	mitochondrion;organelle;cytosol;cellular_component;intracellular;peroxisome	transmembrane transporter activity;molecular_function;ATPase activity;ion binding	4	6	4	14
ABCD3	nucleobase-containing compound catabolic process;transmembrane transport;small molecule metabolic process;catabolic process;biological_process;lipid metabolic process	intracellular;cellular_component;peroxisome;cytosol;organelle;mitochondrion	ion binding;transmembrane transporter activity;molecular_function;ATPase activity	6	6	4	16
ABCD4	small molecule metabolic process;transport;transmembrane transport	protein complex;endoplasmic reticulum;cellular_component;peroxisome	transmembrane transporter activity;ion binding;ATPase activity	3	4	3	10
ABCE1	nucleobase-containing compound catabolic process;biological_process;symbiosis, encompassing mutualism through parasitism	mitochondrion;cytoplasm	ATPase activity;nuclease activity;molecular_function;enzyme regulator activity;ion binding	3	2	5	10
ABCF1	response to stress;translation	nucleoplasm;nuclear envelope;ribosome;cytoplasm	ATPase activity;ion binding;translation factor activity, nucleic acid binding;molecular_function	2	4	4	10
ABCF2	transport	mitochondrion;protein complex	molecular_function;ion binding;ATPase activity	1	2	3	6
ABCF3	immune system process;response to stress		ATPase activity;ion binding	2	0	2	4
ABCG1	homeostatic process;transport;biosynthetic process;small molecule metabolic process;lipid metabolic process;biological_process;cell differentiation;transmembrane transport;cellular nitrogen compound metabolic process	plasma membrane;endoplasmic reticulum;endosome;cellular_component;Golgi apparatus;mitochondrion	lipid binding;ion binding;transmembrane transporter activity;ATPase activity;molecular_function;protein transporter activity	9	6	6	21
ABCG2	homeostatic process;cellular nitrogen compound metabolic process;biological_process;small molecule metabolic process;transport;transmembrane transport	plasma membrane;cellular_component	ion binding;ATPase activity;molecular_function;transmembrane transporter activity	6	2	4	12
ABCG4	transmembrane transport;transport	plasma membrane;cellular_component	ATPase activity;ion binding;molecular_function	2	2	3	7
ABCG5	homeostatic process;transport;biological_process;transmembrane transport;small molecule metabolic process;nucleobase-containing compound catabolic process	plasma membrane;cellular_component	molecular_function;ATPase activity;ion binding	6	2	3	11
ABCG8	biological_process;transport;small molecule metabolic process;transmembrane transport;nucleobase-containing compound catabolic process;homeostatic process	cellular_component;plasma membrane	ATPase activity;ion binding;molecular_function	6	2	3	11
ABHD1	biological_process	cellular_component	molecular_function	1	1	1	3
ABHD10	carbohydrate metabolic process;catabolic process;small molecule metabolic process;biological_process	mitochondrion;cytosol	hydrolase activity, acting on glycosyl bonds;molecular_function	4	2	2	8
ABHD11	biological_process	cellular_component;mitochondrion	molecular_function	1	2	1	4
ABHD12	biological_process	protein complex;plasma membrane	molecular_function	1	2	1	4
ABHD12B	biological_process		molecular_function	1	0	1	2
ABHD13	biological_process	cellular_component	molecular_function	1	1	1	3
ABHD14A	biological_process	cytoplasm;cellular_component	molecular_function	1	2	1	4
ABHD14B	biological_process	cytoplasm;nucleolus;nucleus	molecular_function	1	3	1	5
ABHD15	biological_process	extracellular region	molecular_function	1	1	1	3
ABHD16A	biological_process	cellular_component	molecular_function	1	1	1	3
ABHD16B	biological_process		molecular_function	1	0	1	2
ABHD17A	biological_process	extracellular region	molecular_function	1	1	1	3
ABHD17B	biological_process	extracellular region	molecular_function	1	1	1	3
ABHD17C	biological_process		molecular_function	1	0	1	2
ABHD2	response to stress;biological_process;cell motility	cellular_component	molecular_function	3	1	1	5
ABHD3	biological_process	cellular_component	molecular_function	1	1	1	3
ABHD4	lipid metabolic process;catabolic process;biological_process		molecular_function	3	0	1	4
ABHD5	lipid metabolic process;catabolic process;cell differentiation;biological_process;biosynthetic process;small molecule metabolic process	cytosol;lipid particle	molecular_function;transferase activity, transferring acyl groups;peptidase activity	6	2	3	11
ABHD6	neurological system process;cell motility;cell-cell signaling;biological_process;signal transduction	plasma membrane;protein complex;mitochondrion	molecular_function	5	3	1	9
ABHD8	biological_process		molecular_function	1	0	1	2
ABI1	vesicle-mediated transport;signal transduction;anatomical structure formation involved in morphogenesis;cellular protein modification process;membrane organization;response to stress;cell proliferation;biological_process;embryo development;cell morphogenesis;immune system process;cytoskeleton organization;anatomical structure development;cell differentiation	intracellular;cytosol;cytoskeleton;endoplasmic reticulum;cell;cellular_component;cytoplasm;nucleus	kinase activity;cytoskeletal protein binding;molecular_function;enzyme regulator activity	14	8	4	26
ABI2	cellular protein modification process;cell differentiation;biological_process;neurological system process;cell motility;anatomical structure development;cytoskeleton organization	cytosol;cytoskeleton;cell;cytoplasm;cellular_component	cytoskeletal protein binding;protein binding, bridging;DNA binding;enzyme binding;molecular_function	7	5	5	17
ABI3	cell motility;biological_process	cytoplasm;intracellular;cell	molecular_function	2	3	1	6
ABI3BP	extracellular matrix organization;cell adhesion	proteinaceous extracellular matrix;extracellular space;cellular_component	ion binding;molecular_function	2	3	2	7
ABL1	response to stress;cell cycle;biosynthetic process;DNA metabolic process;cell morphogenesis;signal transduction;cytoskeleton organization;vesicle-mediated transport;cell motility;cell death;cell differentiation;immune system process;anatomical structure development;locomotion;cellular protein modification process;cellular nitrogen compound metabolic process;cell adhesion;catabolic process;membran…	cytoplasm;nucleolus;nuclear envelope;nucleus;cytosol;cell;mitochondrion;cytoskeleton	molecular_function;nucleotidyltransferase activity;ion binding;DNA binding;cytoskeletal protein binding;kinase activity;oxidoreductase activity;enzyme binding	19	8	8	35
ABL2	cell motility;biological_process;locomotion;cell adhesion;cell differentiation;cell morphogenesis;cellular protein modification process;signal transduction;membrane organization;cellular component assembly;vesicle-mediated transport;cytoskeleton organization;anatomical structure development;catabolic process	cytoskeleton;cytosol	molecular_function;kinase activity;ion binding;oxidoreductase activity;cytoskeletal protein binding	14	2	5	21
ABLIM1	cytoskeleton organization;neurological system process;cell differentiation;anatomical structure development;cell morphogenesis;locomotion	cytoplasm;cytoskeleton	molecular_function;ion binding;cytoskeletal protein binding	6	2	3	11
ABLIM2	locomotion;biosynthetic process;cell differentiation;cellular nitrogen compound metabolic process;cytoskeleton organization;cell morphogenesis	organelle;cytoplasm;cytoskeleton;nucleus	ion binding;cytoskeletal protein binding	6	4	2	12
ABLIM3	biosynthetic process;cell differentiation;locomotion;cellular nitrogen compound metabolic process;cell morphogenesis;cytoskeleton organization	cytoplasm	cytoskeletal protein binding;ion binding	6	1	2	9
ABO	carbohydrate metabolic process;biosynthetic process;cellular protein modification process	Golgi apparatus;extracellular region	transferase activity, transferring glycosyl groups;ion binding	3	2	2	7
ABR	embryo development;biological_process;neurological system process;cell motility;vesicle-mediated transport;cell death;signal transduction;response to stress;immune system process;cytoskeleton organization;anatomical structure development;membrane organization	plasma membrane;intracellular;cytosol	GTPase activity;lipid binding;enzyme regulator activity;ion binding	12	3	4	19
ABRA	cellular nitrogen compound metabolic process;nucleocytoplasmic transport;protein targeting;signal transduction;biosynthetic process	organelle;cytoplasm;plasma membrane;cytoskeleton	cytoskeletal protein binding;transcription factor binding;DNA binding;protein binding transcription factor activity;nucleic acid binding transcription factor activity	5	4	5	14
ABRACL				0	0	0	0
ABT1	cell differentiation;biosynthetic process;cellular nitrogen compound metabolic process;anatomical structure development	intracellular;nucleolus;nucleus;protein complex	transcription factor binding;DNA binding;RNA binding;protein binding transcription factor activity;molecular_function	4	4	5	13
ABTB1		cytoplasm;plasma membrane;nucleolus	translation factor activity, nucleic acid binding	0	3	1	4
ABTB2	growth	cellular_component	molecular_function	1	1	1	3
ACAA1	catabolic process;small molecule metabolic process;lipid metabolic process	peroxisome;organelle;intracellular	molecular_function;oxidoreductase activity;transferase activity, transferring acyl groups	3	3	3	9
ACAA2	small molecule metabolic process;signal transduction;mitochondrion organization;biosynthetic process;transport;lipid metabolic process;membrane organization;cell death	mitochondrion	transferase activity, transferring acyl groups;molecular_function	8	1	2	11
ACACA	biosynthetic process;cofactor metabolic process;protein complex assembly;lipid metabolic process;small molecule metabolic process;generation of precursor metabolites and energy;biological_process;sulfur compound metabolic process;transmembrane transport;cellular nitrogen compound metabolic process;homeostatic process	mitochondrion;cytosol	ion binding;ligase activity;molecular_function	11	2	3	16
ACACB	sulfur compound metabolic process;cofactor metabolic process;transmembrane transport;lipid metabolic process;generation of precursor metabolites and energy;cellular nitrogen compound metabolic process;protein complex assembly;biosynthetic process;small molecule metabolic process;biological_process	mitochondrion;cytoplasm;cellular_component;cell;cytosol	molecular_function;ligase activity;ion binding	10	5	3	18
ACAD10	biological_process	mitochondrion	ion binding;molecular_function;oxidoreductase activity	1	1	3	5
ACAD11	biological_process;catabolic process;small molecule metabolic process;lipid metabolic process	mitochondrion;peroxisome;nucleus	ion binding;molecular_function;oxidoreductase activity	4	3	3	10
ACAD8	lipid metabolic process;cellular amino acid metabolic process;cellular nitrogen compound metabolic process;biosynthetic process;small molecule metabolic process;catabolic process	mitochondrion	ion binding;oxidoreductase activity	6	1	2	9
ACAD9		nucleus;cell;mitochondrion	oxidoreductase activity;ion binding	0	3	2	5
ACADL	small molecule metabolic process;lipid metabolic process;homeostatic process;protein complex assembly;cellular nitrogen compound metabolic process;catabolic process;biological_process;biosynthetic process	cytoplasm;mitochondrion	ion binding;oxidoreductase activity	8	2	2	12
ACADM	biological_process;lipid metabolic process;generation of precursor metabolites and energy;response to stress;carbohydrate metabolic process;biosynthetic process;cell differentiation;catabolic process;small molecule metabolic process;cellular nitrogen compound metabolic process;anatomical structure development	cell;mitochondrion	oxidoreductase activity;ion binding;molecular_function	11	2	3	16
ACADS	protein complex assembly;biological_process;lipid metabolic process;small molecule metabolic process;response to stress;catabolic process	mitochondrion	oxidoreductase activity;ion binding	6	1	2	9
ACADSB	cellular amino acid metabolic process;small molecule metabolic process;catabolic process;lipid metabolic process;cellular nitrogen compound metabolic process	mitochondrion	oxidoreductase activity;ion binding	5	1	2	8
ACADVL	generation of precursor metabolites and energy;cellular protein modification process;small molecule metabolic process;homeostatic process;lipid metabolic process;response to stress;biological_process;catabolic process;biosynthetic process;signal transduction	mitochondrion	oxidoreductase activity;kinase activity;nuclease activity;ion binding	10	1	4	15
ACAN	biosynthetic process;cell adhesion;catabolic process;small molecule metabolic process;cell differentiation;anatomical structure development;extracellular matrix organization;biological_process;sulfur compound metabolic process;carbohydrate metabolic process	cellular_component;lysosome;extracellular region;proteinaceous extracellular matrix;Golgi apparatus	ion binding;structural molecule activity;molecular_function	10	5	3	18
ACAP1	transport;signal transduction	endosome	ion binding;enzyme regulator activity;lipid binding;GTPase activity	2	1	4	7
ACAP2	signal transduction		enzyme regulator activity;lipid binding;GTPase activity;ion binding	1	0	4	5
ACAP3	signal transduction		ion binding;GTPase activity;lipid binding;enzyme regulator activity	1	0	4	5
ACAT1	response to stress;cellular amino acid metabolic process;small molecule metabolic process;biological_process;anatomical structure development;cellular nitrogen compound metabolic process;catabolic process;lipid metabolic process;protein complex assembly;biosynthetic process	mitochondrion	molecular_function;enzyme binding;ion binding;transferase activity, transferring acyl groups	10	1	4	15
ACAT2	lipid metabolic process	cytoplasm;nucleolus;mitochondrion;nucleus	transferase activity, transferring acyl groups	1	4	1	6
ACBD3	lipid metabolic process;transport;biosynthetic process	cellular_component;Golgi apparatus;mitochondrion	molecular_function;ion binding	3	3	2	8
ACBD4			ion binding;lipid binding	0	0	2	2
ACBD5	biological_process;transport	peroxisome;organelle;cellular_component;intracellular	lipid binding;ion binding;molecular_function	2	4	3	9
ACBD6		cytoplasm;nucleus	ion binding;lipid binding	0	2	2	4
ACBD7			ion binding;lipid binding	0	0	2	2
ACCS			ion binding;molecular_function	0	0	2	2
ACCSL	biosynthetic process;biological_process		ion binding;molecular_function	2	0	2	4
ACD	embryo development;DNA metabolic process;biological_process;cellular component assembly;anatomical structure development;chromosome organization;response to stress;biosynthetic process;homeostatic process;transport	nuclear chromosome;nucleus;nucleoplasm;chromosome	enzyme binding;DNA binding;molecular_function;nucleotidyltransferase activity	10	4	4	18
ACE	immune system process;protein maturation;cell motility;anatomical structure development;cellular nitrogen compound metabolic process;circulatory system process;cell differentiation;biological_process;cell proliferation;transport;catabolic process	plasma membrane;endosome;cellular_component;extracellular region;extracellular space	ion binding;molecular_function;cytoskeletal protein binding;peptidase activity	11	5	4	20
ACE2	cell proliferation;protein maturation;locomotion;catabolic process;neurological system process;biological_process;response to stress;symbiosis, encompassing mutualism through parasitism;circulatory system process;biosynthetic process	cellular_component;extracellular space;plasma membrane;cell;extracellular region	molecular_function;ion binding;peptidase activity	10	5	3	18
ACER1	catabolic process;anatomical structure development;cell differentiation;small molecule metabolic process;biosynthetic process;lipid metabolic process;biological_process;cellular nitrogen compound metabolic process	cellular_component;endoplasmic reticulum	hydrolase activity, acting on carbon-nitrogen (but not peptide) bonds;hydrolase activity, acting on glycosyl bonds	8	2	2	12
ACER2	biological_process;cell proliferation;biosynthetic process;lipid metabolic process;cell adhesion;carbohydrate metabolic process;cellular protein modification process;small molecule metabolic process;cell death;cellular nitrogen compound metabolic process	Golgi apparatus	hydrolase activity, acting on carbon-nitrogen (but not peptide) bonds;peptidase activity;hydrolase activity, acting on glycosyl bonds	10	1	3	14
ACER3	cell proliferation;cellular nitrogen compound metabolic process;small molecule metabolic process;lipid metabolic process;biosynthetic process	Golgi apparatus;endoplasmic reticulum;cellular_component	hydrolase activity, acting on glycosyl bonds;hydrolase activity, acting on carbon-nitrogen (but not peptide) bonds	5	3	2	10
ACHE	small molecule metabolic process;cell morphogenesis;catabolic process;cell proliferation;DNA metabolic process;vesicle-mediated transport;lipid metabolic process;transport;cellular nitrogen compound metabolic process;membrane organization;cell differentiation;protein complex assembly;response to stress;neurological system process;cellular component assembly;biological_process;biosynthetic process…	nucleus;Golgi apparatus;extracellular space;extracellular region;cellular_component;cell;cytoplasm;plasma membrane;proteinaceous extracellular matrix;endoplasmic reticulum	ion binding;molecular_function	20	10	2	32
ACIN1	homeostatic process;cell differentiation;DNA metabolic process;immune system process;nucleobase-containing compound catabolic process;anatomical structure development;small molecule metabolic process;cell death;mRNA processing;chromosome organization	nucleus;cytoplasm;cytosol;protein complex;nucleoplasm	enzyme binding;ATPase activity;molecular_function;DNA binding	10	5	4	19
ACKR2				0	0	0	0
ACKR3				0	0	0	0
ACKR4				0	0	0	0
ACLY	cofactor metabolic process;lipid metabolic process;cellular nitrogen compound metabolic process;biological_process;nucleobase-containing compound catabolic process;generation of precursor metabolites and energy;biosynthetic process;small molecule metabolic process;carbohydrate metabolic process	cytosol;cytoplasm;protein complex;plasma membrane;nucleus;mitochondrion	ion binding;transferase activity, transferring acyl groups;molecular_function;ligase activity	9	6	4	19
ACMSD	cellular amino acid metabolic process;small molecule metabolic process;catabolic process;cellular nitrogen compound metabolic process	cytosol	lyase activity;ion binding	4	1	2	7
ACN9	carbohydrate metabolic process;small molecule metabolic process;biosynthetic process	mitochondrion		3	1	0	4
ACO1	generation of precursor metabolites and energy;translation;biological_process;small molecule metabolic process;homeostatic process	Golgi apparatus;endoplasmic reticulum;cytosol;cytoplasm;mitochondrion	RNA binding;ion binding;lyase activity;mRNA binding;molecular_function	5	5	5	15
ACO2	biological_process;cell death;generation of precursor metabolites and energy;small molecule metabolic process	nucleus;mitochondrion	molecular_function;lyase activity;ion binding	4	2	3	9
ACOT1	small molecule metabolic process;lipid metabolic process;biological_process;cofactor metabolic process	cytosol;mitochondrion	molecular_function	4	2	1	7
ACOT11	signal transduction;small molecule metabolic process;lipid metabolic process;biological_process;response to stress	cytoplasm	molecular_function	5	1	1	7
ACOT12	small molecule metabolic process;cofactor metabolic process;lipid metabolic process;biological_process	cytosol	ion binding;molecular_function	4	1	2	7
ACOT13	protein complex assembly;biological_process	mitochondrion	molecular_function	2	1	1	4
ACOT2	small molecule metabolic process;biological_process;lipid metabolic process;cofactor metabolic process	mitochondrion	molecular_function	4	1	1	6
ACOT4	cofactor metabolic process;catabolic process;small molecule metabolic process;lipid metabolic process;biological_process	peroxisome	molecular_function	5	1	1	7
ACOT6	biological_process	cytosol	molecular_function	1	1	1	3
ACOT7	lipid metabolic process;biological_process;small molecule metabolic process;catabolic process	mitochondrion;cytosol;cytoplasm;cell	ion binding;molecular_function	4	4	2	10
ACOT8	cofactor metabolic process;biological_process;biosynthetic process;symbiosis, encompassing mutualism through parasitism;lipid metabolic process;small molecule metabolic process;catabolic process	peroxisome;mitochondrion	molecular_function	7	2	1	10
ACOT9	biological_process;cofactor metabolic process	mitochondrion	molecular_function	2	1	1	4
ACOX1	lipid metabolic process;catabolic process;small molecule metabolic process;biological_process;reproduction;homeostatic process;generation of precursor metabolites and energy	peroxisome;mitochondrion	lipid binding;ion binding;molecular_function;oxidoreductase activity	7	2	4	13
ACOX2	biosynthetic process;catabolic process;small molecule metabolic process;lipid metabolic process	peroxisome	ion binding;oxidoreductase activity;molecular_function	4	1	3	8
ACOX3	lipid metabolic process;catabolic process;small molecule metabolic process	peroxisome;mitochondrion	oxidoreductase activity;molecular_function;ion binding	3	2	3	8
ACOXL	catabolic process;biological_process;lipid metabolic process;small molecule metabolic process	peroxisome;cellular_component	ion binding;oxidoreductase activity;molecular_function	4	2	3	9
ACP1	cell-cell signaling;cellular protein modification process;neurological system process	cytoplasm;nucleus;plasma membrane;cell	phosphatase activity;molecular_function	3	4	2	9
ACP2	anatomical structure development;biological_process	cellular_component;lysosome	phosphatase activity	2	2	1	5
ACP5	small molecule metabolic process;biosynthetic process;homeostatic process;anatomical structure development;biological_process;response to stress;cellular nitrogen compound metabolic process	cytosol;cellular_component;lysosome	ion binding;phosphatase activity	7	3	2	12
ACP6	lipid metabolic process	cytoplasm;mitochondrion;extracellular region	phosphatase activity	1	3	1	5
ACPL2		extracellular region	phosphatase activity	0	1	1	2
ACPP	small molecule metabolic process;cellular nitrogen compound metabolic process	intracellular;cytoplasmic membrane-bounded vesicle;Golgi apparatus;cellular_component;lysosome;endosome;plasma membrane;extracellular region;cell	phosphatase activity;molecular_function;ion binding	2	9	3	14
ACPT		cellular_component	phosphatase activity	0	1	1	2
ACR	biosynthetic process;cellular nitrogen compound metabolic process;reproduction;biological_process;small molecule metabolic process;vesicle-mediated transport;catabolic process	cytoplasmic membrane-bounded vesicle;Golgi apparatus;extracellular region;protein complex;vacuole	ion binding;peptidase activity;hydrolase activity, acting on carbon-nitrogen (but not peptide) bonds;lyase activity;DNA binding;molecular_function	7	5	6	18
ACRBP	biological_process	cytoplasmic membrane-bounded vesicle;extracellular region;cellular_component	molecular_function	1	3	1	5
ACRC		nucleus		0	1	0	1
ACRV1	biological_process	cytoplasmic membrane-bounded vesicle		1	1	0	2
ACSBG1	biological_process;reproduction;signal transduction;small molecule metabolic process;neurological system process;lipid metabolic process;anatomical structure development;cell death	cytoplasm;endoplasmic reticulum;cytoplasmic membrane-bounded vesicle	ion binding;molecular_function;ligase activity	8	3	3	14
ACSBG2	lipid metabolic process;small molecule metabolic process;cell differentiation;reproduction;biological_process	cytoplasm;cytosol;cellular_component;mitochondrion	molecular_function;ligase activity;ion binding	5	4	3	12
ACSF2	small molecule metabolic process;biological_process;lipid metabolic process	mitochondrion	molecular_function;ion binding;ligase activity	3	1	3	7
ACSF3	small molecule metabolic process;biological_process;biosynthetic process;catabolic process;lipid metabolic process	mitochondrion	ligase activity;ion binding;molecular_function	5	1	3	9
ACSL1	biological_process;small molecule metabolic process;biosynthetic process;cofactor metabolic process;signal transduction;transport;catabolic process;cellular protein modification process;lipid metabolic process	mitochondrion;endoplasmic reticulum;plasma membrane;cellular_component;peroxisome	ligase activity;ion binding;molecular_function;kinase activity	9	5	4	18
ACSL3	cellular nitrogen compound metabolic process;vesicle-mediated transport;lipid metabolic process;biological_process;small molecule metabolic process;plasma membrane organization;biosynthetic process;anatomical structure development;macromolecular complex assembly;transport	cytoplasm;lipid particle;cellular_component;mitochondrion;Golgi apparatus;endoplasmic reticulum;peroxisome	molecular_function;enzyme binding;ligase activity;ion binding	10	7	4	21
ACSL4	cofactor metabolic process;biological_process;small molecule metabolic process;growth;cell differentiation;anatomical structure development;reproduction;embryo development;transport;lipid metabolic process;biosynthetic process	cytoplasm;endoplasmic reticulum;cell;lipid particle;cellular_component;peroxisome;mitochondrion	molecular_function;ion binding;ligase activity	11	7	3	21
ACSL5	small molecule metabolic process;cell death;lipid metabolic process;biosynthetic process;signal transduction;cofactor metabolic process	mitochondrion;endoplasmic reticulum;cellular_component	ligase activity;ion binding	6	3	2	11
ACSL6	transport;small molecule metabolic process;cell differentiation;biological_process;transmembrane transport;cofactor metabolic process;anatomical structure development;cell proliferation;lipid metabolic process;response to stress;biosynthetic process	plasma membrane;nucleus;peroxisome;endoplasmic reticulum;mitochondrion;cellular_component	enzyme binding;molecular_function;ligase activity;ion binding	11	6	4	21
ACSM1	biosynthetic process;generation of precursor metabolites and energy;small molecule metabolic process;biological_process;homeostatic process;lipid metabolic process	mitochondrion	ion binding;molecular_function;ligase activity	6	1	3	10
ACSM2A	small molecule metabolic process;homeostatic process;cofactor metabolic process;biological_process;lipid metabolic process	mitochondrion	ligase activity;ion binding;molecular_function	5	1	3	9
ACSM2B	lipid metabolic process;biological_process;small molecule metabolic process	mitochondrion	molecular_function;ligase activity;ion binding	3	1	3	7
ACSM3	biosynthetic process;homeostatic process;biological_process;lipid metabolic process;circulatory system process;small molecule metabolic process	cellular_component;mitochondrion	molecular_function;ligase activity;ion binding	6	2	3	11
ACSM4	cofactor metabolic process;small molecule metabolic process;lipid metabolic process	mitochondrion	ion binding;ligase activity;transferase activity, transferring acyl groups	3	1	3	7
ACSM5	biological_process;small molecule metabolic process;lipid metabolic process	mitochondrion	molecular_function;ligase activity;ion binding	3	1	3	7
ACSS1	biosynthetic process;lipid metabolic process;biological_process;cofactor metabolic process;small molecule metabolic process	mitochondrion	ligase activity;molecular_function;ion binding	5	1	3	9
ACSS2	biosynthetic process;lipid metabolic process;cofactor metabolic process;small molecule metabolic process;biological_process	nucleus;organelle;intracellular;cytoplasm;cytosol	molecular_function;ion binding;ligase activity	5	5	3	13
ACSS3	biological_process	mitochondrion	ion binding;molecular_function;ligase activity	1	1	3	5
ACTA1	anatomical structure formation involved in morphogenesis;cell differentiation;anatomical structure development;cytoskeleton organization;growth;cellular component assembly;biological_process	protein complex;organelle;extracellular region;cytoplasm;cytosol;cytoskeleton	cytoskeletal protein binding;molecular_function;ion binding;structural molecule activity	7	6	4	17
ACTA2	anatomical structure development;biological_process;cell differentiation;circulatory system process	organelle;cytoskeleton;cytosol;cytoplasm;protein complex	ion binding	4	5	1	10
ACTB	locomotion;signal transduction;cell junction organization;protein folding;immune system process;vesicle-mediated transport;biological_process;cellular component assembly;membrane organization;cell morphogenesis;response to stress;cell differentiation	cytoplasm;cell;extracellular region;protein complex;intracellular;organelle;nucleoplasm;cytosol;cytoskeleton	molecular_function;transcription factor binding;cytoskeletal protein binding;structural molecule activity;ion binding;enzyme binding	12	9	6	27
ACTBL2		cytoplasm;cytoskeleton	ion binding	0	2	1	3
ACTC1	biological_process;anatomical structure development;cellular component assembly;nucleobase-containing compound catabolic process;cell differentiation;cell death;circulatory system process;anatomical structure formation involved in morphogenesis;small molecule metabolic process;cytoskeleton organization	protein complex;extracellular region;cytoplasm;cytosol;organelle;cytoskeleton	ion binding;cytoskeletal protein binding;ATPase activity	10	6	3	19
ACTG1	signal transduction;locomotion;cell morphogenesis;vesicle-mediated transport;response to stress;biological_process;cellular component assembly;anatomical structure formation involved in morphogenesis;cytoskeleton organization;cell junction organization;immune system process;membrane organization;cell differentiation	protein complex;cytoskeleton;organelle;cytoplasm;extracellular region;cytosol	structural molecule activity;molecular_function;ion binding	13	6	3	22
ACTG2	biological_process	cell;cytoplasm;cytosol;cytoskeleton	ion binding	1	4	1	6
ACTL10				0	0	0	0
ACTL6A	growth;signal transduction;response to stress;cellular protein modification process;anatomical structure development;DNA metabolic process;biosynthetic process;chromosome organization;cellular nitrogen compound metabolic process	plasma membrane;nucleus;nucleoplasm;nuclear chromosome;protein complex	protein binding transcription factor activity;transcription factor binding;molecular_function	9	5	3	17
ACTL6B	anatomical structure development;biosynthetic process;chromosome organization;cellular nitrogen compound metabolic process	nucleus;nucleolus;protein complex	protein binding transcription factor activity;transcription factor binding;structural molecule activity	4	3	3	10
ACTL7A		Golgi apparatus;nucleus;cytoskeleton;cilium;cytoplasm;protein complex	structural molecule activity	0	6	1	7
ACTL7B		cytoskeleton;cytoplasm	structural molecule activity	0	2	1	3
ACTL8		cytoskeleton;cytoplasm		0	2	0	2
ACTL9		cytoskeleton;cytoplasm		0	2	0	2
ACTN1	response to stress;cellular component assembly;cell adhesion;vesicle-mediated transport;cell junction organization;cytoskeleton organization;extracellular matrix organization;cell death;biological_process	nucleus;cellular_component;plasma membrane;cytoplasmic membrane-bounded vesicle;cytoskeleton;cytoplasm;cell;extracellular region;organelle;cytosol	ion binding;molecular_function;cytoskeletal protein binding	9	10	3	22
ACTN2	transport;response to stress;vesicle-mediated transport;signal transduction;cell-cell signaling;cell adhesion;protein complex assembly;cell junction organization;neurological system process;biological_process;cellular component assembly;cell death	cytoplasm;cytoplasmic membrane-bounded vesicle;organelle;cellular_component;cell;cytoskeleton;extracellular region;cytosol;protein complex	molecular_function;ion binding;cytoskeletal protein binding;protein binding transcription factor activity;structural molecule activity;transmembrane transporter activity;transcription factor binding	12	9	7	28
ACTN3	cell death;cellular component assembly;biological_process;cell adhesion;cell junction organization	cytosol;cell;cytoskeleton;cellular_component;protein complex	ion binding;molecular_function;structural molecule activity;cytoskeletal protein binding	5	5	4	14
ACTN4	transport;membrane organization;response to stress;vesicle-mediated transport;cell death;biological_process	cytoskeleton;cell;cytoplasm;intracellular;protein complex;extracellular region;nucleus;organelle;cytoplasmic membrane-bounded vesicle	ion binding;transmembrane transporter activity;molecular_function;cytoskeletal protein binding	6	9	4	19
ACTR10	biological_process	protein complex;cytoskeleton;cytoplasm		1	3	0	4
ACTR1A	cell cycle;immune system process;vesicle-mediated transport	protein complex;cytoskeleton;cytoplasm;microtubule organizing center;cytosol	ion binding	3	5	1	9
ACTR1B	immune system process	cytosol;protein complex;cytoskeleton;microtubule organizing center;cytoplasm	ion binding;molecular_function	1	5	2	8
ACTR2	cell cycle;reproduction;cell division;vesicle-mediated transport;immune system process;signal transduction;cytoskeleton organization;transport;protein complex assembly;biological_process;response to stress;membrane organization	protein complex;cytoskeleton;cytoplasm;cell;cytosol	cytoskeletal protein binding;ion binding	12	5	2	19
ACTR3	anatomical structure development;membrane organization;cell differentiation;reproduction;cell cycle;cytoskeleton organization;signal transduction;cell division;cell morphogenesis;immune system process;cellular component assembly;vesicle-mediated transport;response to stress;biological_process;protein complex assembly	Golgi apparatus;cytoskeleton;cell;cytosol;protein complex;cellular_component	cytoskeletal protein binding;molecular_function;ion binding	15	6	3	24
ACTR3B		cell;cytoskeleton;cytoplasm	ion binding;cytoskeletal protein binding	0	3	2	5
ACTR3C	cytoskeleton organization;protein complex assembly	protein complex;cytoskeleton	cytoskeletal protein binding;ion binding	2	2	2	6
ACTR5	cellular nitrogen compound metabolic process;response to stress;DNA metabolic process;biosynthetic process	protein complex;nuclear chromosome;cytoplasm;nucleus	molecular_function	4	4	1	9
ACTR6		cytoplasm;cytoskeleton	molecular_function	0	2	1	3
ACTR8	cellular nitrogen compound metabolic process;response to stress;cell division;chromosome organization;DNA metabolic process;biosynthetic process;mitosis	nuclear chromosome;protein complex;nucleus	ion binding;molecular_function	7	3	2	12
ACTRT1		cytoskeleton;cytoplasm		0	2	0	2
ACTRT2		cytoplasm;cytoskeleton		0	2	0	2
ACTRT3		cytoplasm;cytoskeleton;nucleus		0	3	0	3
ACVR1	embryo development;cellular nitrogen compound metabolic process;reproduction;biological_process;cellular protein modification process;biosynthetic process;cell motility;anatomical structure formation involved in morphogenesis;response to stress;anatomical structure development;cell cycle;cell death;signal transduction;cell differentiation	protein complex;cell;plasma membrane	ion binding;signal transducer activity;molecular_function;kinase activity	14	3	4	21
ACVR1B	reproduction;cell differentiation;signal transduction;cellular nitrogen compound metabolic process;growth;anatomical structure development;biosynthetic process;homeostatic process;immune system process;embryo development;cellular protein modification process;cell cycle;cell death;cell motility	plasma membrane;cellular_component;cell	signal transducer activity;enzyme binding;molecular_function;kinase activity;ion binding	14	3	5	22
ACVR1C	cell proliferation;cell death;biological_process;cell differentiation;growth;cell-cell signaling;transport;reproduction;signal transduction;cell motility;cellular protein modification process	plasma membrane;protein complex	ion binding;kinase activity;signal transducer activity;molecular_function;peptidase activity	11	2	5	18
ACVR2A	immune system process;reproduction;biosynthetic process;cellular nitrogen compound metabolic process;anatomical structure development;cell differentiation;signal transduction;homeostatic process;cell proliferation;embryo development;biological_process;cellular protein modification process	cell;plasma membrane;protein complex;cellular_component;cytoplasm	signal transducer activity;oxidoreductase activity;kinase activity;ion binding;molecular_function	12	5	5	22
ACVR2B	cellular nitrogen compound metabolic process;signal transduction;cell-cell signaling;biological_process;transport;cell differentiation;cellular protein modification process;embryo development;anatomical structure development;biosynthetic process;growth	plasma membrane;cytoplasm;cell	kinase activity;molecular_function;ion binding;signal transducer activity	11	3	4	18
ACVRL1	cell proliferation;DNA metabolic process;anatomical structure development;cell differentiation;cellular protein modification process;cell junction organization;cell adhesion;developmental maturation;biological_process;cell motility;biosynthetic process;anatomical structure formation involved in morphogenesis;response to stress;embryo development;protein complex assembly;cellular component assembl…	plasma membrane;cell;cellular_component	signal transducer activity;kinase activity;molecular_function;enzyme binding;ion binding	20	3	5	28
ACY1	biological_process;cellular amino acid metabolic process	cytosol;cytoplasm	ion binding;peptidase activity;hydrolase activity, acting on carbon-nitrogen (but not peptide) bonds	2	2	3	7
ACY3	biological_process;symbiosis, encompassing mutualism through parasitism	cytoplasm;plasma membrane	hydrolase activity, acting on carbon-nitrogen (but not peptide) bonds;ion binding;molecular_function	2	2	3	7
ACYP1	biological_process		molecular_function	1	0	1	2
ACYP2	biological_process	mitochondrion	molecular_function	1	1	1	3
ADA	cell proliferation;biosynthetic process;small molecule metabolic process;biological_process;immune system process;cell death;cellular nitrogen compound metabolic process;anatomical structure development;circulatory system process;response to stress;reproduction;transport;aging;cell motility;anatomical structure formation involved in morphogenesis;cell adhesion;embryo development;signal transducti…	cell;cytoplasmic membrane-bounded vesicle;cytoplasm;plasma membrane;cellular_component;lysosome;cytosol;extracellular space	ion binding;hydrolase activity, acting on carbon-nitrogen (but not peptide) bonds;molecular_function	21	8	3	32
ADAD1	anatomical structure development;cellular nitrogen compound metabolic process;cell differentiation;reproduction;biological_process	nucleus	hydrolase activity, acting on carbon-nitrogen (but not peptide) bonds;RNA binding	5	1	2	8
ADAD2	cellular nitrogen compound metabolic process		hydrolase activity, acting on carbon-nitrogen (but not peptide) bonds;RNA binding	1	0	2	3
ADAL	biosynthetic process;small molecule metabolic process;cellular nitrogen compound metabolic process;biological_process;nucleobase-containing compound catabolic process	cytosol	hydrolase activity, acting on carbon-nitrogen (but not peptide) bonds;molecular_function;ion binding	5	1	3	9
ADAM10	embryo development;cellular protein modification process;cell proliferation;catabolic process;cell motility;signal transduction;cell adhesion;immune system process;extracellular matrix organization;growth;biological_process;cell-cell signaling	cytoplasmic membrane-bounded vesicle;cytoskeleton;plasma membrane;cell;cytoplasm;cellular_component;nucleus;Golgi apparatus	peptidase activity;enzyme binding;ion binding;molecular_function	12	8	4	24
ADAM11	biological_process;signal transduction	cellular_component;plasma membrane	molecular_function;ion binding;peptidase activity	2	2	3	7
ADAM12	cell adhesion;cell differentiation;anatomical structure formation involved in morphogenesis;membrane organization;signal transduction;biological_process	mitochondrion;extracellular region;nucleus;plasma membrane;cellular_component	ion binding;peptidase activity;molecular_function	6	5	3	14
ADAM15	growth;cell morphogenesis;catabolic process;anatomical structure formation involved in morphogenesis;biological_process;response to stress;anatomical structure development;cell differentiation;cell adhesion	cell;cellular_component;cytoplasmic membrane-bounded vesicle	ion binding;molecular_function;peptidase activity	9	3	3	15
ADAM17	catabolic process;extracellular matrix organization;cell cycle;cell death;growth;cell motility;biological_process;cell differentiation;signal transduction;cellular protein modification process;cell proliferation;anatomical structure development;immune system process;homeostatic process;response to stress;cell adhesion	cytoskeleton;cell;cytoplasm;plasma membrane;cellular_component	ion binding;signal transducer activity;molecular_function;kinase activity;peptidase activity	16	5	5	26
ADAM18	reproduction;cell differentiation;biological_process	cellular_component	peptidase activity;ion binding	3	1	2	6
ADAM19	anatomical structure development;biological_process	cellular_component	ion binding;molecular_function;peptidase activity	2	1	3	6
ADAM2	biological_process;membrane organization;neurological system process;cell adhesion;signal transduction;reproduction	cell;plasma membrane	ion binding;molecular_function;peptidase activity	6	2	3	11
ADAM20	reproduction;biological_process	plasma membrane;cellular_component	ion binding;peptidase activity	2	2	2	6
ADAM21	biological_process;reproduction	cellular_component;plasma membrane	ion binding;peptidase activity	2	2	2	6
ADAM22	anatomical structure development;biological_process;neurological system process;cell adhesion;cell differentiation	extracellular region;cellular_component	ion binding;peptidase activity;molecular_function	5	2	3	10
ADAM23	cell adhesion;biological_process;anatomical structure development	plasma membrane;extracellular region	ion binding;peptidase activity;molecular_function	3	2	3	8
ADAM28	biological_process;signal transduction;reproduction	cellular_component;extracellular region;plasma membrane	ion binding;peptidase activity	3	3	2	8
ADAM29	reproduction;biological_process	plasma membrane	peptidase activity;ion binding	2	1	2	5
ADAM30	biological_process;reproduction	cellular_component;plasma membrane	peptidase activity;ion binding	2	2	2	6
ADAM32	biological_process	cellular_component	peptidase activity;ion binding	1	1	2	4
ADAM33	biological_process	cellular_component	ion binding;peptidase activity	1	1	2	4
ADAM5	biological_process		ion binding;peptidase activity	1	0	2	3
ADAM7	biological_process	cellular_component;plasma membrane	ion binding;peptidase activity	1	2	2	5
ADAM8	cell differentiation;response to stress;anatomical structure formation involved in morphogenesis;homeostatic process;cell death;protein maturation;immune system process;cell adhesion;cell morphogenesis;signal transduction;catabolic process;cellular protein modification process;transport;anatomical structure development;biological_process;cell motility	cytoskeleton;cell;plasma membrane;lysosome;protein complex;cytoplasmic membrane-bounded vesicle;cytoplasm	DNA binding;nucleic acid binding transcription factor activity;kinase activity;peptidase activity;molecular_function;signal transducer activity;ion binding	16	7	7	30
ADAM9	anatomical structure formation involved in morphogenesis;cell differentiation;catabolic process;cellular protein modification process;cell adhesion;immune system process;biological_process;anatomical structure development;cell motility;signal transduction;extracellular matrix organization;membrane organization;response to stress;transport	cellular_component;plasma membrane;cell;cytoplasm;extracellular space	signal transducer activity;ion binding;kinase activity;peptidase activity;molecular_function;enzyme binding	14	5	6	25
ADAMDEC1	cell adhesion;biological_process;immune system process	cellular_component;extracellular region	peptidase activity;ion binding	3	2	2	7
ADAMTS1	signal transduction;anatomical structure formation involved in morphogenesis;reproduction;biological_process;anatomical structure development;cell proliferation	cytoplasm;proteinaceous extracellular matrix;organelle	peptidase activity;ion binding	6	3	2	11
ADAMTS10	biological_process	cellular_component;proteinaceous extracellular matrix	molecular_function;ion binding;peptidase activity	1	2	3	6
ADAMTS12	biological_process	proteinaceous extracellular matrix	peptidase activity;ion binding	1	1	2	4
ADAMTS13	biological_process;catabolic process;cellular nitrogen compound metabolic process;signal transduction;cell adhesion;protein maturation;response to stress	extracellular space;proteinaceous extracellular matrix;cell	ion binding;peptidase activity;molecular_function	7	3	3	13
ADAMTS14	biological_process;extracellular matrix organization;catabolic process	proteinaceous extracellular matrix;extracellular region	ion binding;peptidase activity	3	2	2	7
ADAMTS15	biological_process	proteinaceous extracellular matrix	peptidase activity;ion binding	1	1	2	4
ADAMTS16	biological_process	extracellular region;proteinaceous extracellular matrix	peptidase activity;ion binding	1	2	2	5
ADAMTS17	biological_process	proteinaceous extracellular matrix	peptidase activity;ion binding	1	1	2	4
ADAMTS18	signal transduction;biological_process	proteinaceous extracellular matrix	ion binding;peptidase activity	2	1	2	5
ADAMTS19	biological_process	proteinaceous extracellular matrix	peptidase activity;ion binding	1	1	2	4
ADAMTS2	biological_process;extracellular matrix organization;catabolic process;protein maturation;reproduction;anatomical structure development	proteinaceous extracellular matrix;extracellular region	peptidase activity;ion binding	6	2	2	10
ADAMTS20	cell death;anatomical structure development;signal transduction;biological_process;pigmentation;cell differentiation;extracellular matrix organization	proteinaceous extracellular matrix;cellular_component;extracellular space	ion binding;peptidase activity	7	3	2	12
ADAMTS3	biological_process;extracellular matrix organization;catabolic process;protein maturation	cellular_component;extracellular region;proteinaceous extracellular matrix	peptidase activity;ion binding	4	3	2	9
ADAMTS4	anatomical structure development;biological_process	proteinaceous extracellular matrix;extracellular space	ion binding;enzyme binding;peptidase activity;molecular_function	2	2	4	8
ADAMTS5	biological_process	nucleus;cytoplasm;proteinaceous extracellular matrix	molecular_function;ion binding;peptidase activity	1	3	3	7
ADAMTS6	biological_process	proteinaceous extracellular matrix	ion binding;peptidase activity	1	1	2	4
ADAMTS7	biological_process	proteinaceous extracellular matrix;cell	ion binding;peptidase activity	1	2	2	5
ADAMTS8	cell proliferation;biological_process	cellular_component;proteinaceous extracellular matrix	peptidase activity;ion binding;molecular_function;transmembrane transporter activity	2	2	4	8
ADAMTS9	anatomical structure development;catabolic process;biological_process;pigmentation;cell differentiation	extracellular space;proteinaceous extracellular matrix;cellular_component;extracellular region	peptidase activity;ion binding	5	4	2	11
ADAMTSL1		proteinaceous extracellular matrix	peptidase activity;ion binding	0	1	2	3
ADAMTSL2	signal transduction	proteinaceous extracellular matrix	peptidase activity;ion binding;molecular_function	1	1	3	5
ADAMTSL3		proteinaceous extracellular matrix	peptidase activity;ion binding	0	1	2	3
ADAMTSL4	cell death;extracellular matrix organization	proteinaceous extracellular matrix;cellular_component	peptidase activity;enzyme binding;molecular_function	2	2	3	7
ADAMTSL5		cellular_component;proteinaceous extracellular matrix;extracellular region	peptidase activity;ion binding	0	3	2	5
ADAP1	signal transduction	plasma membrane;nucleus;cytoplasm	enzyme regulator activity;GTPase activity;molecular_function;lipid binding;ion binding	1	3	5	9
ADAP2	signal transduction;anatomical structure development	cytoplasm;plasma membrane;mitochondrion	lipid binding;molecular_function;enzyme regulator activity;protein binding, bridging;GTPase activity;ion binding	2	3	6	11
ADAR	cellular nitrogen compound metabolic process;cellular protein modification process;symbiosis, encompassing mutualism through parasitism;biological_process;cell death;nucleocytoplasmic transport;immune system process;response to stress;protein targeting;mRNA processing;signal transduction	nucleoplasm;cytoplasm;nucleus;nucleolus	ion binding;molecular_function;RNA binding;hydrolase activity, acting on carbon-nitrogen (but not peptide) bonds;kinase activity;DNA binding	11	4	6	21
ADARB1	symbiosis, encompassing mutualism through parasitism;response to stress;cellular protein modification process;biological_process;mRNA processing;cell motility;immune system process;cell cycle;cell proliferation;cellular nitrogen compound metabolic process	nucleoplasm;nucleolus;nucleus	ion binding;kinase activity;RNA binding;mRNA binding;molecular_function;hydrolase activity, acting on carbon-nitrogen (but not peptide) bonds	10	3	6	19
ADARB2	cellular nitrogen compound metabolic process;mRNA processing	nucleus;mitochondrion;cytoplasm	ion binding;RNA binding;hydrolase activity, acting on carbon-nitrogen (but not peptide) bonds	2	3	3	8
ADAT1	tRNA metabolic process;cellular nitrogen compound metabolic process		ion binding;RNA binding;hydrolase activity, acting on carbon-nitrogen (but not peptide) bonds	2	0	3	5
ADAT2	biological_process;tRNA metabolic process		ion binding;molecular_function	2	0	2	4
ADAT3	tRNA metabolic process;biological_process		molecular_function;ion binding	2	0	2	4
ADC	cellular nitrogen compound metabolic process;cellular amino acid metabolic process;small molecule metabolic process;reproduction;biosynthetic process	mitochondrion;cytosol	lyase activity;enzyme regulator activity	5	2	2	9
ADCK1	cellular protein modification process;biological_process	mitochondrion;extracellular region	ion binding;kinase activity;molecular_function	2	2	3	7
ADCK2	biological_process;cellular protein modification process	cellular_component;mitochondrion	kinase activity;molecular_function;ion binding	2	2	3	7
ADCK3	biological_process;cellular protein modification process;cell death	mitochondrion	molecular_function;ion binding;kinase activity	3	1	3	7
ADCK4	biological_process;cellular protein modification process	cellular_component;mitochondrion	kinase activity;molecular_function	2	2	2	6
ADCK5	cellular protein modification process	cellular_component;mitochondrion	kinase activity	1	2	1	4
ADCY1	transport;generation of precursor metabolites and energy;response to stress;biosynthetic process;biological_process;cellular nitrogen compound metabolic process;neurological system process;transmembrane transport;cell-cell signaling;small molecule metabolic process;cellular protein modification process;signal transduction;immune system process;cell morphogenesis;cell differentiation	nucleus;cellular_component;plasma membrane	molecular_function;ion binding;lyase activity;kinase activity	15	3	4	22
ADCY10	cell death;biosynthetic process;reproduction;cellular nitrogen compound metabolic process;small molecule metabolic process;signal transduction	cytoplasm;cell;plasma membrane;cytosol;cytoskeleton	ion binding;enzyme binding;lyase activity	6	5	3	14
ADCY2	signal transduction;small molecule metabolic process;generation of precursor metabolites and energy;immune system process;neurological system process;cellular protein modification process;cell-cell signaling;transport;biosynthetic process;cellular nitrogen compound metabolic process;response to stress;biological_process;transmembrane transport	plasma membrane;cytoplasm;cellular_component;intracellular;protein complex;cell	kinase activity;lyase activity;molecular_function;enzyme binding;ion binding	13	6	5	24
ADCY3	biological_process;transport;small molecule metabolic process;neurological system process;cell-cell signaling;generation of precursor metabolites and energy;transmembrane transport;response to stress;biosynthetic process;signal transduction;immune system process;cellular protein modification process;cellular nitrogen compound metabolic process	cytoplasm;plasma membrane;cilium	molecular_function;lyase activity;ion binding;kinase activity	13	3	4	20
ADCY4	transport;cellular nitrogen compound metabolic process;immune system process;signal transduction;neurological system process;cell-cell signaling;transmembrane transport;generation of precursor metabolites and energy;small molecule metabolic process;cellular protein modification process;biological_process;response to stress;biosynthetic process	plasma membrane;intracellular;cell;cellular_component;cytoplasm	ion binding;lyase activity;kinase activity;molecular_function	13	5	4	22
ADCY5	signal transduction;response to stress;cellular protein modification process;neurological system process;biological_process;cellular nitrogen compound metabolic process;immune system process;transport;generation of precursor metabolites and energy;transmembrane transport;small molecule metabolic process;cell-cell signaling;biosynthetic process	plasma membrane;cilium;cellular_component	enzyme binding;kinase activity;lyase activity;ion binding;molecular_function	13	3	5	21
ADCY6	signal transduction;immune system process;cellular nitrogen compound metabolic process;transport;biosynthetic process;response to stress;cellular protein modification process;transmembrane transport;cell-cell signaling;small molecule metabolic process;biological_process;generation of precursor metabolites and energy;neurological system process	cilium;plasma membrane;cellular_component	ion binding;enzyme binding;molecular_function;lyase activity;kinase activity	13	3	5	21
ADCY7	cellular protein modification process;immune system process;neurological system process;biosynthetic process;transmembrane transport;biological_process;response to stress;small molecule metabolic process;cellular nitrogen compound metabolic process;transport;generation of precursor metabolites and energy;cell-cell signaling;signal transduction	plasma membrane;cellular_component	lyase activity;molecular_function;ion binding;kinase activity	13	2	4	19
ADCY8	cellular nitrogen compound metabolic process;cell-cell signaling;biological_process;neurological system process;transmembrane transport;transport;biosynthetic process;generation of precursor metabolites and energy;small molecule metabolic process;signal transduction;response to stress;immune system process;cellular protein modification process	plasma membrane;cellular_component	lyase activity;kinase activity;ion binding;molecular_function	13	2	4	19
ADCY9	biosynthetic process;signal transduction;immune system process;biological_process;neurological system process;small molecule metabolic process;transmembrane transport;generation of precursor metabolites and energy;cell-cell signaling;transport;cellular protein modification process;cellular nitrogen compound metabolic process;response to stress	plasma membrane	kinase activity;ion binding;molecular_function;lyase activity	13	1	4	18
ADCYAP1	reproduction;circulatory system process;biosynthetic process;response to stress;cell differentiation;neurological system process;small molecule metabolic process;anatomical structure development;biological_process;cellular protein modification process;homeostatic process;cellular nitrogen compound metabolic process;immune system process;cell cycle;signal transduction;transport;cell-cell signaling…	cell;extracellular space;extracellular region	lyase activity;molecular_function;signal transducer activity;GTPase activity;kinase activity	18	3	5	26
ADCYAP1R1	cell differentiation;signal transduction;cell death;carbohydrate metabolic process;biological_process;cellular nitrogen compound metabolic process;small molecule metabolic process;reproduction;biosynthetic process;homeostatic process;response to stress;transport	plasma membrane;endosome;cell;endoplasmic reticulum;cellular_component	signal transducer activity;molecular_function;lyase activity;enzyme binding	12	5	4	21
ADD1	anatomical structure development;cellular component assembly;cytoskeleton organization;anatomical structure formation involved in morphogenesis;cell death;biological_process;signal transduction;homeostatic process;membrane organization;growth;response to stress;protein complex assembly;cell differentiation;cellular protein modification process;cell morphogenesis;immune system process;vesicle-medi…	nucleus;protein complex;cytoplasm;cellular_component;cell;plasma membrane;cytosol;cytoskeleton	transcription factor binding;structural molecule activity;cytoskeletal protein binding;nuclease activity;kinase activity;molecular_function	18	8	6	32
ADD2	cytoskeleton organization;anatomical structure development;biological_process;immune system process;protein complex assembly;cellular component assembly	protein complex;cellular_component;plasma membrane;cytoskeleton;cytoplasmic membrane-bounded vesicle	cytoskeletal protein binding;structural molecule activity;molecular_function	6	5	3	14
ADD3		cellular_component;cytoplasm;plasma membrane;nuclear chromosome;cytoskeleton	cytoskeletal protein binding;molecular_function;structural molecule activity	0	5	3	8
ADGB	biological_process;transport	intracellular	peptidase activity;molecular_function;ion binding	2	1	3	6
ADH1A	biological_process;small molecule metabolic process	cytosol	oxidoreductase activity;molecular_function;ion binding	2	1	3	6
ADH1B	small molecule metabolic process;biological_process	cytosol	oxidoreductase activity;ion binding	2	1	2	5
ADH1C	small molecule metabolic process;biological_process	cytosol	ion binding;oxidoreductase activity	2	1	2	5
ADH4	lipid metabolic process;small molecule metabolic process;biological_process;cofactor metabolic process;catabolic process	cytoskeleton;cytosol	molecular_function;ion binding;oxidoreductase activity;lipid binding	5	2	4	11
ADH5	catabolic process;circulatory system process;small molecule metabolic process;biological_process;response to stress;cellular protein modification process;lipid metabolic process;aging	nucleus;mitochondrion	oxidoreductase activity;lipid binding;ion binding;molecular_function	8	2	4	14
ADH6	small molecule metabolic process;biological_process	cellular_component;cytosol	oxidoreductase activity;ion binding	2	2	2	6
ADH7	lipid metabolic process;catabolic process;signal transduction;small molecule metabolic process;biological_process	cytoplasm;cytosol;nucleolus;extracellular region;intracellular	lipid binding;oxidoreductase activity;ion binding;molecular_function	5	5	4	14
ADHFE1	transport;biological_process;small molecule metabolic process	mitochondrion	ion binding;oxidoreductase activity	3	1	2	6
ADI1	small molecule metabolic process;sulfur compound metabolic process;biosynthetic process;cellular nitrogen compound metabolic process;cellular amino acid metabolic process	cytosol;plasma membrane;nucleus;cytoplasm;Golgi apparatus	oxidoreductase activity;ion binding;molecular_function	5	5	3	13
ADIG	cell differentiation;reproduction	cellular_component;cytoplasm;nucleus		2	3	0	5
ADIPOQ	circulatory system process;response to stress;protein complex assembly;cell death;plasma membrane organization;embryo development;cell differentiation;neurological system process;biosynthetic process;cellular nitrogen compound metabolic process;carbohydrate metabolic process;cell proliferation;biological_process;lipid metabolic process;generation of precursor metabolites and energy;cell-cell sign…	endoplasmic reticulum;cell;extracellular space;proteinaceous extracellular matrix;extracellular region	ion binding;signal transducer activity;kinase activity;nucleic acid binding transcription factor activity;DNA binding;transferase activity, transferring glycosyl groups;molecular_function	29	5	7	41
ADIPOR1	signal transduction;small molecule metabolic process;lipid metabolic process	plasma membrane;cellular_component	molecular_function;enzyme binding	3	2	2	7
ADIPOR2	small molecule metabolic process;signal transduction;lipid metabolic process	cellular_component	molecular_function	3	1	1	5
ADIRF	biological_process;cell differentiation;biosynthetic process;cellular nitrogen compound metabolic process	nucleus	molecular_function	4	1	1	6
ADK	small molecule metabolic process;cell proliferation;biosynthetic process;biological_process;cellular nitrogen compound metabolic process;immune system process	nucleus;cytosol	kinase activity;ion binding;molecular_function	6	2	3	11
ADM	anatomical structure formation involved in morphogenesis;homeostatic process;membrane organization;biosynthetic process;aging;small molecule metabolic process;biological_process;circulatory system process;transport;lipid metabolic process;anatomical structure development;growth;reproduction;cellular nitrogen compound metabolic process;vesicle-mediated transport;response to stress;embryo developme…	cytoplasm;extracellular region;extracellular space	molecular_function	21	3	1	25
ADM2	small molecule metabolic process;circulatory system process;anatomical structure formation involved in morphogenesis;cellular protein modification process;cellular nitrogen compound metabolic process;biological_process;signal transduction;biosynthetic process	extracellular region	molecular_function;lyase activity	8	1	2	11
ADM5		extracellular region		0	1	0	1
ADNP	biosynthetic process;cellular nitrogen compound metabolic process;cell death	extracellular space;nucleus	ion binding;DNA binding;molecular_function;nucleic acid binding transcription factor activity	3	2	4	9
ADNP2	cell differentiation;biological_process;anatomical structure development;response to stress;biosynthetic process;growth;cellular nitrogen compound metabolic process;cell death	nucleus;cellular_component	DNA binding;ion binding;molecular_function;nucleic acid binding transcription factor activity	8	2	4	14
ADO		mitochondrion	ion binding;oxidoreductase activity	0	1	2	3
ADORA1	cell death;cell-cell signaling;biosynthetic process;cell proliferation;neurological system process;homeostatic process;cell motility;signal transduction;lipid metabolic process;transport;response to stress;biological_process;anatomical structure development;immune system process;protein targeting;vesicle-mediated transport;cellular protein modification process;circulatory system process;small mol…	cell;cellular_component;endoplasmic reticulum;cytoskeleton;plasma membrane	lyase activity;molecular_function;kinase activity;signal transducer activity	22	5	4	31
ADORA2A	cellular nitrogen compound metabolic process;cell morphogenesis;anatomical structure development;locomotion;homeostatic process;transport;cellular protein modification process;biological_process;immune system process;cell-cell signaling;circulatory system process;cell death;response to stress;vesicle-mediated transport;cell differentiation;neurological system process;small molecule metabolic proc…	plasma membrane;cell;cytoskeleton;cellular_component	lyase activity;enzyme binding;cytoskeletal protein binding;kinase activity;peptidase activity;signal transducer activity;molecular_function	21	4	7	32
ADORA2B	cellular protein modification process;biological_process;biosynthetic process;cellular nitrogen compound metabolic process;small molecule metabolic process;signal transduction;circulatory system process;vesicle-mediated transport;immune system process;response to stress	plasma membrane	signal transducer activity;lyase activity;kinase activity	10	1	3	14
ADORA3	cell-cell signaling;cell motility;response to stress;cellular nitrogen compound metabolic process;vesicle-mediated transport;signal transduction;transport;circulatory system process;immune system process;small molecule metabolic process;biosynthetic process	plasma membrane;cellular_component	signal transducer activity;lyase activity	11	2	2	15
ADPGK	carbohydrate metabolic process;catabolic process;generation of precursor metabolites and energy;biological_process	extracellular region	kinase activity;ion binding;molecular_function	4	1	3	8
ADPRH	cellular protein modification process		ion binding;hydrolase activity, acting on glycosyl bonds	1	0	2	3
ADPRHL1	cellular protein modification process		hydrolase activity, acting on glycosyl bonds;ion binding	1	0	2	3
ADPRHL2		nucleus;mitochondrion	hydrolase activity, acting on glycosyl bonds;ion binding	0	2	2	4
ADPRM	biological_process		molecular_function;ion binding	1	0	2	3
ADRA1A	anatomical structure development;cell death;response to stress;biological_process;growth;cell proliferation;circulatory system process;cell-cell signaling;signal transduction;homeostatic process;neurological system process;aging;transport	nucleus;cellular_component;plasma membrane;organelle;cytoplasm;nuclear envelope	molecular_function;signal transducer activity	13	6	2	21
ADRA1B	biological_process;neurological system process;circulatory system process;generation of precursor metabolites and energy;growth;biosynthetic process;small molecule metabolic process;cellular nitrogen compound metabolic process;carbohydrate metabolic process;cell-cell signaling;cell proliferation;signal transduction;reproduction;anatomical structure development;catabolic process;homeostatic process	nucleus;plasma membrane;nuclear envelope	molecular_function;lyase activity;signal transducer activity	16	3	3	22
ADRA1D	cell-cell signaling;small molecule metabolic process;signal transduction;circulatory system process;biosynthetic process;DNA metabolic process;cellular nitrogen compound metabolic process;neurological system process;biological_process;cell proliferation	plasma membrane	signal transducer activity;lyase activity	10	1	2	13
ADRA2A	biological_process;cellular protein modification process;DNA metabolic process;generation of precursor metabolites and energy;cell motility;cellular nitrogen compound metabolic process;neurological system process;cell-cell signaling;catabolic process;biosynthetic process;reproduction;circulatory system process;vesicle-mediated transport;cytoskeleton organization;lipid metabolic process;transport;…	cytoplasm;plasma membrane;cellular_component;protein complex	transmembrane transporter activity;signal transducer activity;kinase activity;enzyme binding;molecular_function;lyase activity	21	4	6	31
ADRA2B	anatomical structure formation involved in morphogenesis;reproduction;transport;cell-cell signaling;anatomical structure development;cell differentiation;signal transduction;response to stress;circulatory system process;biological_process;cellular protein modification process	plasma membrane	molecular_function;signal transducer activity;kinase activity	11	1	3	15
ADRA2C	biological_process;cell differentiation;reproduction;transport;cellular protein modification process;signal transduction;response to stress;neurological system process;small molecule metabolic process;cell-cell signaling;anatomical structure development;circulatory system process;generation of precursor metabolites and energy	cytoplasm;cellular_component;plasma membrane;cell;endosome	signal transducer activity;kinase activity;molecular_function	13	5	3	21
ADRB1	homeostatic process;transport;generation of precursor metabolites and energy;response to stress;carbohydrate metabolic process;anatomical structure development;cell differentiation;neurological system process;cellular nitrogen compound metabolic process;catabolic process;cell death;small molecule metabolic process;biosynthetic process;cell-cell signaling;aging;circulatory system process;biologica…	nucleus;endosome;plasma membrane	lyase activity;signal transducer activity;transmembrane transporter activity;enzyme regulator activity;molecular_function;ion binding;GTPase activity	19	3	7	29
ADRB2	small molecule metabolic process;circulatory system process;anatomical structure development;biosynthetic process;cellular nitrogen compound metabolic process;protein complex assembly;cellular protein modification process;cell differentiation;vacuolar transport;transport;biological_process;membrane organization;homeostatic process;vesicle-mediated transport;signal transduction;response to stress;…	nucleus;endosome;lysosome;protein complex;plasma membrane	kinase activity;transmembrane transporter activity;molecular_function;lyase activity;signal transducer activity;enzyme binding	17	5	6	28
ADRB3	biosynthetic process;biological_process;response to stress;aging;cell differentiation;circulatory system process;small molecule metabolic process;signal transduction;growth;homeostatic process;carbohydrate metabolic process;generation of precursor metabolites and energy;cellular nitrogen compound metabolic process	nucleus;protein complex;plasma membrane	signal transducer activity;molecular_function;lyase activity	13	3	3	19
ADRBK1	biological_process;signal transduction;response to stress;membrane organization;anatomical structure development;cellular protein modification process;immune system process;vesicle-mediated transport;circulatory system process;transport	cytoplasm;plasma membrane;cellular_component;cytosol	lipid binding;kinase activity;molecular_function;ion binding	10	4	4	18
ADRBK2	cellular protein modification process;signal transduction;membrane organization;vesicle-mediated transport		kinase activity;ion binding;lipid binding	4	0	3	7
ADRM1	protein complex assembly;biosynthetic process;cellular nitrogen compound metabolic process	protein complex;plasma membrane;nucleus;cellular_component;cytoplasm;intracellular	enzyme binding;enzyme regulator activity;molecular_function;peptidase activity	3	6	4	13
ADSL	response to stress;biosynthetic process;biological_process;generation of precursor metabolites and energy;protein complex assembly;small molecule metabolic process;cellular nitrogen compound metabolic process	mitochondrion;cytoplasm;cytosol	lyase activity	7	3	1	11
ADSS	cellular amino acid metabolic process;nucleobase-containing compound catabolic process;immune system process;biological_process;biosynthetic process;cellular nitrogen compound metabolic process;small molecule metabolic process	cytoplasm;cytosol;plasma membrane	molecular_function;ligase activity;ion binding	7	3	3	13
ADSSL1	immune system process;biosynthetic process;small molecule metabolic process;cellular nitrogen compound metabolic process	cytosol;cytoplasm	ligase activity;ion binding	4	2	2	8
ADTRP		plasma membrane;cellular_component		0	2	0	2
AEBP1	biological_process;biosynthetic process;cellular nitrogen compound metabolic process;cell adhesion;anatomical structure development	cellular_component;nucleus;cytoplasm;extracellular space	nucleic acid binding transcription factor activity;peptidase activity;DNA binding;ion binding;transcription factor binding;molecular_function;protein binding transcription factor activity	5	4	7	16
AEBP2	chromosome organization;cellular nitrogen compound metabolic process;biosynthetic process	protein complex;nucleoplasm	transcription factor binding;ion binding;DNA binding;protein binding transcription factor activity	3	2	4	9
AEN	signal transduction;biological_process;response to stress;cell death	nucleolus;nucleoplasm;nucleus	nuclease activity;molecular_function	4	3	2	9
AES	anatomical structure development;biosynthetic process;cellular nitrogen compound metabolic process;biological_process;growth;signal transduction;cell death	nucleus	protein binding transcription factor activity;molecular_function;transcription factor binding	7	1	3	11
AFAP1		cytoplasm;cellular_component;cytoskeleton	cytoskeletal protein binding;lipid binding;ion binding	0	3	3	6
AFAP1L1		cytoplasm;cellular_component;cytoskeleton;protein complex;cell	lipid binding;ion binding	0	5	2	7
AFAP1L2	biological_process;biosynthetic process;cell cycle;signal transduction;response to stress;cellular protein modification process;cellular nitrogen compound metabolic process	cytoplasm;plasma membrane;intracellular;nucleus	kinase activity;enzyme regulator activity;ion binding;molecular_function;lipid binding	7	4	5	16
AFF1	biosynthetic process;cellular nitrogen compound metabolic process	nucleus	nucleic acid binding transcription factor activity;molecular_function;DNA binding	2	1	3	6
AFF2	cellular nitrogen compound metabolic process;mRNA processing;anatomical structure development;neurological system process	nucleoplasm	RNA binding	4	1	1	6
AFF3	embryo development;biological_process;biosynthetic process;cellular nitrogen compound metabolic process	nucleolus;nucleus	DNA binding	4	2	1	7
AFF4	cell differentiation;reproduction;anatomical structure development;biosynthetic process;cellular nitrogen compound metabolic process	mitochondrion;nucleus;nucleolus	DNA binding;molecular_function;nucleic acid binding transcription factor activity	5	3	3	11
AFG3L2	protein maturation;mitochondrion organization;cell morphogenesis;catabolic process;biological_process;anatomical structure development;cell death;cell differentiation;neurological system process;growth;membrane organization	cellular_component;mitochondrion	molecular_function;peptidase activity;ion binding;unfolded protein binding	11	2	4	17
AFM	transport	extracellular space;extracellular region	molecular_function	1	2	1	4
AFMID	biosynthetic process;biological_process;cellular amino acid metabolic process;cofactor metabolic process;catabolic process;cellular nitrogen compound metabolic process;small molecule metabolic process	nucleus;cytosol	molecular_function;hydrolase activity, acting on carbon-nitrogen (but not peptide) bonds	7	2	2	11
AFP	transport;anatomical structure development;reproduction;signal transduction;small molecule metabolic process;lipid metabolic process	extracellular space;cytoplasm	ion binding	6	2	1	9
AFTPH	transport	cytoplasmic membrane-bounded vesicle;nucleus;cytosol;protein complex;organelle;cytoplasm;Golgi apparatus;intracellular	molecular_function	1	8	1	10
AGA	biological_process;cellular protein modification process;protein maturation	endoplasmic reticulum;lysosome	hydrolase activity, acting on carbon-nitrogen (but not peptide) bonds;molecular_function;peptidase activity	3	2	3	8
AGAP1	transport;signal transduction	intracellular;cytoplasm	lipid binding;GTPase activity;ion binding;enzyme regulator activity	2	2	4	8
AGAP10	signal transduction		enzyme regulator activity;ion binding;GTPase activity;lipid binding	1	0	4	5
AGAP11	signal transduction		ion binding;enzyme regulator activity;lipid binding;GTPase activity	1	0	4	5
AGAP2	anatomical structure development;cell death;locomotion;cellular protein modification process;cell differentiation;catabolic process;cell morphogenesis;transport;biosynthetic process;signal transduction;cell proliferation;cellular nitrogen compound metabolic process	mitochondrion;intracellular;nucleus;nucleolus	enzyme regulator activity;kinase activity;enzyme binding;GTPase activity;molecular_function;lipid binding;ion binding	12	4	7	23
AGAP3	response to stress;signal transduction;catabolic process;nucleocytoplasmic transport;protein targeting	cytoplasm;nucleus;intracellular;cell;cellular_component	enzyme regulator activity;ion binding;lipid binding;GTPase activity;small conjugating protein binding	5	5	5	15
AGAP4	signal transduction		enzyme regulator activity;ion binding;GTPase activity;lipid binding	1	0	4	5
AGAP5	signal transduction		GTPase activity;lipid binding;enzyme regulator activity;ion binding	1	0	4	5
AGAP6	signal transduction		GTPase activity;enzyme regulator activity;ion binding;lipid binding	1	0	4	5
AGAP8	signal transduction		lipid binding;GTPase activity;enzyme regulator activity;ion binding	1	0	4	5
AGAP9	signal transduction		enzyme regulator activity;ion binding;lipid binding;GTPase activity	1	0	4	5
AGBL1	biological_process;cellular protein modification process	cytosol	peptidase activity;ion binding;cytoskeletal protein binding	2	1	3	6
AGBL2	biological_process	cytosol	ion binding;peptidase activity	1	1	2	4
AGBL3	biological_process	cytosol	ion binding;peptidase activity	1	1	2	4
AGBL4	biological_process;cellular protein modification process	cytosol	cytoskeletal protein binding;ion binding;peptidase activity	2	1	3	6
AGBL5	biological_process;cellular protein modification process	nucleus;cytosol;cytoplasm	cytoskeletal protein binding;ion binding;peptidase activity	2	3	3	8
AGER	signal transduction;immune system process;locomotion;anatomical structure development;cell differentiation;response to stress	plasma membrane;cellular_component;extracellular region	molecular_function;signal transducer activity;DNA binding;nucleic acid binding transcription factor activity	6	3	4	13
AGFG1	cell differentiation;reproduction;signal transduction;nucleocytoplasmic transport;biological_process	Golgi apparatus;organelle;intracellular;cytoplasmic membrane-bounded vesicle;protein complex;nuclear envelope	enzyme regulator activity;GTPase activity;RNA binding;molecular_function;DNA binding;ion binding	5	6	6	17
AGFG2	signal transduction;biological_process	cellular_component	ion binding;GTPase activity;molecular_function;enzyme regulator activity	2	1	4	7
AGGF1	cell differentiation;cell proliferation;anatomical structure development;anatomical structure formation involved in morphogenesis;cell adhesion;cellular nitrogen compound metabolic process	extracellular region;cytoplasm	molecular_function	6	2	1	9
AGK	biosynthetic process;lipid metabolic process;cellular protein modification process;signal transduction	mitochondrion	ion binding;kinase activity	4	1	2	7
AGL	biological_process;biosynthetic process;carbohydrate metabolic process;small molecule metabolic process;catabolic process;generation of precursor metabolites and energy	cytoplasm;protein complex;nucleus;intracellular;cytosol;endoplasmic reticulum	hydrolase activity, acting on glycosyl bonds;transferase activity, transferring glycosyl groups;small conjugating protein binding;molecular_function	6	6	4	16
AGMAT	biosynthetic process;cellular nitrogen compound metabolic process;cellular amino acid metabolic process;small molecule metabolic process	mitochondrion	ion binding;hydrolase activity, acting on carbon-nitrogen (but not peptide) bonds	4	1	2	7
AGMO	biosynthetic process;small molecule metabolic process;lipid metabolic process	cellular_component;endoplasmic reticulum	oxidoreductase activity;ion binding	3	2	2	7
AGO1	biosynthetic process;signal transduction;cellular nitrogen compound metabolic process;nucleobase-containing compound catabolic process;immune system process;response to stress;translation;biological_process	cytoplasm;intracellular;cytosol;organelle	RNA binding;molecular_function	8	4	2	14
AGO2	response to stress;cellular nitrogen compound metabolic process;nucleobase-containing compound catabolic process;biosynthetic process;signal transduction;translation;mRNA processing;immune system process;biological_process	nucleus;protein complex;organelle;intracellular;cytosol;cytoplasm	mRNA binding;ion binding;nuclease activity;molecular_function;RNA binding;translation factor activity, nucleic acid binding	9	6	6	21
AGO3	translation;response to stress;signal transduction;biological_process;nucleobase-containing compound catabolic process;immune system process;cell proliferation	organelle;cytosol;cytoplasm;intracellular	translation factor activity, nucleic acid binding;RNA binding;molecular_function	7	4	3	14
AGO4	biological_process;signal transduction;translation;response to stress;immune system process;nucleobase-containing compound catabolic process	cytosol;cytoplasm;organelle;intracellular	molecular_function;RNA binding	6	4	2	12
AGPAT1	generation of precursor metabolites and energy;small molecule metabolic process;signal transduction;biosynthetic process;biological_process;lipid metabolic process	cellular_component;endoplasmic reticulum	transferase activity, transferring acyl groups	6	2	1	9
AGPAT2	biosynthetic process;small molecule metabolic process;lipid metabolic process;signal transduction;biological_process	endoplasmic reticulum;cellular_component	transferase activity, transferring acyl groups	5	2	1	8
AGPAT3	small molecule metabolic process;lipid metabolic process;biosynthetic process	endoplasmic reticulum;cellular_component;plasma membrane;nuclear envelope	transferase activity, transferring acyl groups	3	4	1	8
AGPAT4	biosynthetic process;lipid metabolic process;small molecule metabolic process	cellular_component;endoplasmic reticulum	transferase activity, transferring acyl groups	3	2	1	6
AGPAT5	biosynthetic process;small molecule metabolic process;lipid metabolic process	nuclear envelope;cellular_component;endoplasmic reticulum;mitochondrion	transferase activity, transferring acyl groups	3	4	1	8
AGPAT6	reproduction;developmental maturation;lipid metabolic process;cell differentiation;small molecule metabolic process;transport;anatomical structure development;growth;cofactor metabolic process;biosynthetic process;cellular nitrogen compound metabolic process	endoplasmic reticulum;cellular_component	transferase activity, transferring acyl groups	11	2	1	14
AGPAT9	biosynthetic process;lipid metabolic process;small molecule metabolic process;signal transduction	cellular_component;endoplasmic reticulum	transferase activity, transferring acyl groups	4	2	1	7
AGPS	small molecule metabolic process;biosynthetic process;lipid metabolic process	peroxisome;organelle;intracellular;mitochondrion	transferase activity, transferring alkyl or aryl (other than methyl) groups;oxidoreductase activity;ion binding	3	4	3	10
AGR2	transport	extracellular region;endoplasmic reticulum;mitochondrion	molecular_function	1	3	1	5
AGR3		extracellular region	molecular_function	0	1	1	2
AGRN	cell morphogenesis;cell differentiation;cell-cell signaling;biological_process;small molecule metabolic process;locomotion;biosynthetic process;catabolic process;signal transduction;carbohydrate metabolic process;cellular nitrogen compound metabolic process;lipid metabolic process;neurological system process;membrane organization;sulfur compound metabolic process;extracellular matrix organization…	proteinaceous extracellular matrix;extracellular region;Golgi apparatus;cellular_component;lysosome;plasma membrane	ion binding;GTPase activity;molecular_function;structural molecule activity	20	6	4	30
AGRP	signal transduction;biological_process	extracellular space;Golgi apparatus	molecular_function	2	2	1	5
AGT	growth;cell motility;lipid metabolic process;protein maturation;neurological system process;reproduction;small molecule metabolic process;extracellular matrix organization;response to stress;cell proliferation;cell death;biological_process;cell adhesion;anatomical structure development;circulatory system process;cell-cell signaling;signal transduction;nucleocytoplasmic transport;homeostatic proce…	extracellular space;extracellular region	peptidase activity;DNA binding;nucleic acid binding transcription factor activity;kinase activity;lyase activity;oxidoreductase activity;molecular_function;transferase activity, transferring acyl groups;enzyme regulator activity;signal transducer activity	26	2	10	38
AGTPBP1	mitochondrion organization;biological_process;anatomical structure formation involved in morphogenesis;cellular protein modification process;cell-cell signaling;cell differentiation;neurological system process;anatomical structure development	nucleus;mitochondrion;cytosol	peptidase activity;ion binding;cytoskeletal protein binding	8	3	3	14
AGTR1	growth;homeostatic process;circulatory system process;cell motility;anatomical structure development;lipid metabolic process;cell differentiation;response to stress;biological_process;cell proliferation;transport;signal transduction	plasma membrane;cellular_component	molecular_function;signal transducer activity;enzyme regulator activity;oxidoreductase activity;transferase activity, transferring acyl groups	12	2	5	19
AGTR2	neurological system process;signal transduction;biological_process;biosynthetic process;circulatory system process;anatomical structure development;cell differentiation;cell death;cellular nitrogen compound metabolic process;response to stress;cell motility;transport;protein targeting;small molecule metabolic process;homeostatic process;growth;nucleocytoplasmic transport;cell-cell signaling;cell …	plasma membrane;cytoplasm;extracellular region	transcription factor binding;phosphatase activity;signal transducer activity;lyase activity;oxidoreductase activity;molecular_function	19	3	6	28
AGTRAP	circulatory system process;response to stress	organelle;cellular_component;cytoplasm;intracellular;endoplasmic reticulum;Golgi apparatus;plasma membrane;cytoplasmic membrane-bounded vesicle	signal transducer activity;molecular_function	2	8	2	12
AGXT	sulfur compound metabolic process;catabolic process;transport;small molecule metabolic process;biosynthetic process;cellular nitrogen compound metabolic process;cellular amino acid metabolic process;biological_process;protein targeting	mitochondrion;peroxisome	molecular_function;ion binding	9	2	2	13
AGXT2	cellular amino acid metabolic process;nucleobase-containing compound catabolic process;catabolic process;cellular nitrogen compound metabolic process;small molecule metabolic process;biological_process;biosynthetic process	mitochondrion	ion binding;molecular_function	7	1	2	10
AHCTF1	protein complex assembly;cell cycle;transport;cell division	nucleoplasm;cytoplasm;nucleus;cytosol;chromosome;nuclear envelope;protein complex	nucleic acid binding transcription factor activity;DNA binding	4	7	2	13
AHCY	cellular nitrogen compound metabolic process;small molecule metabolic process;biological_process;sulfur compound metabolic process;cellular amino acid metabolic process	cytoplasmic membrane-bounded vesicle;cytosol;cytoplasm	molecular_function	5	3	1	9
AHCYL1	nucleocytoplasmic transport;biological_process;transport;mRNA processing;small molecule metabolic process	endoplasmic reticulum	molecular_function;transmembrane transporter activity	5	1	2	8
AHCYL2	biological_process;small molecule metabolic process		molecular_function	2	0	1	3
AHDC1			DNA binding	0	0	1	1
AHI1	anatomical structure formation involved in morphogenesis;cell morphogenesis;vesicle-mediated transport;membrane organization;signal transduction;cellular component assembly;cell differentiation;anatomical structure development;biosynthetic process;embryo development;cellular nitrogen compound metabolic process;cell death;biological_process	protein complex;cytoplasm;cilium;microtubule organizing center;cellular_component	molecular_function	13	5	1	19
AHNAK	anatomical structure development	nucleus	molecular_function	1	1	1	3
AHNAK2		nucleus		0	1	0	1
AHR	biosynthetic process;immune system process;reproduction;protein complex assembly;cell proliferation;signal transduction;cellular nitrogen compound metabolic process;cell death;anatomical structure development;response to stress;biological_process;cell cycle	protein complex;nucleus;cytosol;cytoplasm;intracellular	nucleic acid binding transcription factor activity;signal transducer activity;DNA binding;transcription factor binding;molecular_function	12	5	5	22
AHRR	cellular protein modification process;cellular nitrogen compound metabolic process;biosynthetic process	nucleus;cytoplasm	DNA binding;molecular_function;signal transducer activity	3	2	3	8
AHSA1	protein folding;response to stress	cytoplasm;endoplasmic reticulum;cytosol	ATPase activity;enzyme regulator activity;molecular_function	2	3	3	8
AHSA2	response to stress		ATPase activity;molecular_function;enzyme regulator activity	1	0	3	4
AHSG	response to stress;membrane organization;anatomical structure development;signal transduction;biological_process;vesicle-mediated transport	extracellular region;extracellular space	enzyme regulator activity;kinase activity;peptidase activity	6	2	3	11
AHSP	biological_process;protein folding;anatomical structure development;immune system process	protein complex;cytosol	unfolded protein binding;molecular_function	4	2	2	8
AICDA	DNA metabolic process;chromosome organization;cell differentiation;biological_process;cellular nitrogen compound metabolic process;immune system process;nucleobase-containing compound catabolic process;anatomical structure development;biosynthetic process;mRNA processing;small molecule metabolic process	intracellular;cytoplasm;nucleus;protein complex	molecular_function;hydrolase activity, acting on carbon-nitrogen (but not peptide) bonds;ion binding	11	4	3	18
AIDA	cellular protein modification process;signal transduction;response to stress;biological_process	cellular_component	kinase activity;molecular_function;signal transducer activity	4	1	3	8
AIF1	cell cycle;cell proliferation;protein complex assembly;response to stress;membrane organization;signal transduction;cell motility;cytoskeleton organization;immune system process;cellular component assembly;vesicle-mediated transport	nucleus;plasma membrane;cytoplasm;protein complex;cell;cytoskeleton;cytosol	cytoskeletal protein binding;ion binding;molecular_function	11	7	3	21
AIF1L		cytoplasm;cellular_component;cytoskeleton;plasma membrane;protein complex	ion binding;cytoskeletal protein binding	0	5	2	7
AIFM1	cell death;DNA metabolic process;signal transduction;protein complex assembly;response to stress;anatomical structure development;mitochondrion organization;cell differentiation;nucleobase-containing compound catabolic process;homeostatic process	cytoplasm;mitochondrion;cytosol;nucleus	DNA binding;peptidase activity;ion binding;oxidoreductase activity;molecular_function	10	4	5	19
AIFM2	mitochondrion organization;chromosome organization;DNA metabolic process;cell death	cellular_component;cytoplasm;cytosol;mitochondrion;lipid particle	oxidoreductase activity;DNA binding;ion binding	4	5	3	12
AIFM3	homeostatic process;cell death	cytoplasm;mitochondrion;endoplasmic reticulum	oxidoreductase activity;molecular_function;ion binding	2	3	3	8
AIG1		cellular_component	molecular_function	0	1	1	2
AIM1	biological_process	cellular_component	molecular_function	1	1	1	3
AIM1L				0	0	0	0
AIM2	protein complex assembly;cell death;response to stress;transport;signal transduction;immune system process;biological_process	nucleus;protein complex;intracellular;cytosol;mitochondrion;cytoplasm	peptidase activity;nucleic acid binding transcription factor activity;molecular_function;DNA binding	7	6	4	17
AIMP1	cell-cell signaling;cell motility;locomotion;cellular amino acid metabolic process;immune system process;response to stress;anatomical structure formation involved in morphogenesis;biological_process;translation;cell adhesion;cell death;tRNA metabolic process;signal transduction;cell proliferation;carbohydrate metabolic process	cytoplasmic membrane-bounded vesicle;Golgi apparatus;endoplasmic reticulum;cell;cytosol;intracellular;extracellular space;protein complex;nucleus	molecular_function;RNA binding	15	9	2	26
AIMP2	cellular protein modification process;cell differentiation;anatomical structure development;translation;cell proliferation;tRNA metabolic process;biological_process;cell death;cellular amino acid metabolic process	cytosol;nucleus	molecular_function	9	2	1	12
AIP	protein targeting;protein folding;signal transduction;biological_process;cellular protein modification process;protein maturation;mitochondrion organization	cytosol;cytoplasm;nucleus;plasma membrane	protein binding transcription factor activity;unfolded protein binding;molecular_function;signal transducer activity;transcription factor binding;isomerase activity	7	4	6	17
AIPL1	homeostatic process;cellular nitrogen compound metabolic process;signal transduction;neurological system process;cell death;protein folding;cellular protein modification process;small molecule metabolic process	cytoplasm;cell;nucleus	unfolded protein binding;molecular_function	8	3	2	13
AIRE	immune system process;translation;cellular nitrogen compound metabolic process;biosynthetic process	cytoskeleton;plasma membrane;nucleus;cytoplasm	ion binding;DNA binding;histone binding;molecular_function	4	4	4	12
AJAP1	cell adhesion	plasma membrane;cellular_component		1	2	0	3
AJUBA	cellular protein modification process;biological_process;lipid metabolic process;cell junction organization;protein complex assembly;cell motility;biosynthetic process;anatomical structure development;signal transduction;cell cycle;response to stress;cellular component assembly;cellular nitrogen compound metabolic process;cell adhesion	cell;plasma membrane;organelle;microtubule organizing center;protein complex;cytoplasm;intracellular;nucleus;cytosol;cellular_component	nucleic acid binding transcription factor activity;GTPase activity;molecular_function;ion binding;cytoskeletal protein binding;DNA binding;transcription factor binding;kinase activity;signal transducer activity;protein binding transcription factor activity	14	10	10	34
AK1	cell cycle;biosynthetic process;cellular nitrogen compound metabolic process;small molecule metabolic process	cilium;organelle;cytoplasm;intracellular;cytosol;plasma membrane	kinase activity;ion binding	4	6	2	12
AK2	cellular nitrogen compound metabolic process;small molecule metabolic process;biological_process;anatomical structure development;biosynthetic process;generation of precursor metabolites and energy;transmembrane transport	mitochondrion;cytosol;cilium	ion binding;kinase activity	7	3	2	12
AK3	response to stress;small molecule metabolic process;cellular nitrogen compound metabolic process	mitochondrion	ion binding;kinase activity	3	1	2	6
AK4	biological_process;anatomical structure development;small molecule metabolic process;secondary metabolic process;biosynthetic process;cellular nitrogen compound metabolic process	mitochondrion	kinase activity;ion binding	6	1	2	9
AK5	cellular nitrogen compound metabolic process;biosynthetic process;small molecule metabolic process;cellular protein modification process;signal transduction	cytoplasm;microtubule organizing center;cytosol	kinase activity;ion binding;enzyme regulator activity	5	3	3	11
AK6				0	0	0	0
AK7	cytoskeleton organization;immune system process;reproduction;cellular nitrogen compound metabolic process;biological_process;response to stress;biosynthetic process;anatomical structure development;cell morphogenesis;small molecule metabolic process;anatomical structure formation involved in morphogenesis;cellular component assembly	cytosol	kinase activity;ion binding	12	1	2	15
AK8	small molecule metabolic process;cellular nitrogen compound metabolic process;anatomical structure development;biosynthetic process	cytosol	kinase activity;ion binding	4	1	2	7
AK9	cellular nitrogen compound metabolic process		ion binding;kinase activity	1	0	2	3
AKAP1	response to stress	mitochondrion;cytosol;cellular_component	RNA binding;molecular_function	1	3	2	6
AKAP10	biological_process;response to stress;signal transduction	plasma membrane;mitochondrion;cytoplasm;cytosol		3	4	0	7
AKAP11	signal transduction	nucleolus;microtubule organizing center;cytoplasm;plasma membrane	enzyme binding;molecular_function	1	4	2	7
AKAP12	small molecule metabolic process;cellular nitrogen compound metabolic process;signal transduction;protein targeting;biosynthetic process	plasma membrane;cytoskeleton;cytoplasm	molecular_function;enzyme binding	5	3	2	10
AKAP13	signal transduction;cell death;cellular protein modification process	nucleus;cellular_component;cytosol;cytoplasm	ion binding;enzyme regulator activity;signal transducer activity;GTPase activity;kinase activity;lipid binding;molecular_function	3	4	7	14
AKAP14	reproduction	cytoplasm	molecular_function	1	1	1	3
AKAP17A	cellular nitrogen compound metabolic process;mRNA processing;immune system process;biosynthetic process;signal transduction	nucleus;nucleoplasm	RNA binding;molecular_function	5	2	2	9
AKAP2			enzyme binding	0	0	1	1
AKAP3	vesicle-mediated transport;biological_process;signal transduction;reproduction	cytoplasmic membrane-bounded vesicle;cilium	molecular_function	4	2	1	7
AKAP4	biological_process;signal transduction;cell motility;reproduction	intracellular;organelle;cilium;cytoskeleton;protein complex;cytoplasm	molecular_function	4	6	1	11
AKAP5	cell-cell signaling;signal transduction;transport;neurological system process;small molecule metabolic process;cellular nitrogen compound metabolic process;biosynthetic process;generation of precursor metabolites and energy;protein targeting	plasma membrane;cytosol	enzyme binding;molecular_function	9	2	2	13
AKAP6	homeostatic process;growth;protein targeting;biological_process;nucleocytoplasmic transport;cell differentiation;signal transduction;transmembrane transport;biosynthetic process;small molecule metabolic process;anatomical structure development;cellular nitrogen compound metabolic process;transport	endoplasmic reticulum;cellular_component;nuclear envelope;cytoplasm;plasma membrane;protein complex	molecular_function;transmembrane transporter activity;structural molecule activity;phosphatase activity;enzyme binding	13	6	5	24
AKAP7	cellular nitrogen compound metabolic process;transmembrane transport;signal transduction;biological_process;transport	plasma membrane;endoplasmic reticulum;nucleus;cytosol;cytoplasmic membrane-bounded vesicle;protein complex	enzyme binding;molecular_function;ion binding;structural molecule activity;transmembrane transporter activity	5	6	5	16
AKAP8	chromosome segregation;chromosome organization;transport;signal transduction;mitosis;DNA metabolic process	Golgi apparatus;nucleus;chromosome;mitochondrion;cellular_component	molecular_function;DNA binding;ion binding	6	5	3	14
AKAP8L	biological_process	nucleus;cytoplasm	enzyme binding;ion binding;DNA binding;molecular_function	1	2	4	7
AKAP9	signal transduction;neurological system process;transport;cell cycle;cell-cell signaling	protein complex;cytoplasm;organelle;intracellular;cytosol;microtubule organizing center;plasma membrane;cytoskeleton;Golgi apparatus	structural molecule activity;kinase activity;molecular_function	5	9	3	17
AKIP1	cell differentiation;cell morphogenesis;cell adhesion	nucleus	molecular_function	3	1	1	5
AKIRIN1		nuclear envelope;nucleus;intracellular;organelle		0	4	0	4
AKIRIN2	cellular nitrogen compound metabolic process;immune system process;biological_process;biosynthetic process;embryo development;response to stress;cell proliferation	nucleus;nucleoplasm;protein complex	peptidase activity	7	3	1	11
AKNA	cellular nitrogen compound metabolic process;biosynthetic process	nucleus	DNA binding	2	1	1	4
AKNAD1		cytoplasm		0	1	0	1
AKR1A1	carbohydrate metabolic process;catabolic process;biological_process;biosynthetic process;small molecule metabolic process	plasma membrane;cytosol	oxidoreductase activity;molecular_function	5	2	2	9
AKR1B1	secondary metabolic process;lipid metabolic process;carbohydrate metabolic process;biosynthetic process;response to stress;small molecule metabolic process	nucleus;cytosol;cytoplasm;extracellular space	oxidoreductase activity;molecular_function	6	4	2	12
AKR1B10	lipid metabolic process;signal transduction;catabolic process;secondary metabolic process;biological_process;small molecule metabolic process	cytosol;lysosome;extracellular region;cellular_component	molecular_function;oxidoreductase activity	6	4	2	12
AKR1B15			oxidoreductase activity	0	0	1	1
AKR1C1	protein complex assembly;small molecule metabolic process;biological_process;lipid metabolic process;homeostatic process;signal transduction;transport;secondary metabolic process	cytosol	lipid binding;ion binding;oxidoreductase activity	8	1	3	12
AKR1C2	signal transduction;lipid metabolic process;small molecule metabolic process;cell proliferation;secondary metabolic process;biological_process	cytoplasm	lipid binding;ion binding;signal transducer activity;oxidoreductase activity	6	1	4	11
AKR1C3	biological_process;cell differentiation;cell proliferation;small molecule metabolic process;catabolic process;signal transduction;protein targeting;reproduction;nucleocytoplasmic transport;anatomical structure development;response to stress;lipid metabolic process;secondary metabolic process;cell death;biosynthetic process	cytoplasm;intracellular;nucleus;cytosol	signal transducer activity;ion binding;oxidoreductase activity	15	4	3	22
AKR1C4	secondary metabolic process;small molecule metabolic process;biosynthetic process;lipid metabolic process;signal transduction;transport;biological_process	cytoplasm;cytosol	oxidoreductase activity;molecular_function;transmembrane transporter activity	7	2	3	12
AKR1CL1		cytoplasm	oxidoreductase activity	0	1	1	2
AKR1D1	catabolic process;lipid metabolic process;biosynthetic process;small molecule metabolic process;biological_process	cytosol	lipid binding;oxidoreductase activity	5	1	2	8
AKR1E2		cytoplasm	oxidoreductase activity	0	1	1	2
AKR7A2	secondary metabolic process;carbohydrate metabolic process;biological_process;small molecule metabolic process	Golgi apparatus	molecular_function;oxidoreductase activity	4	1	2	7
AKR7A3	biological_process	cytosol	molecular_function;oxidoreductase activity	1	1	2	4
AKR7L			oxidoreductase activity	0	0	1	1
AKT1	signal transduction;mitochondrion organization;biological_process;developmental maturation;cell cycle;cellular nitrogen compound metabolic process;translation;cell differentiation;neurological system process;nucleocytoplasmic transport;protein targeting;lipid metabolic process;immune system process;generation of precursor metabolites and energy;aging;growth;anatomical structure development;carboh…	cytoskeleton;cell;cytosol;nucleus;nucleoplasm;protein complex;plasma membrane;cytoplasm	DNA binding;nucleic acid binding transcription factor activity;lipid binding;enzyme regulator activity;molecular_function;kinase activity;peptidase activity;ion binding;oxidoreductase activity;enzyme binding	34	8	10	52
AKT1S1	signal transduction;response to stress;immune system process;cellular protein modification process;cell death;biological_process	intracellular;nucleus;protein complex;cytoplasm;cytosol	molecular_function;kinase activity	6	5	2	13
AKT2	signal transduction;catabolic process;plasma membrane organization;small molecule metabolic process;biological_process;anatomical structure development;translation;membrane organization;vesicle-mediated transport;biosynthetic process;cell cycle;lipid metabolic process;cell differentiation;generation of precursor metabolites and energy;transmembrane transport;cell death;carbohydrate metabolic proc…	cell;plasma membrane;cytoplasm;nucleus;cytosol	GTPase activity;kinase activity;ion binding;lipid binding;molecular_function	23	5	5	33
AKT3	signal transduction;mitochondrion organization;cellular protein modification process	cytoplasm;nucleus;Golgi apparatus;plasma membrane	kinase activity;molecular_function;ion binding;lipid binding	3	4	4	11
AKTIP	biological_process;cell death;vesicle-mediated transport;cellular protein modification process;vacuolar transport;transport	vacuole;protein complex;plasma membrane;Golgi apparatus;cytoplasm;nucleolus	molecular_function;ligase activity	6	6	2	14
ALAD	biosynthetic process;cellular nitrogen compound metabolic process;small molecule metabolic process;cofactor metabolic process;biological_process;protein complex assembly	cytosol	molecular_function;lyase activity;ion binding	6	1	3	10
ALAS1	small molecule metabolic process;biological_process;cofactor metabolic process;biosynthetic process;cellular nitrogen compound metabolic process;lipid metabolic process	nucleus;mitochondrion;cytoplasm	molecular_function;ion binding;transferase activity, transferring acyl groups	6	3	3	12
ALAS2	homeostatic process;cellular nitrogen compound metabolic process;cofactor metabolic process;biosynthetic process;small molecule metabolic process;immune system process;response to stress;anatomical structure development;cell differentiation	mitochondrion	ion binding;transferase activity, transferring acyl groups;molecular_function	9	1	3	13
ALB	small molecule metabolic process;lipid metabolic process;transport;response to stress;vesicle-mediated transport;cell death;symbiosis, encompassing mutualism through parasitism;biological_process;transmembrane transport	extracellular space;cytoplasmic membrane-bounded vesicle;protein complex;proteinaceous extracellular matrix;organelle;extracellular region	molecular_function;DNA binding;ion binding;enzyme binding;lipid binding	9	6	5	20
ALCAM	locomotion;signal transduction;cell differentiation;cell adhesion;cell morphogenesis	cellular_component;plasma membrane;cell	molecular_function	5	3	1	9
ALDH16A1			oxidoreductase activity	0	0	1	1
ALDH18A1	cellular nitrogen compound metabolic process;small molecule metabolic process;cellular amino acid metabolic process;biosynthetic process	mitochondrion;cytoplasm	kinase activity;ion binding;oxidoreductase activity	4	2	3	9
ALDH1A1	signal transduction;biological_process;small molecule metabolic process;lipid metabolic process	cytosol;cytoplasm	lipid binding;enzyme regulator activity;oxidoreductase activity;GTPase activity	4	2	4	10
ALDH1A2	biological_process;signal transduction;developmental maturation;embryo development;small molecule metabolic process;cell differentiation;biosynthetic process;lipid metabolic process;anatomical structure development;cell death;cell proliferation	nucleus;cytoplasm;cytosol	oxidoreductase activity;lipid binding	11	3	2	16
ALDH1A3	anatomical structure formation involved in morphogenesis;anatomical structure development;small molecule metabolic process;lipid metabolic process;cell death;biosynthetic process;embryo development	cytoplasm	molecular_function;oxidoreductase activity;ion binding	7	1	3	11
ALDH1B1	catabolic process;carbohydrate metabolic process;small molecule metabolic process	mitochondrion;organelle;nucleus;intracellular	oxidoreductase activity	3	4	1	8
ALDH1L1	cellular amino acid metabolic process;catabolic process;cellular nitrogen compound metabolic process;biosynthetic process;cofactor metabolic process;small molecule metabolic process;biological_process	mitochondrion	methyltransferase activity;molecular_function;oxidoreductase activity	7	1	3	11
ALDH1L2	catabolic process;cofactor metabolic process;biological_process;biosynthetic process;cellular nitrogen compound metabolic process;cellular amino acid metabolic process;small molecule metabolic process	mitochondrion	methyltransferase activity;molecular_function;oxidoreductase activity	7	1	3	11
ALDH2	catabolic process;biological_process;carbohydrate metabolic process;neurological system process;biosynthetic process;cell-cell signaling;small molecule metabolic process	mitochondrion	molecular_function;oxidoreductase activity	7	1	2	10
ALDH3A1	aging;biological_process;response to stress;cell proliferation	endoplasmic reticulum;cytosol	oxidoreductase activity	4	2	1	7
ALDH3A2	small molecule metabolic process;lipid metabolic process;anatomical structure development;biological_process	peroxisome;intracellular;organelle;cellular_component;mitochondrion;endoplasmic reticulum	oxidoreductase activity	4	6	1	11
ALDH3B1	catabolic process;small molecule metabolic process;biological_process;lipid metabolic process;response to stress	cytosol;cytoplasm	oxidoreductase activity	5	2	1	8
ALDH3B2	lipid metabolic process;biological_process;catabolic process;small molecule metabolic process		oxidoreductase activity	4	0	1	5
ALDH4A1	catabolic process;cellular nitrogen compound metabolic process;cellular amino acid metabolic process;biosynthetic process;small molecule metabolic process	mitochondrion	molecular_function;oxidoreductase activity	5	1	2	8
ALDH5A1	transport;neurological system process;anatomical structure development;protein complex assembly;biological_process;lipid metabolic process;sulfur compound metabolic process;cellular nitrogen compound metabolic process;generation of precursor metabolites and energy;cellular amino acid metabolic process;small molecule metabolic process;carbohydrate metabolic process;cell-cell signaling;catabolic pr…	mitochondrion	molecular_function;oxidoreductase activity	14	1	2	17
ALDH6A1	small molecule metabolic process;cellular amino acid metabolic process;cell differentiation;cellular nitrogen compound metabolic process;catabolic process	mitochondrion;nucleus	ion binding;oxidoreductase activity	5	2	2	9
ALDH7A1	biological_process;cellular amino acid metabolic process;neurological system process;cellular nitrogen compound metabolic process;catabolic process;biosynthetic process;small molecule metabolic process	mitochondrion;nucleus;cytosol;cytoplasm	molecular_function;oxidoreductase activity	7	4	2	13
ALDH8A1	lipid metabolic process;small molecule metabolic process;biosynthetic process	cytoplasm;intracellular	oxidoreductase activity	3	2	1	6
ALDH9A1	biological_process;biosynthetic process;small molecule metabolic process;neurological system process;cell-cell signaling;cellular nitrogen compound metabolic process	plasma membrane;cytosol;mitochondrion;cytoplasm	oxidoreductase activity	6	4	1	11
ALDOA	response to stress;biological_process;cytoskeleton organization;protein complex assembly;cellular nitrogen compound metabolic process;generation of precursor metabolites and energy;catabolic process;small molecule metabolic process;biosynthetic process;homeostatic process;vesicle-mediated transport;carbohydrate metabolic process;cell morphogenesis	cytoplasm;cytoskeleton;extracellular region;cytoplasmic membrane-bounded vesicle;organelle;cytosol	molecular_function;lyase activity;cytoskeletal protein binding	13	6	3	22
ALDOB	cofactor metabolic process;generation of precursor metabolites and energy;small molecule metabolic process;cellular nitrogen compound metabolic process;biological_process;catabolic process;protein complex assembly;biosynthetic process;carbohydrate metabolic process	cytosol;cytoplasm;microtubule organizing center	ATPase activity;enzyme binding;molecular_function;cytoskeletal protein binding;lyase activity	9	3	5	17
ALDOC	biosynthetic process;protein complex assembly;anatomical structure development;generation of precursor metabolites and energy;aging;small molecule metabolic process;response to stress;catabolic process;carbohydrate metabolic process;biological_process;cell death	mitochondrion;cytoskeleton;cytosol;cell	lyase activity;cytoskeletal protein binding;molecular_function	11	4	3	18
ALG1	biological_process;cellular protein modification process;lipid metabolic process;biosynthetic process;carbohydrate metabolic process	endoplasmic reticulum;cellular_component	transferase activity, transferring glycosyl groups	5	2	1	8
ALG10	biosynthetic process;biological_process;cellular protein modification process;carbohydrate metabolic process	endoplasmic reticulum;cellular_component	transferase activity, transferring glycosyl groups	4	2	1	7
ALG10B	carbohydrate metabolic process;cellular protein modification process;biosynthetic process;biological_process	cellular_component;plasma membrane	transferase activity, transferring glycosyl groups	4	2	1	7
ALG11	biosynthetic process;carbohydrate metabolic process;cellular protein modification process;biological_process	endoplasmic reticulum;cellular_component	transferase activity, transferring glycosyl groups	4	2	1	7
ALG12	protein folding;carbohydrate metabolic process;biological_process;cellular protein modification process;biosynthetic process	cellular_component;endoplasmic reticulum	transferase activity, transferring glycosyl groups	5	2	1	8
ALG13	cellular protein modification process;biological_process;biosynthetic process;carbohydrate metabolic process;lipid metabolic process	endoplasmic reticulum	molecular_function;transferase activity, transferring glycosyl groups	5	1	2	8
ALG14	cellular protein modification process;biological_process;carbohydrate metabolic process;biosynthetic process	cellular_component;endoplasmic reticulum		4	2	0	6
ALG1L			transferase activity, transferring glycosyl groups	0	0	1	1
ALG1L2			transferase activity, transferring glycosyl groups	0	0	1	1
ALG2	biological_process;biosynthetic process;carbohydrate metabolic process;cellular protein modification process	endoplasmic reticulum;cellular_component;nucleus;cytoplasm	molecular_function;transferase activity, transferring glycosyl groups	4	4	2	10
ALG3	biosynthetic process;cellular protein modification process;biological_process;carbohydrate metabolic process	endoplasmic reticulum;cellular_component	transferase activity, transferring glycosyl groups	4	2	1	7
ALG5	carbohydrate metabolic process;biological_process;cellular protein modification process;biosynthetic process	cellular_component;endoplasmic reticulum	transferase activity, transferring glycosyl groups	4	2	1	7
ALG6	biological_process;cellular protein modification process;carbohydrate metabolic process;biosynthetic process	endoplasmic reticulum;cellular_component	transferase activity, transferring glycosyl groups	4	2	1	7
ALG8	cellular protein modification process;biological_process;biosynthetic process;carbohydrate metabolic process	endoplasmic reticulum;cellular_component	transferase activity, transferring glycosyl groups	4	2	1	7
ALG9	cellular protein modification process;carbohydrate metabolic process;biosynthetic process;biological_process	endoplasmic reticulum;cellular_component	transferase activity, transferring glycosyl groups	4	2	1	7
ALK	signal transduction;cell proliferation;cell differentiation;anatomical structure development;biological_process;cellular protein modification process;cell death	plasma membrane	signal transducer activity;DNA binding;kinase activity;molecular_function;nucleic acid binding transcription factor activity;ion binding	7	1	6	14
ALKBH1	cellular nitrogen compound metabolic process;cell motility;growth;embryo development;cell differentiation;response to stress;anatomical structure development;biological_process;cell death;DNA metabolic process;locomotion	mitochondrion;nuclear chromosome	lyase activity;ion binding;molecular_function;oxidoreductase activity	11	2	4	17
ALKBH2	response to stress;DNA metabolic process;biological_process	nucleoplasm	ion binding;oxidoreductase activity;molecular_function	3	1	3	7
ALKBH3	DNA metabolic process;response to stress;cell proliferation	cytoplasm;nucleoplasm;nucleus;mitochondrion	oxidoreductase activity;ion binding;molecular_function	3	4	3	10
ALKBH4	cell cycle;cellular protein modification process;cell division;cellular nitrogen compound metabolic process;biological_process;cytoskeleton organization;biosynthetic process	mitochondrion;nucleus;cell	oxidoreductase activity;ion binding;molecular_function;cytoskeletal protein binding	7	3	4	14
ALKBH5	reproduction;response to stress;nucleocytoplasmic transport;cell differentiation;mRNA processing;cellular nitrogen compound metabolic process	nucleoplasm;nucleus	oxidoreductase activity;ion binding	6	2	2	10
ALKBH6		cytoplasm;nucleus	oxidoreductase activity;ion binding;molecular_function	0	2	3	5
ALKBH7	cell death;response to stress;biological_process;small molecule metabolic process;lipid metabolic process	mitochondrion	ion binding;oxidoreductase activity	5	1	2	8
ALKBH8	tRNA metabolic process;response to stress	nucleus;cytosol;cytoplasm;cytoskeleton	ion binding;methyltransferase activity;oxidoreductase activity;molecular_function;RNA binding	2	4	5	11
ALLC	cellular nitrogen compound metabolic process;catabolic process		hydrolase activity, acting on carbon-nitrogen (but not peptide) bonds	2	0	1	3
ALMS1	biological_process;cytoskeleton organization;transport;cellular component assembly;cell cycle	cilium;microtubule organizing center;protein complex;cytosol;cytoskeleton;cytoplasm	molecular_function	5	6	1	12
ALMS1P				0	0	0	0
ALOX12	homeostatic process;lipid metabolic process;biological_process;cell adhesion;small molecule metabolic process;cell motility;cell death;cell differentiation;aging;growth;cell proliferation;biosynthetic process;response to stress;anatomical structure formation involved in morphogenesis;anatomical structure development;circulatory system process	cytoplasm;cellular_component;plasma membrane;cytosol	molecular_function;isomerase activity;oxidoreductase activity;peptidase activity;ion binding	16	4	5	25
ALOX12B	biosynthetic process;biological_process;transport;homeostatic process;small molecule metabolic process;signal transduction;lipid metabolic process;cellular protein modification process;anatomical structure development	cytosol	ion binding;oxidoreductase activity	9	1	2	12
ALOX15	vesicle-mediated transport;membrane organization;response to stress;signal transduction;lipid metabolic process;anatomical structure development;immune system process;cell adhesion;biological_process;cytoskeleton organization;protein complex assembly;small molecule metabolic process;biosynthetic process	cytosol;nucleus;cellular_component;cytoplasm;lipid particle;plasma membrane	molecular_function;oxidoreductase activity;isomerase activity;ion binding	13	6	4	23
ALOX15B	cell death;cell proliferation;cell motility;cell differentiation;reproduction;biosynthetic process;growth;anatomical structure development;small molecule metabolic process;transport;cell cycle;lipid metabolic process	cellular_component;nucleus;cytoskeleton;cytosol;intracellular;plasma membrane	oxidoreductase activity;ion binding	12	6	2	20
ALOX5	small molecule metabolic process;lipid metabolic process;biosynthetic process;response to stress	nucleus;cytosol;nuclear envelope	ion binding;molecular_function;oxidoreductase activity	4	3	3	10
ALOX5AP	protein complex assembly;biological_process;response to stress;lipid metabolic process;small molecule metabolic process;biosynthetic process	cellular_component;endoplasmic reticulum;cytosol;nuclear envelope	lipid binding;molecular_function;enzyme binding;enzyme regulator activity;ion binding	6	4	5	15
ALOXE3	neurological system process;homeostatic process;lipid metabolic process;cell differentiation;anatomical structure development;small molecule metabolic process;biosynthetic process;signal transduction	cytoplasm	isomerase activity;oxidoreductase activity;ion binding	8	1	3	12
ALPI	biological_process	plasma membrane;cellular_component	ion binding;phosphatase activity	1	2	2	5
ALPK1	cellular protein modification process		kinase activity;ion binding	1	0	2	3
ALPK2	cellular protein modification process		ion binding;kinase activity	1	0	2	3
ALPK3	cellular protein modification process;anatomical structure development	nucleus	ion binding;kinase activity	2	1	2	5
ALPL	anatomical structure development;reproduction;biological_process	plasma membrane;extracellular space;cellular_component	phosphatase activity;molecular_function;ion binding	3	3	3	9
ALPP		cell;plasma membrane;cellular_component	ion binding;phosphatase activity	0	3	2	5
ALPPL2	biological_process	cellular_component;plasma membrane	ion binding;phosphatase activity	1	2	2	5
ALS2	cell-cell signaling;cell death;neurological system process;biological_process;cell morphogenesis;transport;response to stress;anatomical structure development;embryo development;signal transduction;cellular protein modification process;cell differentiation	cytoplasm;cell;microtubule organizing center;protein complex;cytosol;cellular_component;intracellular;endosome;organelle;cytoskeleton	enzyme regulator activity;lipid binding;kinase activity;enzyme binding;molecular_function;ion binding;GTPase activity	12	10	7	29
ALS2CL	signal transduction;biological_process	cytoplasmic membrane-bounded vesicle	ion binding;enzyme binding;GTPase activity;enzyme regulator activity;molecular_function	2	1	5	8
ALS2CR11				0	0	0	0
ALS2CR12		cilium;cellular_component;organelle;cytoplasm;intracellular	GTPase activity;molecular_function	0	5	2	7
ALX1	cellular nitrogen compound metabolic process;cell adhesion;anatomical structure formation involved in morphogenesis;cell differentiation;embryo development;biosynthetic process;biological_process;anatomical structure development	protein complex;nucleus;intracellular	protein binding transcription factor activity;molecular_function;nucleic acid binding transcription factor activity;transcription factor binding;DNA binding	8	3	5	16
ALX3	cellular nitrogen compound metabolic process;embryo development;biological_process;biosynthetic process;cell death	nucleus	DNA binding;nucleic acid binding transcription factor activity	5	1	2	8
ALX4	embryo development;biosynthetic process;cell death;cellular nitrogen compound metabolic process;anatomical structure development;biological_process	intracellular;protein complex;nucleus	DNA binding;molecular_function;nucleic acid binding transcription factor activity	6	3	3	12
ALYREF	biosynthetic process;biological_process;mRNA processing;cellular nitrogen compound metabolic process;symbiosis, encompassing mutualism through parasitism;nucleocytoplasmic transport	protein complex;nucleoplasm;nucleus;cytosol	molecular_function;RNA binding	6	4	2	12
AMACR	lipid metabolic process;biosynthetic process;small molecule metabolic process;catabolic process;biological_process	peroxisome;mitochondrion;cytoplasm	isomerase activity;molecular_function	5	3	2	10
AMBN	anatomical structure development;cell adhesion;cell proliferation	proteinaceous extracellular matrix	molecular_function;structural molecule activity	3	1	2	6
AMBP	immune system process;catabolic process;cofactor metabolic process;response to stress;reproduction;cellular nitrogen compound metabolic process;symbiosis, encompassing mutualism through parasitism;signal transduction;cell adhesion;cellular protein modification process	organelle;cell;extracellular region;plasma membrane;extracellular space;intracellular	molecular_function;peptidase activity;transmembrane transporter activity;enzyme regulator activity	10	6	4	20
AMBRA1	cell death;cell proliferation;embryo development;catabolic process;cell differentiation	organelle;vacuole;cytoplasm	molecular_function	5	3	1	9
AMD1	cellular nitrogen compound metabolic process;sulfur compound metabolic process;biosynthetic process;small molecule metabolic process	cytosol	lyase activity	4	1	1	6
AMDHD1	cellular amino acid metabolic process;catabolic process;small molecule metabolic process;cellular nitrogen compound metabolic process	cytosol	molecular_function;ion binding;hydrolase activity, acting on carbon-nitrogen (but not peptide) bonds	4	1	3	8
AMDHD2	carbohydrate metabolic process;small molecule metabolic process;catabolic process;biological_process		hydrolase activity, acting on carbon-nitrogen (but not peptide) bonds;ion binding	4	0	2	6
AMELX	cell proliferation;cell differentiation;biosynthetic process;cell morphogenesis;signal transduction;anatomical structure development;homeostatic process;cell adhesion	cell;proteinaceous extracellular matrix	structural molecule activity;molecular_function	8	2	2	12
AMELY	biological_process;anatomical structure development	cellular_component;proteinaceous extracellular matrix	structural molecule activity	2	2	1	5
AMER1	cell differentiation;signal transduction;anatomical structure development	cytosol;plasma membrane;nucleus	ion binding;lipid binding;molecular_function	3	3	3	9
AMER2	anatomical structure development;signal transduction	plasma membrane	molecular_function;ion binding;lipid binding	2	1	3	6
AMER3	signal transduction	plasma membrane	lipid binding	1	1	1	3
AMFR	signal transduction;cellular protein modification process;catabolic process;protein complex assembly;biological_process;response to stress	endoplasmic reticulum;cellular_component	molecular_function;ion binding;ligase activity	6	2	3	11
[truncated: 18,887 more rows]

## Sheet: S1_F_Gene expression
Supplementary Table 1F. Gene expression features
[truncated: 19,487 more rows]

## Sheet: S1_G_Phenotype
Supplementary Table 1G. Phenotype features
[truncated: 19,487 more rows]

## Sheet: S1_H_Tumor genomics
Supplementary Table 1H. Tumor genomics features
[truncated: 19,487 more rows]
