# Supplementary material for: Driver gene classification reveals a substantial overrepresentation of tumor suppressors among very large chromatin-regulating proteins
Source: Sci Rep. 2016 Dec 23;6:38988. doi: 10.1038/srep38988 (PMC5180091; doi:10.1038/srep38988)
Supplement: Supplementary Dataset 2 [file srep38988-s3.xls]

## Sheet: S2_A_Features not in CARNAF
Supplementary Table 2. Features used in study, but not in CARNAF
Gene	CCLE expression level	Activated/inactivated by mutation (training drivers only)	Activated/inactivated by deletion or amplification (training drivers only)	# of PPIs (IntAct)	# of PPIs (BioGrid)	Expression(GNF/Atlas)
A1BG	1621097	0	0	9	11	fetal liver;liver;fetal lung;trigeminal ganglion;
A1CF	11312901	0	0	4	12	fetal liver;superior cervical ganglion;liver;ciliary ganglion;atrioventricular node;pons;trigeminal ganglion;skeletal muscle;
A2M	34838807	0	0	92	91	NA
A2ML1	30025305	0	0	1	1	dorsal root ganglion;superior cervical ganglion;tongue;globus pallidus;ciliary ganglion;pons;atrioventricular node;trigeminal ganglion;
A3GALT2	NA	0	0	0	0	NA
A4GALT	80803802	0	0	0	0	ciliary ganglion;atrioventricular node;
A4GNT	19005505	0	0	0	0	dorsal root ganglion;subthalamic nucleus;superior cervical ganglion;globus pallidus;ciliary ganglion;atrioventricular node;trigeminal ganglion;parietal lobe;skeletal muscle;cingulate cortex;skin;
AAAS	1701810	0	0	3	18	NA
AACS	89467003	0	0	1	5	amygdala;whole brain;adipose tissue;temporal lobe;prefrontal cortex;testis;cingulate cortex;parietal lobe;
AADAC	20046906	0	0	0	1	fetal liver;superior cervical ganglion;adrenal gland;temporal lobe;liver;adrenal cortex;fetal lung;cingulate cortex;skeletal muscle;parietal lobe;
AADACL2	91028023	0	0	0	0	NA
AADACL3	145424	0	0	0	0	NA
AADACL4	145424	0	0	0	0	NA
AADAT	13291108	0	0	0	0	trigeminal ganglion;
AAED1	NA	0	0	0	1	NA
AAGAB	31203806	0	0	5	7	superior cervical ganglion;ciliary ganglion;atrioventricular node;trigeminal ganglion;parietal lobe;skeletal muscle;cingulate cortex;
AAK1	63946602	0	0	4	3	NA
AAMDC	NA	0	0	2	6	dorsal root ganglion;testis - interstitial;subthalamic nucleus;superior cervical ganglion;testis - seminiferous tubule;adrenal gland;adrenal cortex;ciliary ganglion;atrioventricular node;pons;trigeminal ganglion;cingulate cortex;skeletal muscle;
AAMP	73065402	0	0	9	25	superior cervical ganglion;pons;
AANAT	1202221	0	0	3	3	superior cervical ganglion;subthalamic nucleus;heart;trigeminal ganglion;skeletal muscle;bone marrow;
AAR2	NA	0	0	5	15	dorsal root ganglion;superior cervical ganglion;testis;ciliary ganglion;atrioventricular node;pons;trigeminal ganglion;skeletal muscle;
AARD	NA	0	0	0	0	NA
AARS	1335968	0	0	6	55	medulla oblongata;superior cervical ganglion;subthalamic nucleus;occipital lobe;cerebellum peduncles;temporal lobe;globus pallidus;caudate nucleus;pons;parietal lobe;cingulate cortex;cerebellum;
AARS2	1037256	0	0	2	6	superior cervical ganglion;
AARSD1	1507064	0	0	98	43	NA
AASDH	63954505	0	0	0	0	superior cervical ganglion;trigeminal ganglion;
AASDHPPT	86518069	0	0	11	31	amygdala;whole brain;testis - interstitial;superior cervical ganglion;occipital lobe;thalamus;medulla oblongata;hypothalamus;temporal lobe;caudate nucleus;pons;subthalamic nucleus;testis - seminiferous tubule;fetal brain;prefrontal cortex;globus pallidus;testis;parietal lobe;
AASS	57654062	0	0	2	6	superior cervical ganglion;atrioventricular node;
AATF	66846207	0	0	19	51	NA
AATK	NA	0	0	3	3	amygdala;dorsal root ganglion;whole brain;thalamus;occipital lobe;superior cervical ganglion;medulla oblongata;olfactory bulb;hypothalamus;spinal cord;caudate nucleus;pons;subthalamic nucleus;trigeminal ganglion;cingulate cortex;parietal lobe;cerebellum;
ABAT	40277802	0	0	1	2	whole brain;amygdala;thalamus;occipital lobe;medulla oblongata;superior cervical ganglion;cerebellum peduncles;hypothalamus;temporal lobe;caudate nucleus;pons;skeletal muscle;subthalamic nucleus;fetal brain;prefrontal cortex;liver;globus pallidus;ciliary ganglion;kidney;parietal lobe;pituitary;cingulate cortex;cerebellum;
ABCA1	195112	0	0	21	28	NA
ABCA10	13727401	0	0	0	2	ciliary ganglion;atrioventricular node;skeletal muscle;
ABCA11P	NA	0	0	0	0	NA
ABCA12	52676403	0	0	2	1	dorsal root ganglion;occipital lobe;superior cervical ganglion;atrioventricular node;pons;skin;skeletal muscle;subthalamic nucleus;globus pallidus;appendix;ciliary ganglion;trigeminal ganglion;parietal lobe;
ABCA13	93300	0	0	0	3	NA
ABCA2	1951939	0	0	2	5	dorsal root ganglion;amygdala;thalamus;superior cervical ganglion;occipital lobe;medulla oblongata;spinal cord;pons;atrioventricular node;caudate nucleus;subthalamic nucleus;prefrontal cortex;globus pallidus;trigeminal ganglion;cingulate cortex;parietal lobe;cerebellum;
ABCA3	2220466	0	0	2	3	NA
ABCA4	51248105	0	0	1	1	NA
ABCA5	52619081	0	0	2	2	NA
ABCA6	24003103	0	0	1	1	superior cervical ganglion;atrioventricular node;trigeminal ganglion;skin;skeletal muscle;
ABCA7	2387949	0	0	0	1	dorsal root ganglion;superior cervical ganglion;
ABCA8	29584804	0	0	0	0	dorsal root ganglion;olfactory bulb;ciliary ganglion;atrioventricular node;trigeminal ganglion;
ABCA9	26302209	0	0	2	0	dorsal root ganglion;superior cervical ganglion;atrioventricular node;trigeminal ganglion;skeletal muscle;
ABCB1	28729301	0	0	8	17	superior cervical ganglion;adrenal gland;adrenal cortex;trigeminal ganglion;
ABCB10	25582604	0	0	0	9	NA
ABCB11	22358203	0	0	2	5	dorsal root ganglion;superior cervical ganglion;subthalamic nucleus;appendix;ciliary ganglion;atrioventricular node;trigeminal ganglion;skeletal muscle;
ABCB4	22531502	0	0	2	2	dorsal root ganglion;liver;
ABCB5	16421709	0	0	1	0	dorsal root ganglion;ciliary ganglion;atrioventricular node;
ABCB6	77323108	0	0	3	12	NA
ABCB7	18302105	0	0	1	13	superior cervical ganglion;tumor;globus pallidus;ciliary ganglion;white blood cells;trigeminal ganglion;fetal thyroid;
ABCB8	62209802	0	0	2	11	cerebellum peduncles;skeletal muscle;
ABCB9	1093113	0	0	0	1	dorsal root ganglion;subthalamic nucleus;testis - interstitial;prefrontal cortex;testis;ciliary ganglion;caudate nucleus;trigeminal ganglion;parietal lobe;
ABCC1	40936506	0	0	4	39	dorsal root ganglion;testis - interstitial;superior cervical ganglion;testis - seminiferous tubule;testis;caudate nucleus;trigeminal ganglion;skeletal muscle;
ABCC10	1270265	0	0	0	3	dorsal root ganglion;superior cervical ganglion;trigeminal ganglion;
ABCC11	216539	0	0	0	0	dorsal root ganglion;superior cervical ganglion;appendix;globus pallidus;ciliary ganglion;atrioventricular node;trigeminal ganglion;cingulate cortex;skeletal muscle;
ABCC12	22966905	0	0	1	2	dorsal root ganglion;superior cervical ganglion;subthalamic nucleus;ciliary ganglion;atrioventricular node;pons;trigeminal ganglion;skin;skeletal muscle;
ABCC13	NA	0	0	0	1	NA
ABCC2	1035115	0	0	5	47	NA
ABCC3	1585602	0	0	1	7	superior cervical ganglion;pancreas;adrenal gland;adrenal cortex;liver;trigeminal ganglion;skeletal muscle;
ABCC4	20037609	0	0	0	15	NA
ABCC5	1425631	0	0	5	12	amygdala;medulla oblongata;occipital lobe;superior cervical ganglion;prefrontal cortex;globus pallidus;caudate nucleus;pons;cingulate cortex;parietal lobe;skeletal muscle;
ABCC6	38582207	0	0	5	5	dorsal root ganglion;fetal liver;superior cervical ganglion;cerebellum peduncles;liver;ciliary ganglion;atrioventricular node;kidney;trigeminal ganglion;skeletal muscle;
ABCC8	45450207	0	0	0	2	whole brain;occipital lobe;superior cervical ganglion;cerebellum peduncles;beta cell islets;prefrontal cortex;parietal lobe;cerebellum;
ABCC9	52991007	0	0	1	2	dorsal root ganglion;superior cervical ganglion;appendix;ciliary ganglion;pons;atrioventricular node;trigeminal ganglion;skeletal muscle;
ABCD1	1910154	0	0	5	19	superior cervical ganglion;skeletal muscle;
ABCD2	70113027	0	0	2	5	dorsal root ganglion;superior cervical ganglion;trigeminal ganglion;
ABCD3	45982306	0	0	22	57	amygdala;fetal liver;prefrontal cortex;trigeminal ganglion;
ABCD4	65202608	0	0	4	5	dorsal root ganglion;superior cervical ganglion;atrioventricular node;
ABCE1	18930805	0	0	5	32	superior cervical ganglion;trigeminal ganglion;
ABCF1	2080582	0	0	9	52	dorsal root ganglion;superior cervical ganglion;testis - seminiferous tubule;testis;atrioventricular node;trigeminal ganglion;cerebellum;
ABCF2	61010505	0	0	4	29	superior cervical ganglion;thalamus;prefrontal cortex;ciliary ganglion;atrioventricular node;pons;trigeminal ganglion;parietal lobe;
ABCF3	1460188	0	0	16	20	medulla oblongata;superior cervical ganglion;atrioventricular node;trigeminal ganglion;cingulate cortex;parietal lobe;
ABCG1	28944904	0	0	3	3	superior cervical ganglion;adrenal gland;ciliary ganglion;pons;trigeminal ganglion;skeletal muscle;
ABCG2	43257602	0	0	3	3	superior cervical ganglion;placenta;ciliary ganglion;
ABCG4	1258103	0	0	3	1	dorsal root ganglion;superior cervical ganglion;ciliary ganglion;trigeminal ganglion;skeletal muscle;
ABCG5	54494101	0	0	4	1	fetal liver;testis - interstitial;liver;
ABCG8	50156105	0	0	8	8	NA
ABHD1	1214097	0	0	1	1	NA
ABHD10	23904308	0	0	2	7	dorsal root ganglion;superior cervical ganglion;medulla oblongata;prefrontal cortex;caudate nucleus;kidney;trigeminal ganglion;cingulate cortex;skeletal muscle;parietal lobe;
ABHD11	1082063	0	0	0	7	superior cervical ganglion;ciliary ganglion;atrioventricular node;
ABHD12	60859609	0	0	0	4	whole brain;subthalamic nucleus;medulla oblongata;occipital lobe;hypothalamus;temporal lobe;pons;parietal lobe;cingulate cortex;
ABHD12B	41101509	0	0	0	0	NA
ABHD13	71759	0	0	0	0	NA
ABHD14A	1045639	0	0	0	11	whole brain;superior cervical ganglion;medulla oblongata;cerebellum peduncles;globus pallidus;kidney;pons;atrioventricular node;caudate nucleus;parietal lobe;cingulate cortex;cerebellum;
ABHD14B	1045639	0	0	0	1	liver;kidney;
ABHD15	80257601	0	0	0	0	superior cervical ganglion;trigeminal ganglion;
ABHD16A	NA	0	0	19	20	NA
ABHD16B	NA	0	0	0	0	NA
ABHD17A	NA	0	0	12	7	NA
ABHD17B	NA	0	0	0	4	dorsal root ganglion;superior cervical ganglion;ciliary ganglion;skeletal muscle;parietal lobe;
ABHD17C	NA	0	0	0	4	superior cervical ganglion;placenta;ciliary ganglion;atrioventricular node;trigeminal ganglion;
ABHD2	63925108	0	0	0	6	dorsal root ganglion;amygdala;testis - interstitial;superior cervical ganglion;prostate;testis - seminiferous tubule;liver;testis;ciliary ganglion;atrioventricular node;trigeminal ganglion;skeletal muscle;cerebellum;
ABHD3	269726	0	0	0	3	NA
ABHD4	97531305	0	0	2	6	superior cervical ganglion;testis - interstitial;testis - seminiferous tubule;testis;atrioventricular node;
ABHD5	10356102	0	0	0	6	superior cervical ganglion;pons;trigeminal ganglion;skeletal muscle;
ABHD6	611196	0	0	2	5	whole brain;superior cervical ganglion;occipital lobe;medulla oblongata;thalamus;cerebellum peduncles;liver;parietal lobe;cingulate cortex;skeletal muscle;cerebellum;
ABHD8	84208707	0	0	0	0	amygdala;whole brain;medulla oblongata;subthalamic nucleus;temporal lobe;prefrontal cortex;cingulate cortex;cerebellum;
ABI1	34260108	0	0	62	31	amygdala;superior cervical ganglion;occipital lobe;prefrontal cortex;whole blood;
ABI2	41504801	0	0	63	73	amygdala;dorsal root ganglion;testis - interstitial;superior cervical ganglion;occipital lobe;testis;ciliary ganglion;atrioventricular node;trigeminal ganglion;
ABI3	81620201	0	0	37	37	NA
ABI3BP	459170	0	0	5	9	ciliary ganglion;
ABL1	50550507	1	0	209	240	superior cervical ganglion;
ABL2	328468	0	0	37	36	superior cervical ganglion;ciliary ganglion;atrioventricular node;trigeminal ganglion;skeletal muscle;
ABLIM1	26795607	0	0	17	24	superior cervical ganglion;cerebellum peduncles;trigeminal ganglion;cerebellum;
ABLIM2	17257302	0	0	2	3	superior cervical ganglion;parietal lobe;skeletal muscle;
ABLIM3	33988903	0	0	4	7	dorsal root ganglion;subthalamic nucleus;adipose tissue;cerebellum peduncles;placenta;globus pallidus;cingulate cortex;cerebellum;
ABO	1865433	0	0	2	3	superior cervical ganglion;adrenal gland;globus pallidus;ciliary ganglion;trigeminal ganglion;skeletal muscle;
ABR	1346718	0	0	2	13	amygdala;whole brain;medulla oblongata;thalamus;occipital lobe;superior cervical ganglion;hypothalamus;temporal lobe;caudate nucleus;pons;skeletal muscle;subthalamic nucleus;prefrontal cortex;globus pallidus;cingulate cortex;parietal lobe;
ABRA	11355909	0	0	2	4	dorsal root ganglion;testis - interstitial;testis;atrioventricular node;skeletal muscle;
ABRACL	NA	0	0	0	1	NA
ABT1	41199107	0	0	8	13	heart;placenta;testis;white blood cells;
ABTB1	67935708	0	0	4	6	superior cervical ganglion;subthalamic nucleus;cerebellum peduncles;globus pallidus;caudate nucleus;atrioventricular node;pons;whole blood;cerebellum;
ABTB2	76973206	0	0	0	7	dorsal root ganglion;superior cervical ganglion;atrioventricular node;trigeminal ganglion;
ACAA1	30213704	0	0	1	19	superior cervical ganglion;liver;ciliary ganglion;pons;kidney;trigeminal ganglion;
ACAA2	29059102	0	0	1	23	fetal liver;superior cervical ganglion;liver;globus pallidus;ciliary ganglion;atrioventricular node;kidney;
ACACA	526151	0	0	27	65	thalamus;prostate;superior cervical ganglion;subthalamic nucleus;occipital lobe;adipose tissue;cerebellum peduncles;hypothalamus;prefrontal cortex;atrioventricular node;cingulate cortex;
ACACB	52882707	0	0	5	7	superior cervical ganglion;medulla oblongata;adipose tissue;liver;globus pallidus;ciliary ganglion;atrioventricular node;trigeminal ganglion;skeletal muscle;
ACAD10	59916101	0	0	0	2	dorsal root ganglion;superior cervical ganglion;ciliary ganglion;atrioventricular node;trigeminal ganglion;skin;
ACAD11	21077605	0	0	5	6	NA
ACAD8	27035002	0	0	2	1	superior cervical ganglion;kidney;skeletal muscle;
ACAD9	1117839	0	0	16	13	superior cervical ganglion;globus pallidus;
ACADL	190249	0	0	0	1	superior cervical ganglion;ciliary ganglion;atrioventricular node;trigeminal ganglion;
ACADM	15273309	0	0	5	13	NA
ACADS	1741363	0	0	2	1	superior cervical ganglion;liver;globus pallidus;atrioventricular node;skeletal muscle;
ACADSB	25600906	0	0	1	6	NA
ACADVL	1782958	0	0	12	14	adrenal gland;adrenal cortex;skeletal muscle;
ACAN	56159805	0	0	1	5	superior cervical ganglion;trachea;atrioventricular node;trigeminal ganglion;skeletal muscle;
ACAP1	1911735	0	0	5	6	superior cervical ganglion;lymph node;globus pallidus;atrioventricular node;whole blood;tonsil;skeletal muscle;thymus;
ACAP2	431673	0	0	1	3	whole blood;
ACAP3	1744013	0	0	3	2	NA
ACAT1	41790307	0	0	11	41	testis - interstitial;testis - seminiferous tubule;testis;kidney;skeletal muscle;
ACAT2	648197	0	0	14	27	NA
ACBD3	75640003	0	0	4	26	NA
ACBD4	80681105	0	0	0	1	dorsal root ganglion;subthalamic nucleus;superior cervical ganglion;liver;pons;skeletal muscle;
ACBD5	38347105	0	0	0	7	NA
ACBD6	54310801	0	0	2	7	NA
ACBD7	25489908	0	0	0	0	NA
ACCS	34580703	0	0	3	4	NA
ACCSL	38960405	0	0	0	0	NA
ACD	1065785	0	0	15	72	NA
ACE	87457403	0	0	1	10	superior cervical ganglion;testis - interstitial;ciliary ganglion;skeletal muscle;
ACE2	179295	0	0	1	4	superior cervical ganglion;testis - interstitial;testis - seminiferous tubule;testis;kidney;atrioventricular node;trigeminal ganglion;skeletal muscle;
ACER1	94394903	0	0	0	0	superior cervical ganglion;globus pallidus;ciliary ganglion;atrioventricular node;trigeminal ganglion;
ACER2	49688904	0	0	0	0	NA
ACER3	27972809	0	0	1	2	dorsal root ganglion;superior cervical ganglion;globus pallidus;ciliary ganglion;pons;atrioventricular node;trigeminal ganglion;skeletal muscle;parietal lobe;
ACHE	1339207	0	0	7	2	amygdala;thalamus;medulla oblongata;adipose tissue;cerebellum peduncles;hypothalamus;spinal cord;prefrontal cortex;pons;caudate nucleus;skeletal muscle;cerebellum;
ACIN1	1261207	0	0	26	86	testis - interstitial;temporal lobe;prefrontal cortex;atrioventricular node;
ACKR2	NA	0	0	4	6	dorsal root ganglion;ciliary ganglion;atrioventricular node;trigeminal ganglion;skeletal muscle;
ACKR3	NA	0	0	4	6	superior cervical ganglion;
ACKR4	NA	0	0	1	1	NA
ACLY	1857838	0	0	14	66	superior cervical ganglion;adipose tissue;hypothalamus;globus pallidus;ciliary ganglion;atrioventricular node;
ACMSD	27543908	0	0	3	2	subthalamic nucleus;superior cervical ganglion;globus pallidus;ciliary ganglion;atrioventricular node;kidney;trigeminal ganglion;skeletal muscle;
ACN9	14600704	0	0	0	0	superior cervical ganglion;
ACO1	29056702	0	0	7	26	superior cervical ganglion;fetal liver;adipose tissue;adrenal gland;liver;testis;kidney;
ACO2	1474160	0	0	3	22	whole brain;amygdala;thalamus;occipital lobe;heart;hypothalamus;caudate nucleus;skeletal muscle;subthalamic nucleus;prefrontal cortex;kidney;cingulate cortex;parietal lobe;
ACOT1	NA	0	0	0	7	NA
ACOT11	68801307	0	0	0	1	NA
ACOT12	11495508	0	0	0	0	dorsal root ganglion;superior cervical ganglion;atrioventricular node;trigeminal ganglion;
ACOT13	42121603	0	0	4	15	superior cervical ganglion;testis - interstitial;testis - seminiferous tubule;liver;testis;cingulate cortex;
ACOT2	60629907	0	0	1	7	NA
ACOT4	60629907	0	0	0	1	NA
ACOT6	60629907	0	0	0	0	NA
ACOT7	64358905	0	0	8	31	amygdala;whole brain;dorsal root ganglion;occipital lobe;thalamus;medulla oblongata;cerebellum peduncles;hypothalamus;temporal lobe;caudate nucleus;pons;subthalamic nucleus;prefrontal cortex;globus pallidus;kidney;cingulate cortex;parietal lobe;cerebellum;
ACOT8	74271907	0	0	3	11	superior cervical ganglion;atrioventricular node;trigeminal ganglion;skeletal muscle;
ACOT9	47318206	0	0	2	13	smooth muscle;lung;white blood cells;
ACOX1	1667990	0	0	6	13	superior cervical ganglion;trigeminal ganglion;
ACOX2	55103702	0	0	0	1	fetal liver;superior cervical ganglion;liver;kidney;
ACOX3	13850308	0	0	1	4	dorsal root ganglion;superior cervical ganglion;ciliary ganglion;
ACOXL	NA	0	0	0	1	superior cervical ganglion;ciliary ganglion;pons;trigeminal ganglion;fetal thyroid;skeletal muscle;
ACP1	30476406	0	0	13	21	amygdala;occipital lobe;superior cervical ganglion;testis - interstitial;subthalamic nucleus;testis - seminiferous tubule;testis;
ACP2	1274054	0	0	1	7	superior cervical ganglion;liver;
ACP5	1152381	0	0	9	8	superior cervical ganglion;lung;lymph node;liver;kidney;
ACP6	NA	0	0	3	10	NA
ACPL2	33390207	0	0	0	0	atrioventricular node;
ACPP	21015401	0	0	6	3	superior cervical ganglion;prostate;trigeminal ganglion;
ACPT	65225002	0	0	0	0	NA
ACR	NA	0	0	0	2	NA
ACRBP	2816983	0	0	0	1	NA
ACRC	848605	0	0	0	0	NA
ACRV1	564542	0	0	0	0	dorsal root ganglion;superior cervical ganglion;testis - interstitial;testis - seminiferous tubule;appendix;testis;ciliary ganglion;pons;atrioventricular node;trigeminal ganglion;skeletal muscle;
ACSBG1	42135605	0	0	1	2	whole brain;dorsal root ganglion;amygdala;medulla oblongata;occipital lobe;thalamus;superior cervical ganglion;hypothalamus;spinal cord;temporal lobe;pons;caudate nucleus;atrioventricular node;subthalamic nucleus;prefrontal cortex;globus pallidus;ciliary ganglion;trigeminal ganglion;parietal lobe;cingulate cortex;
ACSBG2	1332100	0	0	0	1	superior cervical ganglion;testis - interstitial;testis - seminiferous tubule;testis;ciliary ganglion;atrioventricular node;
ACSF2	1332860	0	0	6	4	superior cervical ganglion;adrenal gland;kidney;
ACSF3	NA	0	0	0	9	skeletal muscle;
ACSL1	31171301	0	0	1	11	fetal liver;adipose tissue;ciliary ganglion;whole blood;skeletal muscle;
ACSL3	26150505	0	0	9	29	whole brain;amygdala;occipital lobe;thalamus;superior cervical ganglion;medulla oblongata;hypothalamus;temporal lobe;caudate nucleus;pons;subthalamic nucleus;prefrontal cortex;globus pallidus;trigeminal ganglion;cingulate cortex;parietal lobe;cerebellum;
ACSL4	20948801	0	0	5	25	NA
ACSL5	184750	0	0	2	2	superior cervical ganglion;skeletal muscle;
ACSL6	33147007	0	0	1	2	amygdala;superior cervical ganglion;testis;skeletal muscle;
ACSM1	17598807	0	0	0	0	testis - interstitial;superior cervical ganglion;trigeminal ganglion;
ACSM2A	18148303	0	0	0	0	NA
ACSM2B	16641004	0	0	1	0	NA
ACSM3	21168508	0	0	1	1	dorsal root ganglion;superior cervical ganglion;trigeminal ganglion;skeletal muscle;
ACSM4	1157790	0	0	0	0	NA
ACSM5	18148303	0	0	1	1	dorsal root ganglion;superior cervical ganglion;liver;ciliary ganglion;atrioventricular node;kidney;trigeminal ganglion;skeletal muscle;
ACSS1	57214506	0	0	1	1	superior cervical ganglion;placenta;atrioventricular node;
ACSS2	1004645	0	0	1	3	adipose tissue;
ACSS3	26210062	0	0	1	1	dorsal root ganglion;superior cervical ganglion;ciliary ganglion;pons;atrioventricular node;trigeminal ganglion;skeletal muscle;
ACTA1	24340502	0	0	16	120	NA
ACTA2	18140505	0	0	11	72	testis - interstitial;superior cervical ganglion;ovary;heart;uterus;uterus corpus;prostate;testis - seminiferous tubule;trachea;placenta;testis;appendix;fetal lung;ciliary ganglion;trigeminal ganglion;
ACTB	1906749	0	0	170	241	dorsal root ganglion;thalamus;subthalamic nucleus;occipital lobe;adipose tissue;smooth muscle;heart;globus pallidus;parietal lobe;tonsil;
ACTBL2	16005408	0	0	13	44	NA
ACTC1	52121307	0	0	14	47	superior cervical ganglion;heart;fetal thyroid;skeletal muscle;
ACTG1	NA	0	0	66	121	NA
ACTG2	1036341	0	0	3	25	uterus;uterus corpus;prostate;trachea;placenta;appendix;testis;
ACTL10	NA	0	0	0	0	testis - interstitial;superior cervical ganglion;testis;globus pallidus;ciliary ganglion;atrioventricular node;trigeminal ganglion;
ACTL6A	39993208	0	0	67	98	NA
ACTL6B	1884430	0	0	10	13	whole brain;amygdala;occipital lobe;superior cervical ganglion;medulla oblongata;thalamus;cerebellum peduncles;hypothalamus;temporal lobe;atrioventricular node;caudate nucleus;pons;skeletal muscle;subthalamic nucleus;fetal brain;prefrontal cortex;globus pallidus;ciliary ganglion;trigeminal ganglion;parietal lobe;cingulate cortex;cerebellum;
ACTL7A	33694402	0	0	0	3	testis - interstitial;superior cervical ganglion;testis - seminiferous tubule;testis;trigeminal ganglion;skeletal muscle;
ACTL7B	33694402	0	0	0	1	NA
ACTL8	24996203	0	0	1	3	NA
ACTL9	53642107	0	0	0	1	superior cervical ganglion;testis - interstitial;testis - seminiferous tubule;testis;ciliary ganglion;
ACTN1	60975702	0	0	46	112	lung;
ACTN2	42717907	0	0	46	56	NA
ACTN3	1343990	0	0	4	18	NA
ACTN4	1596646	0	0	39	87	kidney;
ACTR10	29113107	0	0	1	14	whole brain;dorsal root ganglion;amygdala;occipital lobe;thalamus;medulla oblongata;hypothalamus;spinal cord;subthalamic nucleus;fetal brain;prefrontal cortex;testis;globus pallidus;cingulate cortex;parietal lobe;
ACTR1A	87172509	0	0	5	39	NA
ACTR1B	36214508	0	0	8	19	whole brain;medulla oblongata;occipital lobe;superior cervical ganglion;globus pallidus;pons;cingulate cortex;skeletal muscle;parietal lobe;cerebellum;
ACTR2	60618208	0	0	16	91	amygdala;superior cervical ganglion;occipital lobe;globus pallidus;white blood cells;whole blood;trigeminal ganglion;parietal lobe;
ACTR3	40297907	0	0	11	78	amygdala;white blood cells;whole blood;tonsil;
ACTR3B	190917	0	0	18	15	whole brain;amygdala;occipital lobe;fetal brain;prefrontal cortex;globus pallidus;caudate nucleus;parietal lobe;cingulate cortex;
ACTR3C	NA	0	0	0	0	NA
ACTR5	35855706	0	0	18	27	dorsal root ganglion;superior cervical ganglion;testis;ciliary ganglion;atrioventricular node;pons;trigeminal ganglion;skeletal muscle;parietal lobe;cerebellum;
ACTR6	18466403	0	0	22	5	amygdala;hypothalamus;prefrontal cortex;
ACTR8	12870808	0	0	18	26	superior cervical ganglion;trigeminal ganglion;
ACTRT1	93708462	0	0	0	0	NA
ACTRT2	30800903	0	0	0	0	NA
ACTRT3	NA	0	0	0	0	dorsal root ganglion;testis - interstitial;testis - seminiferous tubule;testis;trigeminal ganglion;
ACVR1	81110046	0	0	1	26	superior cervical ganglion;trigeminal ganglion;skeletal muscle;
ACVR1B	49326405	1	0	8	34	superior cervical ganglion;subthalamic nucleus;prefrontal cortex;appendix;ciliary ganglion;kidney;pons;atrioventricular node;trigeminal ganglion;skeletal muscle;cerebellum;
ACVR1C	79509069	0	0	3	2	superior cervical ganglion;atrioventricular node;
ACVR2A	90991054	0	0	1	22	dorsal root ganglion;superior cervical ganglion;ciliary ganglion;atrioventricular node;pons;trigeminal ganglion;skin;skeletal muscle;
ACVR2B	33756606	0	0	5	24	skeletal muscle;
ACVRL1	49326405	0	0	1	15	NA
ACY1	1045639	0	0	8	12	NA
ACY3	1408104	0	0	14	15	superior cervical ganglion;liver;atrioventricular node;kidney;
ACYP1	91904205	0	0	0	4	NA
ACYP2	61918803	0	0	2	3	amygdala;whole brain;dorsal root ganglion;superior cervical ganglion;thalamus;occipital lobe;cerebellum peduncles;atrioventricular node;pons;skeletal muscle;skin;subthalamic nucleus;globus pallidus;ciliary ganglion;trigeminal ganglion;parietal lobe;cingulate cortex;
ADA	80180005	0	0	2	11	NA
ADAD1	22794107	0	0	0	0	superior cervical ganglion;testis - interstitial;testis - seminiferous tubule;testis;ciliary ganglion;atrioventricular node;trigeminal ganglion;
ADAD2	58242902	0	0	0	1	superior cervical ganglion;testis - seminiferous tubule;testis;globus pallidus;ciliary ganglion;atrioventricular node;skeletal muscle;
ADAL	82300506	0	0	0	3	NA
ADAM10	50616502	0	0	4	22	dorsal root ganglion;superior cervical ganglion;subthalamic nucleus;olfactory bulb;ciliary ganglion;atrioventricular node;trigeminal ganglion;whole blood;skeletal muscle;
ADAM11	1224408	0	0	1	1	whole brain;subthalamic nucleus;superior cervical ganglion;thalamus;cerebellum peduncles;globus pallidus;ciliary ganglion;
ADAM12	21444206	0	0	3	5	NA
ADAM15	1696720	0	0	36	45	uterus corpus;subthalamic nucleus;superior cervical ganglion;lung;heart;placenta;
ADAM17	69190106	0	0	8	15	dorsal root ganglion;superior cervical ganglion;globus pallidus;ciliary ganglion;atrioventricular node;trigeminal ganglion;skeletal muscle;
ADAM18	17564408	0	0	0	0	superior cervical ganglion;testis - interstitial;testis;ciliary ganglion;trigeminal ganglion;
ADAM19	26191103	0	0	3	4	dorsal root ganglion;superior cervical ganglion;ciliary ganglion;atrioventricular node;trigeminal ganglion;skeletal muscle;
ADAM2	12694008	0	0	0	3	testis - interstitial;testis - seminiferous tubule;temporal lobe;globus pallidus;testis;trigeminal ganglion;
ADAM20	33383603	0	0	0	0	testis - interstitial;superior cervical ganglion;
ADAM21	42368406	0	0	0	0	dorsal root ganglion;superior cervical ganglion;ciliary ganglion;atrioventricular node;trigeminal ganglion;skeletal muscle;
ADAM22	17874201	0	0	11	7	amygdala;dorsal root ganglion;occipital lobe;thalamus;superior cervical ganglion;medulla oblongata;cerebellum peduncles;temporal lobe;caudate nucleus;atrioventricular node;pons;skeletal muscle;subthalamic nucleus;uterus corpus;testis - seminiferous tubule;prefrontal cortex;appendix;globus pallidus;ciliary ganglion;trigeminal ganglion;parietal lobe;cingulate cortex;cerebellum;
ADAM23	29038704	0	0	1	1	amygdala;dorsal root ganglion;superior cervical ganglion;medulla oblongata;occipital lobe;thalamus;temporal lobe;caudate nucleus;pons;atrioventricular node;skeletal muscle;subthalamic nucleus;prefrontal cortex;globus pallidus;ciliary ganglion;trigeminal ganglion;cingulate cortex;parietal lobe;cerebellum;
ADAM28	55817035	0	0	1	1	superior cervical ganglion;lymph node;ciliary ganglion;trigeminal ganglion;
ADAM29	49942	0	0	0	0	dorsal root ganglion;testis - interstitial;superior cervical ganglion;testis - seminiferous tubule;testis;atrioventricular node;trigeminal ganglion;skeletal muscle;
ADAM30	39009402	0	0	0	0	NA
ADAM32	34750908	0	0	0	0	NA
ADAM33	94284107	0	0	4	4	dorsal root ganglion;superior cervical ganglion;subthalamic nucleus;globus pallidus;ciliary ganglion;atrioventricular node;pons;trigeminal ganglion;parietal lobe;skeletal muscle;
ADAM5	NA	0	0	0	1	dorsal root ganglion;testis - interstitial;superior cervical ganglion;testis;atrioventricular node;
ADAM7	56051092	0	0	0	0	superior cervical ganglion;testis;skeletal muscle;
ADAM8	33927807	0	0	2	0	NA
ADAM9	38931607	0	0	4	12	NA
ADAMDEC1	57540046	0	0	0	0	superior cervical ganglion;appendix;ciliary ganglion;trigeminal ganglion;skeletal muscle;
ADAMTS1	33367	0	0	1	5	uterus corpus;superior cervical ganglion;ovary;placenta;adrenal cortex;ciliary ganglion;atrioventricular node;trigeminal ganglion;
ADAMTS10	62262404	0	0	7	7	dorsal root ganglion;subthalamic nucleus;superior cervical ganglion;ciliary ganglion;pons;atrioventricular node;trigeminal ganglion;skeletal muscle;
ADAMTS12	37308505	0	0	6	3	dorsal root ganglion;superior cervical ganglion;ciliary ganglion;atrioventricular node;trigeminal ganglion;skeletal muscle;cingulate cortex;
ADAMTS13	1843278	0	0	1	0	dorsal root ganglion;superior cervical ganglion;ciliary ganglion;pons;atrioventricular node;trigeminal ganglion;
ADAMTS14	54630408	0	0	0	0	NA
ADAMTS15	68641103	0	0	0	0	superior cervical ganglion;subthalamic nucleus;ciliary ganglion;atrioventricular node;trigeminal ganglion;
ADAMTS16	89384054	0	0	0	0	superior cervical ganglion;occipital lobe;appendix;ciliary ganglion;atrioventricular node;trigeminal ganglion;skeletal muscle;cerebellum;
ADAMTS17	NA	0	0	0	1	dorsal root ganglion;superior cervical ganglion;subthalamic nucleus;globus pallidus;ciliary ganglion;caudate nucleus;atrioventricular node;kidney;trigeminal ganglion;skeletal muscle;
ADAMTS18	61970081	0	0	0	0	dorsal root ganglion;superior cervical ganglion;globus pallidus;ciliary ganglion;atrioventricular node;trigeminal ganglion;skeletal muscle;skin;
ADAMTS19	38096035	0	0	0	0	dorsal root ganglion;testis - interstitial;superior cervical ganglion;subthalamic nucleus;globus pallidus;ciliary ganglion;pons;atrioventricular node;trigeminal ganglion;skeletal muscle;
ADAMTS2	1496298	0	0	1	1	superior cervical ganglion;ciliary ganglion;atrioventricular node;trigeminal ganglion;skeletal muscle;
ADAMTS20	12663109	0	0	1	0	NA
ADAMTS3	70065	0	0	0	0	superior cervical ganglion;trigeminal ganglion;skeletal muscle;
ADAMTS4	728669	0	0	2	4	NA
ADAMTS5	33105054	0	0	1	1	uterus corpus;superior cervical ganglion;ciliary ganglion;trigeminal ganglion;
ADAMTS6	27528404	0	0	0	2	superior cervical ganglion;trigeminal ganglion;skeletal muscle;
ADAMTS7	50716306	0	0	2	0	NA
ADAMTS8	69328005	0	0	0	0	superior cervical ganglion;skeletal muscle;
ADAMTS9	90552008	0	0	1	0	dorsal root ganglion;superior cervical ganglion;globus pallidus;ciliary ganglion;pons;atrioventricular node;trigeminal ganglion;skeletal muscle;
ADAMTSL1	31313301	0	0	0	0	dorsal root ganglion;superior cervical ganglion;subthalamic nucleus;ciliary ganglion;pons;atrioventricular node;trigeminal ganglion;skeletal muscle;
ADAMTSL2	1869593	0	0	2	1	subthalamic nucleus;superior cervical ganglion;ciliary ganglion;atrioventricular node;trigeminal ganglion;skeletal muscle;
ADAMTSL3	11241002	0	0	5	6	dorsal root ganglion;superior cervical ganglion;globus pallidus;ciliary ganglion;atrioventricular node;trigeminal ganglion;parietal lobe;skeletal muscle;skin;
ADAMTSL4	1475649	0	0	101	109	dorsal root ganglion;superior cervical ganglion;subthalamic nucleus;tongue;placenta;globus pallidus;ciliary ganglion;atrioventricular node;trigeminal ganglion;skeletal muscle;
ADAMTSL5	2122824	0	0	4	4	NA
ADAP1	73726701	0	0	8	18	NA
ADAP2	59413501	0	0	3	8	superior cervical ganglion;
ADAR	1927515	0	0	6	47	amygdala;occipital lobe;medulla oblongata;hypothalamus;prefrontal cortex;pons;caudate nucleus;whole blood;parietal lobe;cingulate cortex;
ADARB1	59649601	0	0	3	19	superior cervical ganglion;subthalamic nucleus;thalamus;cerebellum peduncles;globus pallidus;ciliary ganglion;atrioventricular node;trigeminal ganglion;cingulate cortex;parietal lobe;skeletal muscle;cerebellum;
ADARB2	28407907	0	0	1	7	NA
ADAT1	44934303	0	0	0	7	NA
ADAT2	29941001	0	0	1	3	globus pallidus;ciliary ganglion;trigeminal ganglion;
ADAT3	NA	0	0	1	2	NA
ADC	756118	0	0	0	0	testis - interstitial;globus pallidus;ciliary ganglion;atrioventricular node;
ADCK1	42792708	0	0	2	3	superior cervical ganglion;atrioventricular node;skeletal muscle;
ADCK2	354697	0	0	0	2	dorsal root ganglion;whole brain;superior cervical ganglion;subthalamic nucleus;adrenal cortex;globus pallidus;atrioventricular node;trigeminal ganglion;skin;parietal lobe;skeletal muscle;
ADCK3	NA	0	0	11	14	NA
ADCK4	1022809	0	0	0	2	dorsal root ganglion;superior cervical ganglion;globus pallidus;ciliary ganglion;atrioventricular node;pons;trigeminal ganglion;skeletal muscle;
ADCK5	2284602	0	0	3	4	NA
ADCY1	28793006	0	0	0	0	amygdala;dorsal root ganglion;whole brain;medulla oblongata;superior cervical ganglion;testis - interstitial;occipital lobe;cerebellum peduncles;temporal lobe;atrioventricular node;pons;caudate nucleus;skeletal muscle;subthalamic nucleus;pancreas;fetal brain;prefrontal cortex;globus pallidus;ciliary ganglion;kidney;trigeminal ganglion;parietal lobe;cingulate cortex;cerebellum;
ADCY10	53461007	0	0	0	0	NA
ADCY2	60910069	0	0	1	3	whole brain;dorsal root ganglion;medulla oblongata;occipital lobe;superior cervical ganglion;thalamus;olfactory bulb;pons;caudate nucleus;subthalamic nucleus;testis - seminiferous tubule;globus pallidus;testis;ciliary ganglion;trigeminal ganglion;cingulate cortex;amygdala;testis - interstitial;hypothalamus;temporal lobe;spinal cord;atrioventricular node;skeletal muscle;prefrontal cortex;parietal …
ADCY3	28487608	0	0	0	6	dorsal root ganglion;superior cervical ganglion;medulla oblongata;thalamus;cerebellum peduncles;atrioventricular node;caudate nucleus;pons;skeletal muscle;skin;subthalamic nucleus;globus pallidus;ciliary ganglion;trigeminal ganglion;parietal lobe;
ADCY4	90612305	0	0	1	3	dorsal root ganglion;superior cervical ganglion;ciliary ganglion;atrioventricular node;trigeminal ganglion;skeletal muscle;
ADCY5	37202701	0	0	0	6	medulla oblongata;superior cervical ganglion;heart;pons;caudate nucleus;cingulate cortex;
ADCY6	1715886	0	0	1	5	subthalamic nucleus;superior cervical ganglion;skeletal muscle;
ADCY7	30415505	0	0	3	7	fetal liver;white blood cells;atrioventricular node;
ADCY8	45405058	0	0	1	3	dorsal root ganglion;superior cervical ganglion;ciliary ganglion;pons;skeletal muscle;
ADCY9	74012604	0	0	1	4	superior cervical ganglion;thyroid;ciliary ganglion;atrioventricular node;trigeminal ganglion;skeletal muscle;
ADCYAP1	27203402	0	0	3	2	dorsal root ganglion;superior cervical ganglion;globus pallidus;ciliary ganglion;atrioventricular node;trigeminal ganglion;
ADCYAP1R1	364216	0	0	1	0	superior cervical ganglion;atrioventricular node;pons;trigeminal ganglion;skeletal muscle;cingulate cortex;
ADD1	669373	0	0	8	27	amygdala;superior cervical ganglion;occipital lobe;prefrontal cortex;globus pallidus;pons;trigeminal ganglion;parietal lobe;skeletal muscle;cerebellum;
ADD2	659649	0	0	0	5	whole brain;medulla oblongata;thalamus;superior cervical ganglion;occipital lobe;cerebellum peduncles;hypothalamus;temporal lobe;caudate nucleus;pons;bone marrow;subthalamic nucleus;fetal liver;fetal brain;prefrontal cortex;liver;globus pallidus;ciliary ganglion;trigeminal ganglion;parietal lobe;cingulate cortex;cerebellum;
ADD3	34925802	0	0	5	8	amygdala;dorsal root ganglion;occipital lobe;superior cervical ganglion;thalamus;medulla oblongata;olfactory bulb;hypothalamus;spinal cord;caudate nucleus;atrioventricular node;pons;subthalamic nucleus;thyroid;prefrontal cortex;globus pallidus;ciliary ganglion;trigeminal ganglion;cingulate cortex;parietal lobe;
ADGB	NA	0	0	0	0	testis - interstitial;superior cervical ganglion;testis - seminiferous tubule;testis;ciliary ganglion;
ADH1A	25033405	0	0	2	2	superior cervical ganglion;fetal liver;liver;pons;trigeminal ganglion;skeletal muscle;
ADH1B	33278503	0	0	5	6	dorsal root ganglion;superior cervical ganglion;adipose tissue;atrioventricular node;skeletal muscle;skin;uterus;adrenal gland;liver;appendix;fetal lung;ciliary ganglion;trigeminal ganglion;
ADH1C	33278503	0	0	0	0	NA
ADH4	16616004	0	0	1	4	dorsal root ganglion;superior cervical ganglion;liver;ciliary ganglion;atrioventricular node;trigeminal ganglion;skin;
ADH5	19232704	0	0	9	23	dorsal root ganglion;amygdala;fetal liver;superior cervical ganglion;adipose tissue;testis;ciliary ganglion;kidney;trigeminal ganglion;
ADH6	16788306	0	0	8	8	superior cervical ganglion;fetal liver;liver;ciliary ganglion;kidney;atrioventricular node;trigeminal ganglion;skeletal muscle;
ADH7	33294403	0	0	0	3	superior cervical ganglion;tongue;
ADHFE1	25930205	0	0	2	2	NA
ADI1	25469808	0	0	4	8	superior cervical ganglion;prostate;adrenal gland;liver;kidney;
ADIG	52595408	0	0	0	0	NA
ADIPOQ	449980	0	0	3	7	superior cervical ganglion;adipose tissue;ciliary ganglion;atrioventricular node;
ADIPOR1	42120507	0	0	7	11	superior cervical ganglion;placenta;skeletal muscle;bone marrow;
ADIPOR2	25905703	0	0	1	2	medulla oblongata;occipital lobe;thalamus;superior cervical ganglion;hypothalamus;spinal cord;caudate nucleus;atrioventricular node;skeletal muscle;adrenal gland;prefrontal cortex;globus pallidus;parietal lobe;cingulate cortex;
ADIRF	NA	0	0	2	3	NA
ADK	62215902	0	0	2	6	superior cervical ganglion;liver;ciliary ganglion;atrioventricular node;trigeminal ganglion;
ADM	86070306	0	0	1	0	superior cervical ganglion;adipose tissue;placenta;ciliary ganglion;trigeminal ganglion;skin;
ADM2	NA	0	0	0	0	dorsal root ganglion;superior cervical ganglion;ciliary ganglion;atrioventricular node;
ADM5	NA	0	0	0	0	NA
ADNP	386595	0	0	12	34	superior cervical ganglion;testis - interstitial;fetal brain;testis;ciliary ganglion;atrioventricular node;pons;trigeminal ganglion;
ADNP2	NA	0	0	3	11	superior cervical ganglion;subthalamic nucleus;testis - interstitial;globus pallidus;testis;pons;atrioventricular node;trigeminal ganglion;parietal lobe;
ADO	17690006	0	0	0	1	NA
ADORA1	46902809	0	0	2	7	whole brain;medulla oblongata;superior cervical ganglion;globus pallidus;testis;ciliary ganglion;pons;atrioventricular node;trigeminal ganglion;skeletal muscle;cingulate cortex;parietal lobe;
ADORA2A	61161509	0	0	10	5	NA
ADORA2B	93195008	0	0	2	5	superior cervical ganglion;atrioventricular node;
ADORA3	37409203	0	0	0	2	dorsal root ganglion;superior cervical ganglion;appendix;atrioventricular node;trigeminal ganglion;
ADPGK	1106545	0	0	4	6	dorsal root ganglion;superior cervical ganglion;bone marrow;
ADPRH	28967904	0	0	4	4	superior cervical ganglion;cerebellum peduncles;placenta;appendix;ciliary ganglion;trigeminal ganglion;skeletal muscle;
ADPRHL1	80820005	0	0	0	0	subthalamic nucleus;
ADPRHL2	85373905	0	0	3	4	NA
ADPRM	NA	0	0	0	2	NA
ADRA1A	259233	0	0	3	0	subthalamic nucleus;superior cervical ganglion;cerebellum peduncles;globus pallidus;ciliary ganglion;atrioventricular node;pons;trigeminal ganglion;cingulate cortex;skeletal muscle;
ADRA1B	20626909	0	0	4	2	superior cervical ganglion;atrioventricular node;
ADRA1D	80592102	0	0	1	13	NA
ADRA2A	28561209	0	0	1	8	ciliary ganglion;atrioventricular node;trigeminal ganglion;
ADRA2B	79233509	0	0	1	3	NA
ADRA2C	32657109	0	0	0	3	NA
ADRB1	272214	0	0	7	10	NA
ADRB2	29838905	0	0	16	264	dorsal root ganglion;superior cervical ganglion;trigeminal ganglion;
ADRB3	67286104	0	0	0	2	dorsal root ganglion;subthalamic nucleus;superior cervical ganglion;testis - interstitial;temporal lobe;ciliary ganglion;atrioventricular node;pons;trigeminal ganglion;skeletal muscle;
ADRBK1	1369264	0	0	15	46	dorsal root ganglion;amygdala;superior cervical ganglion;prefrontal cortex;appendix;ciliary ganglion;atrioventricular node;trigeminal ganglion;whole blood;skeletal muscle;skin;bone marrow;cerebellum;
ADRBK2	14927106	0	0	2	9	superior cervical ganglion;testis - interstitial;testis;
ADRM1	99036001	0	0	54	79	superior cervical ganglion;testis - interstitial;testis - seminiferous tubule;liver;testis;skeletal muscle;
ADSL	44502508	0	0	4	38	superior cervical ganglion;testis - interstitial;testis;tumor;trigeminal ganglion;skeletal muscle;
ADSS	71008802	0	0	3	31	NA
ADSSL1	68150307	0	0	3	2	liver;testis;kidney;skeletal muscle;
ADTRP	NA	0	0	3	1	dorsal root ganglion;superior cervical ganglion;atrioventricular node;pons;trigeminal ganglion;skeletal muscle;
AEBP1	1151124	0	0	0	1	uterus;uterus corpus;adipose tissue;ciliary ganglion;trigeminal ganglion;
AEBP2	15234809	0	0	4	19	subthalamic nucleus;superior cervical ganglion;globus pallidus;atrioventricular node;kidney;trigeminal ganglion;cerebellum;
AEN	39364408	0	0	30	34	superior cervical ganglion;pons;
AES	1092464	0	0	130	152	whole brain;subthalamic nucleus;cerebellum peduncles;thyroid;temporal lobe;prefrontal cortex;globus pallidus;pons;
AFAP1	16637407	0	0	1	10	trigeminal ganglion;
AFAP1L1	38633505	0	0	2	2	dorsal root ganglion;superior cervical ganglion;medulla oblongata;appendix;ciliary ganglion;atrioventricular node;trigeminal ganglion;skin;
AFAP1L2	30355907	0	0	0	7	superior cervical ganglion;atrioventricular node;skeletal muscle;
AFF1	27075108	0	0	14	53	superior cervical ganglion;thyroid;placenta;appendix;ciliary ganglion;atrioventricular node;trigeminal ganglion;skeletal muscle;
AFF2	97330027	0	0	4	0	dorsal root ganglion;superior cervical ganglion;subthalamic nucleus;temporal lobe;ciliary ganglion;kidney;pons;atrioventricular node;trigeminal ganglion;skeletal muscle;cerebellum;
AFF3	353071	0	0	2	4	medulla oblongata;superior cervical ganglion;pons;trigeminal ganglion;
AFF4	68657308	0	0	32	50	dorsal root ganglion;superior cervical ganglion;testis - interstitial;testis - seminiferous tubule;appendix;testis;atrioventricular node;skeletal muscle;
AFG3L2	49234401	0	0	14	20	trigeminal ganglion;
AFM	33189907	0	0	0	0	superior cervical ganglion;fetal liver;liver;ciliary ganglion;kidney;atrioventricular node;
AFMID	605209	0	0	0	1	superior cervical ganglion;trigeminal ganglion;
AFP	33189907	0	0	10	11	fetal liver;fetal lung;
AFTPH	53221805	0	0	2	4	dorsal root ganglion;superior cervical ganglion;globus pallidus;pons;atrioventricular node;trigeminal ganglion;cingulate cortex;skeletal muscle;
AGA	44980023	0	0	1	3	dorsal root ganglion;superior cervical ganglion;testis;appendix;ciliary ganglion;atrioventricular node;trigeminal ganglion;
AGAP1	13411008	0	0	3	4	amygdala;occipital lobe;subthalamic nucleus;parietal lobe;cingulate cortex;cerebellum;
AGAP10	NA	0	0	0	0	NA
AGAP11	40178405	0	0	0	1	NA
AGAP2	1160849	0	0	3	6	amygdala;occipital lobe;superior cervical ganglion;medulla oblongata;temporal lobe;atrioventricular node;pons;caudate nucleus;subthalamic nucleus;prefrontal cortex;globus pallidus;trigeminal ganglion;parietal lobe;cingulate cortex;cerebellum;
AGAP3	61657203	0	0	2	4	amygdala;uterus;fetal brain;hypothalamus;
AGAP4	13625902	0	0	1	1	NA
AGAP5	NA	0	0	1	0	NA
AGAP6	NA	0	0	0	0	NA
AGAP8	NA	0	0	0	0	NA
AGAP9	NA	0	0	0	0	NA
AGBL1	56230923	0	0	0	0	NA
AGBL2	98448907	0	0	0	3	superior cervical ganglion;testis - interstitial;testis;trigeminal ganglion;skeletal muscle;
AGBL3	NA	0	0	0	0	dorsal root ganglion;subthalamic nucleus;superior cervical ganglion;globus pallidus;ciliary ganglion;atrioventricular node;trigeminal ganglion;skeletal muscle;
AGBL4	16483019	0	0	0	0	NA
AGBL5	1257014	0	0	0	0	dorsal root ganglion;superior cervical ganglion;testis - interstitial;subthalamic nucleus;testis - seminiferous tubule;testis;ciliary ganglion;atrioventricular node;trigeminal ganglion;skeletal muscle;
AGER	2119974	0	0	10	5	NA
AGFG1	19411702	0	0	8	31	dorsal root ganglion;superior cervical ganglion;testis - interstitial;testis - seminiferous tubule;globus pallidus;testis;pons;atrioventricular node;trigeminal ganglion;cingulate cortex;skeletal muscle;
AGFG2	1651125	0	0	0	3	dorsal root ganglion;superior cervical ganglion;globus pallidus;pons;atrioventricular node;trigeminal ganglion;
AGGF1	26115807	0	0	10	14	dorsal root ganglion;amygdala;superior cervical ganglion;ciliary ganglion;trigeminal ganglion;skeletal muscle;
AGK	22779809	0	0	3	14	dorsal root ganglion;superior cervical ganglion;ciliary ganglion;pons;atrioventricular node;cingulate cortex;parietal lobe;
AGL	28970404	0	0	10	30	superior cervical ganglion;tongue;thyroid;prefrontal cortex;trigeminal ganglion;skeletal muscle;
AGMAT	656850	0	0	0	10	NA
AGMO	NA	0	0	0	0	NA
AGO1	NA	0	0	180	57	NA
AGO2	NA	0	0	187	115	uterus;prostate;fetal liver;placenta;trigeminal ganglion;skeletal muscle;parietal lobe;
AGO3	NA	0	0	57	67	superior cervical ganglion;ciliary ganglion;trigeminal ganglion;skeletal muscle;pituitary;parietal lobe;
AGO4	NA	0	0	78	75	NA
AGPAT1	2119974	0	0	2	7	NA
AGPAT2	1918290	0	0	6	10	NA
AGPAT3	84226306	0	0	1	3	testis;pons;trigeminal ganglion;
AGPAT4	74993035	0	0	2	2	whole brain;amygdala;subthalamic nucleus;thalamus;occipital lobe;hypothalamus;spinal cord;caudate nucleus;
AGPAT5	13093105	0	0	2	9	amygdala;subthalamic nucleus;caudate nucleus;trigeminal ganglion;
AGPAT6	36571208	0	0	1	5	NA
AGPAT9	18639805	0	0	0	5	kidney;atrioventricular node;
AGPS	37848808	0	0	4	23	superior cervical ganglion;testis - interstitial;testis - seminiferous tubule;testis;atrioventricular node;trigeminal ganglion;
AGR2	36160505	0	0	14	21	NA
AGR3	36043402	0	0	13	7	NA
AGRN	1971475	0	0	6	11	NA
AGRP	1082466	0	0	0	2	NA
AGT	42237201	0	0	6	15	NA
AGTPBP1	22783708	0	0	9	11	amygdala;occipital lobe;medulla oblongata;superior cervical ganglion;fetal brain;prefrontal cortex;trigeminal ganglion;cingulate cortex;
AGTR1	27125701	0	0	5	15	dorsal root ganglion;fetal liver;superior cervical ganglion;adipose tissue;adrenal gland;placenta;liver;adrenal cortex;appendix;ciliary ganglion;atrioventricular node;trigeminal ganglion;skin;skeletal muscle;
AGTR2	22475908	0	0	2	5	NA
AGTRAP	60658004	0	0	77	77	NA
AGXT	1187158	0	0	2	4	superior cervical ganglion;fetal liver;liver;fetal lung;atrioventricular node;kidney;pons;trigeminal ganglion;skeletal muscle;
AGXT2	24399606	0	0	2	2	dorsal root ganglion;superior cervical ganglion;fetal liver;globus pallidus;ciliary ganglion;kidney;atrioventricular node;pons;trigeminal ganglion;skin;
AHCTF1	422581	0	0	21	14	NA
AHCY	96206507	0	0	20	70	NA
AHCYL1	66051406	0	0	18	117	whole brain;amygdala;occipital lobe;thalamus;medulla oblongata;superior cervical ganglion;olfactory bulb;cerebellum peduncles;hypothalamus;temporal lobe;spinal cord;caudate nucleus;pons;subthalamic nucleus;prefrontal cortex;globus pallidus;cingulate cortex;parietal lobe;cerebellum;
AHCYL2	77665506	0	0	7	9	amygdala;dorsal root ganglion;superior cervical ganglion;medulla oblongata;thyroid;spinal cord;prefrontal cortex;ciliary ganglion;pons;atrioventricular node;trigeminal ganglion;skeletal muscle;
AHDC1	73800403	0	0	4	10	prefrontal cortex;skeletal muscle;
AHI1	15208607	0	0	6	3	dorsal root ganglion;medulla oblongata;testis - interstitial;occipital lobe;superior cervical ganglion;hypothalamus;atrioventricular node;skeletal muscle;subthalamic nucleus;prefrontal cortex;globus pallidus;ciliary ganglion;trigeminal ganglion;cingulate cortex;pituitary;parietal lobe;
AHNAK	2746294	0	0	14	40	superior cervical ganglion;olfactory bulb;tongue;atrioventricular node;trigeminal ganglion;
AHNAK2	85449301	0	0	3	7	dorsal root ganglion;subthalamic nucleus;superior cervical ganglion;tongue;globus pallidus;ciliary ganglion;pons;atrioventricular node;trigeminal ganglion;skeletal muscle;skin;
AHR	37001002	0	0	8	59	placenta;
AHRR	808969	0	0	0	5	whole brain;amygdala;subthalamic nucleus;superior cervical ganglion;skeletal muscle;skin;cerebellum;
AHSA1	50454802	0	0	35	45	whole brain;thalamus;medulla oblongata;testis - seminiferous tubule;hypothalamus;testis;globus pallidus;parietal lobe;
AHSA2	70438209	0	0	3	2	NA
AHSG	50831508	0	0	6	14	superior cervical ganglion;fetal liver;liver;globus pallidus;fetal lung;atrioventricular node;trigeminal ganglion;skeletal muscle;
AHSP	82645204	0	0	7	7	fetal liver;atrioventricular node;trigeminal ganglion;bone marrow;
AICDA	29188206	0	0	23	56	NA
AIDA	22220508	0	0	6	6	NA
AIF1	2517285	0	0	2	3	NA
AIF1L	82940702	0	0	1	3	NA
AIFM1	37925608	0	0	42	65	fetal liver;superior cervical ganglion;appendix;testis;ciliary ganglion;atrioventricular node;kidney;trigeminal ganglion;
AIFM2	484729	0	0	1	6	dorsal root ganglion;superior cervical ganglion;adipose tissue;skeletal muscle;
AIFM3	57729702	0	0	1	2	NA
AIG1	29842809	0	0	1	2	whole brain;dorsal root ganglion;superior cervical ganglion;testis;ciliary ganglion;kidney;atrioventricular node;trigeminal ganglion;
AIM1	22026404	0	0	0	3	NA
AIM1L	1021101	0	0	0	1	dorsal root ganglion;subthalamic nucleus;superior cervical ganglion;tongue;placenta;globus pallidus;ciliary ganglion;atrioventricular node;trigeminal ganglion;skeletal muscle;
AIM2	97976031	0	0	7	1	NA
AIMP1	15889407	0	0	9	55	dorsal root ganglion;superior cervical ganglion;globus pallidus;atrioventricular node;trigeminal ganglion;skin;
AIMP2	NA	0	0	62	110	testis - interstitial;superior cervical ganglion;heart;testis - seminiferous tubule;liver;testis;skeletal muscle;
AIP	1392213	0	0	23	45	superior cervical ganglion;liver;atrioventricular node;trigeminal ganglion;cerebellum;
AIPL1	24976905	0	0	1	12	dorsal root ganglion;superior cervical ganglion;appendix;pons;atrioventricular node;trigeminal ganglion;
AIRE	1153513	0	0	22	72	ciliary ganglion;atrioventricular node;trigeminal ganglion;
AJAP1	56950346	0	0	1	2	NA
AJUBA	NA	0	0	3	20	fetal liver;lung;placenta;skin;
AK1	1278941	0	0	1	13	superior cervical ganglion;heart;ciliary ganglion;atrioventricular node;trigeminal ganglion;skeletal muscle;
AK2	807536	0	0	12	24	dorsal root ganglion;superior cervical ganglion;ciliary ganglion;atrioventricular node;trigeminal ganglion;skeletal muscle;bone marrow;
AK3	231882	0	0	3	6	atrioventricular node;
AK4	NA	0	0	3	10	kidney;atrioventricular node;
AK5	48469903	0	0	8	8	whole brain;amygdala;occipital lobe;thalamus;medulla oblongata;hypothalamus;temporal lobe;pons;caudate nucleus;atrioventricular node;subthalamic nucleus;prefrontal cortex;globus pallidus;ciliary ganglion;cingulate cortex;parietal lobe;
AK6	NA	0	0	6	0	NA
AK7	32847502	0	0	0	1	dorsal root ganglion;superior cervical ganglion;subthalamic nucleus;globus pallidus;testis;ciliary ganglion;pons;trigeminal ganglion;skin;
AK8	NA	0	0	10	10	NA
AK9	NA	0	0	1	2	testis - interstitial;testis;
AKAP1	41313103	0	0	9	19	amygdala;testis - interstitial;superior cervical ganglion;pons;atrioventricular node;fetal thyroid;skeletal muscle;testis - seminiferous tubule;thyroid;liver;prefrontal cortex;testis;trigeminal ganglion;
AKAP10	54535808	0	0	1	7	superior cervical ganglion;prefrontal cortex;ciliary ganglion;atrioventricular node;pons;trigeminal ganglion;skeletal muscle;
AKAP11	183147	0	0	7	20	whole brain;amygdala;thalamus;medulla oblongata;occipital lobe;superior cervical ganglion;hypothalamus;spinal cord;temporal lobe;caudate nucleus;pons;subthalamic nucleus;fetal brain;prefrontal cortex;globus pallidus;cingulate cortex;parietal lobe;
AKAP12	34042904	0	0	6	20	testis - interstitial;testis;
AKAP13	23075306	0	0	11	23	dorsal root ganglion;uterus;superior cervical ganglion;ciliary ganglion;atrioventricular node;skin;skeletal muscle;
AKAP14	77217802	0	0	1	1	ciliary ganglion;atrioventricular node;
AKAP17A	NA	0	0	12	12	uterus corpus;superior cervical ganglion;testis;globus pallidus;white blood cells;
AKAP2	NA	0	0	8	13	NA
AKAP3	27782706	0	0	3	8	superior cervical ganglion;testis - interstitial;testis - seminiferous tubule;testis;trigeminal ganglion;
AKAP4	56301008	0	0	0	7	testis - interstitial;testis - seminiferous tubule;testis;ciliary ganglion;atrioventricular node;trigeminal ganglion;
AKAP5	67046509	0	0	6	10	superior cervical ganglion;
AKAP6	12758508	0	0	10	11	dorsal root ganglion;superior cervical ganglion;medulla oblongata;testis - interstitial;temporal lobe;atrioventricular node;pons;skeletal muscle;subthalamic nucleus;testis;globus pallidus;ciliary ganglion;trigeminal ganglion;cingulate cortex;parietal lobe;pituitary;
AKAP7	16572907	0	0	7	9	dorsal root ganglion;superior cervical ganglion;fetal brain;ciliary ganglion;atrioventricular node;trigeminal ganglion;skeletal muscle;
AKAP8	49479106	0	0	13	33	testis - seminiferous tubule;testis;pons;atrioventricular node;skeletal muscle;
AKAP8L	509601	0	0	11	34	NA
AKAP9	67422205	0	0	36	47	superior cervical ganglion;ciliary ganglion;trigeminal ganglion;
AKIP1	NA	0	0	2	8	NA
AKIRIN1	68158605	0	0	1	3	NA
AKIRIN2	23563708	0	0	3	7	amygdala;whole brain;subthalamic nucleus;testis;globus pallidus;ciliary ganglion;cingulate cortex;
AKNA	21842403	0	0	1	3	fetal liver;superior cervical ganglion;liver;white blood cells;ciliary ganglion;atrioventricular node;trigeminal ganglion;whole blood;skeletal muscle;thymus;
AKNAD1	80107305	0	0	0	1	NA
AKR1A1	87379905	0	0	1	6	liver;kidney;trigeminal ganglion;
AKR1B1	32832006	0	0	13	17	olfactory bulb;adrenal gland;placenta;adrenal cortex;
AKR1B10	40358406	0	0	1	3	dorsal root ganglion;trachea;tongue;trigeminal ganglion;
AKR1B15	40358406	0	0	0	0	NA
AKR1C1	34386802	0	0	4	5	NA
AKR1C2	34386802	0	0	1	2	NA
AKR1C3	43896606	0	0	5	6	NA
AKR1C4	63009801	0	0	0	2	subthalamic nucleus;superior cervical ganglion;liver;
AKR1CL1	NA	0	0	0	0	NA
AKR1D1	22033304	0	0	0	0	fetal liver;superior cervical ganglion;liver;appendix;ciliary ganglion;atrioventricular node;skeletal muscle;
AKR1E2	28718609	0	0	0	0	dorsal root ganglion;superior cervical ganglion;ciliary ganglion;kidney;atrioventricular node;trigeminal ganglion;skeletal muscle;
AKR7A2	81046202	0	0	4	9	superior cervical ganglion;heart;liver;kidney;trigeminal ganglion;skeletal muscle;
AKR7A3	81046202	0	0	3	5	pancreas;superior cervical ganglion;heart;liver;kidney;skeletal muscle;
AKR7L	799326	0	0	0	2	NA
AKT1	71177202	1	1	158	376	heart;liver;
AKT1S1	1673246	0	0	12	23	NA
AKT2	1005838	0	1	22	47	subthalamic nucleus;superior cervical ganglion;thyroid;temporal lobe;ciliary ganglion;atrioventricular node;trigeminal ganglion;parietal lobe;skeletal muscle;
AKT3	20892908	0	0	9	9	amygdala;dorsal root ganglion;occipital lobe;superior cervical ganglion;medulla oblongata;pons;atrioventricular node;subthalamic nucleus;fetal brain;prefrontal cortex;globus pallidus;appendix;ciliary ganglion;trigeminal ganglion;parietal lobe;cingulate cortex;
AKTIP	24755403	0	0	35	30	whole brain;amygdala;thalamus;occipital lobe;subthalamic nucleus;hypothalamus;spinal cord;prefrontal cortex;globus pallidus;cingulate cortex;parietal lobe;
ALAD	39018508	0	0	0	18	fetal liver;thalamus;superior cervical ganglion;olfactory bulb;adrenal gland;hypothalamus;caudate nucleus;parietal lobe;
ALAS1	1114737	0	0	39	49	adrenal gland;liver;adrenal cortex;cerebellum;
ALAS2	24550306	0	0	2	3	superior cervical ganglion;fetal liver;fetal lung;skeletal muscle;bone marrow;
ALB	31578108	0	0	155	162	fetal liver;superior cervical ganglion;pancreas;liver;fetal lung;kidney;pons;fetal thyroid;
ALCAM	16504704	0	0	5	8	amygdala;superior cervical ganglion;occipital lobe;medulla oblongata;hypothalamus;spinal cord;ciliary ganglion;caudate nucleus;pons;trigeminal ganglion;parietal lobe;
ALDH16A1	2173457	0	0	3	16	subthalamic nucleus;superior cervical ganglion;ciliary ganglion;atrioventricular node;trigeminal ganglion;
ALDH18A1	36900101	0	0	7	36	NA
ALDH1A1	34451107	0	0	5	9	testis;
ALDH1A2	18723904	0	0	1	5	testis - interstitial;testis - seminiferous tubule;testis;globus pallidus;skeletal muscle;
ALDH1A3	NA	0	0	0	5	prostate;testis - interstitial;smooth muscle;lung;trachea;
ALDH1B1	27238001	0	0	6	19	NA
ALDH1L1	20302605	0	0	0	0	superior cervical ganglion;adipose tissue;liver;kidney;trigeminal ganglion;
ALDH1L2	24460301	0	0	1	1	dorsal root ganglion;superior cervical ganglion;trigeminal ganglion;
ALDH2	69125804	0	0	14	16	liver;kidney;
ALDH3A1	55074808	0	0	2	4	superior cervical ganglion;lung;trachea;tongue;temporal lobe;
ALDH3A2	544087	0	0	8	18	dorsal root ganglion;superior cervical ganglion;adrenal gland;adrenal cortex;kidney;atrioventricular node;
ALDH3B1	1357582	0	0	8	18	superior cervical ganglion;ciliary ganglion;pons;atrioventricular node;trigeminal ganglion;skeletal muscle;
ALDH3B2	1408104	0	0	0	4	dorsal root ganglion;subthalamic nucleus;superior cervical ganglion;tongue;adrenal cortex;ciliary ganglion;atrioventricular node;skeletal muscle;
ALDH4A1	642600	0	0	2	6	amygdala;whole brain;dorsal root ganglion;prostate;fetal liver;superior cervical ganglion;prefrontal cortex;liver;globus pallidus;ciliary ganglion;kidney;trigeminal ganglion;
ALDH5A1	40762606	0	0	2	6	whole brain;amygdala;medulla oblongata;superior cervical ganglion;occipital lobe;thalamus;hypothalamus;spinal cord;tumor;pons;caudate nucleus;skeletal muscle;subthalamic nucleus;prefrontal cortex;appendix;globus pallidus;trigeminal ganglion;parietal lobe;cingulate cortex;cerebellum;
ALDH6A1	495634	0	0	2	2	whole brain;amygdala;occipital lobe;superior cervical ganglion;medulla oblongata;cerebellum peduncles;temporal lobe;atrioventricular node;caudate nucleus;pons;subthalamic nucleus;fetal liver;testis - seminiferous tubule;liver;prefrontal cortex;globus pallidus;kidney;trigeminal ganglion;cingulate cortex;parietal lobe;cerebellum;
ALDH7A1	23523202	0	0	4	27	NA
ALDH8A1	15292108	0	0	1	1	fetal liver;liver;ciliary ganglion;kidney;trigeminal ganglion;skeletal muscle;
ALDH9A1	32183008	0	0	5	22	NA
ALDOA	NA	0	0	28	78	whole brain;medulla oblongata;subthalamic nucleus;thalamus;adipose tissue;heart;tongue;temporal lobe;pons;skeletal muscle;parietal lobe;
ALDOB	11294701	0	0	24	15	NA
ALDOC	1651143	0	0	7	29	amygdala;whole brain;occipital lobe;medulla oblongata;thalamus;cerebellum peduncles;hypothalamus;temporal lobe;spinal cord;caudate nucleus;pons;subthalamic nucleus;prefrontal cortex;globus pallidus;parietal lobe;cingulate cortex;cerebellum;
ALG1	55229803	0	0	0	10	NA
ALG10	23464023	0	0	0	3	NA
ALG10B	42331054	0	0	0	3	NA
ALG11	38594408	0	0	1	1	NA
ALG12	NA	0	0	2	3	superior cervical ganglion;
ALG13	12412609	0	0	5	10	superior cervical ganglion;testis;pons;
ALG14	27527205	0	0	0	2	NA
ALG1L	21305702	0	0	0	1	NA
ALG1L2	NA	0	0	0	1	NA
ALG2	20355908	0	0	0	25	NA
ALG3	1460188	0	0	2	5	NA
ALG5	17674502	0	0	0	4	superior cervical ganglion;thyroid;atrioventricular node;
ALG6	13356704	0	0	0	0	dorsal root ganglion;superior cervical ganglion;ciliary ganglion;pons;atrioventricular node;trigeminal ganglion;
ALG8	55110906	0	0	2	8	dorsal root ganglion;testis - interstitial;superior cervical ganglion;testis - seminiferous tubule;testis;ciliary ganglion;atrioventricular node;trigeminal ganglion;skeletal muscle;
ALG9	43747605	0	0	1	3	NA
ALK	20219804	1	1	9	67	NA
ALKBH1	455772	0	0	0	2	superior cervical ganglion;testis - seminiferous tubule;testis;trigeminal ganglion;cerebellum;
ALKBH2	59526605	0	0	1	5	superior cervical ganglion;
ALKBH3	43701607	0	0	8	8	superior cervical ganglion;
ALKBH4	611052	0	0	3	3	cerebellum peduncles;atrioventricular node;
ALKBH5	91823001	0	0	1	7	NA
ALKBH6	98063602	0	0	0	0	subthalamic nucleus;globus pallidus;ciliary ganglion;pons;trigeminal ganglion;skeletal muscle;
ALKBH7	94394903	0	0	1	3	NA
ALKBH8	23484203	0	0	0	0	dorsal root ganglion;superior cervical ganglion;ciliary ganglion;atrioventricular node;
ALLC	25276903	0	0	0	0	testis - interstitial;testis - seminiferous tubule;testis;
ALMS1	77750005	0	0	4	10	dorsal root ganglion;testis - interstitial;superior cervical ganglion;pons;atrioventricular node;skin;skeletal muscle;subthalamic nucleus;testis - seminiferous tubule;globus pallidus;ciliary ganglion;trigeminal ganglion;cingulate cortex;
ALMS1P	NA	0	0	0	0	NA
ALOX12	1645511	0	0	5	6	superior cervical ganglion;tongue;
ALOX12B	1528802	0	0	2	0	superior cervical ganglion;subthalamic nucleus;tongue;globus pallidus;
ALOX15	1226703	0	0	0	0	dorsal root ganglion;superior cervical ganglion;trachea;appendix;ciliary ganglion;pons;atrioventricular node;trigeminal ganglion;skeletal muscle;
ALOX15B	1528802	0	0	0	3	NA
ALOX5	127792	0	0	15	21	NA
ALOX5AP	38167109	0	0	1	4	NA
ALOXE3	1455014	0	0	2	3	dorsal root ganglion;medulla oblongata;superior cervical ganglion;temporal lobe;ciliary ganglion;pons;atrioventricular node;trigeminal ganglion;skeletal muscle;cingulate cortex;
ALPI	27136202	0	0	6	8	dorsal root ganglion;subthalamic nucleus;superior cervical ganglion;globus pallidus;ciliary ganglion;atrioventricular node;pons;trigeminal ganglion;cingulate cortex;parietal lobe;skeletal muscle;cerebellum;
ALPK1	18565504	0	0	1	2	dorsal root ganglion;superior cervical ganglion;subthalamic nucleus;globus pallidus;ciliary ganglion;pons;atrioventricular node;
ALPK2	204534	0	0	0	2	superior cervical ganglion;skeletal muscle;
ALPK3	35135203	0	0	1	11	dorsal root ganglion;superior cervical ganglion;heart;atrioventricular node;trigeminal ganglion;pituitary;skeletal muscle;skin;
ALPL	54798603	0	0	6	2	NA
ALPP	30766604	0	0	7	20	NA
ALPPL2	30766604	0	0	0	1	dorsal root ganglion;subthalamic nucleus;superior cervical ganglion;medulla oblongata;placenta;globus pallidus;ciliary ganglion;pons;atrioventricular node;trigeminal ganglion;parietal lobe;skeletal muscle;
ALS2	43820105	0	0	7	3	superior cervical ganglion;cerebellum peduncles;cerebellum;
ALS2CL	29850206	0	0	0	2	dorsal root ganglion;medulla oblongata;superior cervical ganglion;ciliary ganglion;pons;kidney;atrioventricular node;trigeminal ganglion;cingulate cortex;skeletal muscle;parietal lobe;cerebellum;
ALS2CR11	43637802	0	0	17	18	superior cervical ganglion;atrioventricular node;trigeminal ganglion;skeletal muscle;
ALS2CR12	55424502	0	0	8	6	NA
ALX1	35915062	0	0	1	2	superior cervical ganglion;medulla oblongata;ciliary ganglion;pons;atrioventricular node;trigeminal ganglion;skeletal muscle;
ALX3	57157604	0	0	0	0	NA
ALX4	30109708	0	0	0	10	uterus corpus;superior cervical ganglion;
ALYREF	NA	0	0	37	113	prostate;thyroid;tumor;testis;white blood cells;thymus;
AMACR	270768	0	0	0	3	NA
AMBN	26205505	0	0	0	0	superior cervical ganglion;uterus corpus;ciliary ganglion;trigeminal ganglion;skin;skeletal muscle;
AMBP	24406301	0	0	8	16	superior cervical ganglion;fetal liver;beta cell islets;liver;fetal lung;atrioventricular node;skeletal muscle;
AMBRA1	88049305	0	0	14	47	whole brain;globus pallidus;
AMD1	32144802	0	0	1	5	NA
AMDHD1	366272	0	0	0	1	superior cervical ganglion;fetal liver;ciliary ganglion;
AMDHD2	2085452	0	0	2	5	testis - interstitial;superior cervical ganglion;testis - seminiferous tubule;bone marrow;
AMELX	NA	0	0	0	0	dorsal root ganglion;superior cervical ganglion;globus pallidus;ciliary ganglion;pons;trigeminal ganglion;skeletal muscle;
AMELY	NA	0	0	0	0	NA
AMER1	NA	1	1	3	15	dorsal root ganglion;superior cervical ganglion;ciliary ganglion;atrioventricular node;trigeminal ganglion;skeletal muscle;
AMER2	NA	0	0	1	0	whole brain;amygdala;occipital lobe;medulla oblongata;cerebellum peduncles;temporal lobe;pons;subthalamic nucleus;prefrontal cortex;globus pallidus;cingulate cortex;parietal lobe;cerebellum;
AMER3	NA	0	0	3	0	NA
AMFR	49807805	0	0	22	208	dorsal root ganglion;superior cervical ganglion;testis - seminiferous tubule;placenta;liver;kidney;atrioventricular node;
AMH	1603571	0	0	3	4	superior cervical ganglion;testis;skeletal muscle;
AMHR2	1712232	0	0	3	2	dorsal root ganglion;superior cervical ganglion;globus pallidus;ciliary ganglion;atrioventricular node;skeletal muscle;
AMICA1	70770808	0	0	1	1	superior cervical ganglion;trigeminal ganglion;whole blood;skin;
AMIGO1	1056159	0	0	0	3	NA
AMIGO2	15000704	0	0	1	7	superior cervical ganglion;ciliary ganglion;trigeminal ganglion;
AMIGO3	NA	0	0	0	3	superior cervical ganglion;ciliary ganglion;atrioventricular node;trigeminal ganglion;
AMMECR1	15787202	0	0	8	5	superior cervical ganglion;atrioventricular node;trigeminal ganglion;skeletal muscle;
AMMECR1L	58874502	0	0	3	6	superior cervical ganglion;globus pallidus;testis;ciliary ganglion;atrioventricular node;skin;
AMN	75815002	0	0	0	1	dorsal root ganglion;superior cervical ganglion;subthalamic nucleus;globus pallidus;ciliary ganglion;atrioventricular node;trigeminal ganglion;cingulate cortex;skeletal muscle;
AMN1	31392908	0	0	0	0	NA
AMOT	25416069	0	0	93	114	superior cervical ganglion;pons;skeletal muscle;
AMOTL1	33266908	0	0	12	20	NA
AMOTL2	30342901	0	0	78	85	NA
AMPD1	60065002	0	0	5	4	dorsal root ganglion;superior cervical ganglion;ciliary ganglion;atrioventricular node;cingulate cortex;skeletal muscle;
AMPD2	98943302	0	0	3	18	amygdala;whole brain;medulla oblongata;subthalamic nucleus;superior cervical ganglion;hypothalamus;globus pallidus;caudate nucleus;pons;cingulate cortex;parietal lobe;
AMPD3	77739607	0	0	1	4	superior cervical ganglion;testis - seminiferous tubule;trigeminal ganglion;
AMPH	16708004	0	0	13	51	whole brain;amygdala;thalamus;occipital lobe;superior cervical ganglion;medulla oblongata;cerebellum peduncles;temporal lobe;pons;subthalamic nucleus;prefrontal cortex;globus pallidus;trigeminal ganglion;parietal lobe;cingulate cortex;cerebellum;
AMT	1585328	0	0	0	1	superior cervical ganglion;liver;ciliary ganglion;kidney;trigeminal ganglion;skeletal muscle;cerebellum;
AMTN	26442608	0	0	0	0	NA
AMY1A	NA	0	0	4	4	NA
AMY1B	NA	0	0	0	0	NA
AMY2A	27205008	0	0	3	3	NA
AMY2B	31275085	0	0	1	1	NA
AMZ1	76743908	0	0	0	0	dorsal root ganglion;superior cervical ganglion;globus pallidus;ciliary ganglion;atrioventricular node;trigeminal ganglion;skeletal muscle;
AMZ2	76468705	0	0	0	2	amygdala;subthalamic nucleus;occipital lobe;medulla oblongata;testis - interstitial;testis - seminiferous tubule;prefrontal cortex;testis;pons;caudate nucleus;parietal lobe;
ANAPC1	NA	0	0	19	65	NA
ANAPC10	18270803	0	0	8	39	testis - interstitial;testis;appendix;ciliary ganglion;
ANAPC11	NA	0	0	10	97	testis;
ANAPC13	25402305	0	0	11	14	dorsal root ganglion;medulla oblongata;superior cervical ganglion;hypothalamus;prefrontal cortex;globus pallidus;ciliary ganglion;atrioventricular node;kidney;trigeminal ganglion;skeletal muscle;
ANAPC15	NA	0	0	0	15	dorsal root ganglion;superior cervical ganglion;globus pallidus;ciliary ganglion;pons;atrioventricular node;skin;cingulate cortex;
ANAPC16	76463204	0	0	13	10	NA
ANAPC2	1722012	0	0	17	70	amygdala;testis - interstitial;testis - seminiferous tubule;prefrontal cortex;testis;cingulate cortex;
ANAPC4	23347905	0	0	20	118	NA
ANAPC5	95929906	0	0	20	69	amygdala;whole brain;thalamus;occipital lobe;medulla oblongata;superior cervical ganglion;hypothalamus;caudate nucleus;pons;skeletal muscle;subthalamic nucleus;prefrontal cortex;globus pallidus;trigeminal ganglion;parietal lobe;cingulate cortex;cerebellum;
ANAPC7	96452502	0	0	17	80	NA
ANG	NA	0	0	7	7	fetal liver;trachea;liver;ciliary ganglion;
ANGEL1	30879907	0	0	0	1	testis - interstitial;testis - seminiferous tubule;prefrontal cortex;testis;parietal lobe;
ANGEL2	31588403	0	0	0	8	dorsal root ganglion;superior cervical ganglion;prefrontal cortex;pons;trigeminal ganglion;
ANGPT1	50021062	0	0	1	5	dorsal root ganglion;superior cervical ganglion;ciliary ganglion;atrioventricular node;pons;trigeminal ganglion;
ANGPT2	NA	0	0	6	9	superior cervical ganglion;subthalamic nucleus;ciliary ganglion;skeletal muscle;
ANGPT4	82441201	0	0	1	2	NA
ANGPTL1	NA	0	0	0	0	NA
ANGPTL2	NA	0	0	0	0	NA
ANGPTL3	NA	0	0	1	1	NA
ANGPTL4	72698803	0	0	13	4	dorsal root ganglion;placenta;temporal lobe;liver;ciliary ganglion;trigeminal ganglion;
ANGPTL5	41699902	0	0	0	0	NA
ANGPTL6	1675365	0	0	0	1	NA
ANGPTL7	NA	0	0	0	2	NA
ANHX	NA	0	0	0	0	NA
ANK1	57450802	0	0	4	20	medulla oblongata;superior cervical ganglion;fetal liver;tongue;cerebellum peduncles;ciliary ganglion;pons;trigeminal ganglion;skeletal muscle;bone marrow;cerebellum;
ANK2	23732405	0	0	13	10	amygdala;dorsal root ganglion;whole brain;superior cervical ganglion;medulla oblongata;occipital lobe;thalamus;cerebellum peduncles;hypothalamus;temporal lobe;spinal cord;pons;caudate nucleus;subthalamic nucleus;fetal brain;prefrontal cortex;globus pallidus;ciliary ganglion;trigeminal ganglion;parietal lobe;cingulate cortex;cerebellum;
ANK3	21380508	0	0	6	13	amygdala;occipital lobe;medulla oblongata;superior cervical ganglion;thalamus;cerebellum peduncles;hypothalamus;spinal cord;temporal lobe;pons;caudate nucleus;atrioventricular node;skeletal muscle;subthalamic nucleus;fetal brain;prefrontal cortex;globus pallidus;ciliary ganglion;trigeminal ganglion;parietal lobe;cingulate cortex;cerebellum;
ANKAR	40850804	0	0	1	1	testis - interstitial;superior cervical ganglion;testis;ciliary ganglion;atrioventricular node;pons;trigeminal ganglion;
ANKDD1A	70577808	0	0	0	0	dorsal root ganglion;superior cervical ganglion;globus pallidus;ciliary ganglion;atrioventricular node;skeletal muscle;
ANKDD1B	NA	0	0	0	0	NA
ANKEF1	NA	0	0	2	4	NA
ANKFN1	18438107	0	0	0	0	medulla oblongata;superior cervical ganglion;pons;cerebellum;
ANKFY1	81622809	0	0	15	30	dorsal root ganglion;superior cervical ganglion;atrioventricular node;trigeminal ganglion;parietal lobe;skeletal muscle;cerebellum;
ANKH	50326504	0	0	1	4	dorsal root ganglion;cerebellum peduncles;prefrontal cortex;cerebellum;
ANKHD1	NA	0	0	10	16	testis - interstitial;superior cervical ganglion;testis - seminiferous tubule;adrenal cortex;ciliary ganglion;atrioventricular node;trigeminal ganglion;parietal lobe;skeletal muscle;
ANKIB1	70838706	0	0	2	7	NA
ANKK1	10763507	0	0	0	0	NA
ANKLE1	86513705	0	0	0	3	NA
ANKLE2	NA	0	0	7	10	testis - interstitial;testis - seminiferous tubule;testis;skeletal muscle;
ANKMY1	45256508	0	0	0	0	superior cervical ganglion;testis - interstitial;testis - seminiferous tubule;testis;ciliary ganglion;trigeminal ganglion;
ANKMY2	29195503	0	0	2	18	amygdala;occipital lobe;medulla oblongata;subthalamic nucleus;superior cervical ganglion;globus pallidus;pons;trigeminal ganglion;cingulate cortex;parietal lobe;
ANKRA2	40301404	0	0	1	17	superior cervical ganglion;trigeminal ganglion;
ANKRD1	10385404	0	0	13	7	NA
ANKRD10	50642102	0	0	1	4	uterus;superior cervical ganglion;trigeminal ganglion;
ANKRD11	NA	0	0	1	19	amygdala;ciliary ganglion;atrioventricular node;cingulate cortex;parietal lobe;
ANKRD12	43432308	0	0	5	7	dorsal root ganglion;superior cervical ganglion;occipital lobe;white blood cells;ciliary ganglion;atrioventricular node;trigeminal ganglion;
ANKRD13A	950689	0	0	7	21	dorsal root ganglion;superior cervical ganglion;globus pallidus;atrioventricular node;trigeminal ganglion;parietal lobe;skeletal muscle;cerebellum;
ANKRD13B	71931807	0	0	1	6	NA
ANKRD13C	29577109	0	0	0	4	superior cervical ganglion;globus pallidus;ciliary ganglion;atrioventricular node;trigeminal ganglion;
ANKRD13D	1369264	0	0	4	9	NA
ANKRD16	64986507	0	0	0	0	superior cervical ganglion;atrioventricular node;parietal lobe;
ANKRD17	26549202	0	0	8	14	dorsal root ganglion;medulla oblongata;occipital lobe;superior cervical ganglion;temporal lobe;pons;atrioventricular node;skin;subthalamic nucleus;prefrontal cortex;globus pallidus;ciliary ganglion;trigeminal ganglion;cingulate cortex;parietal lobe;
ANKRD18A	NA	0	0	1	2	NA
ANKRD18B	NA	0	0	0	1	NA
ANKRD19P	NA	0	0	0	0	NA
ANKRD2	56480502	0	0	0	8	heart;atrioventricular node;fetal thyroid;skeletal muscle;
ANKRD20A1	NA	0	0	0	0	NA
ANKRD20A2	NA	0	0	0	0	NA
ANKRD20A3	NA	0	0	0	0	NA
ANKRD20A4	NA	0	0	0	0	NA
ANKRD20A5P	NA	0	0	0	0	NA
ANKRD20A8P	NA	0	0	0	0	NA
ANKRD22	17542405	0	0	0	2	NA
ANKRD23	82259705	0	0	1	2	dorsal root ganglion;superior cervical ganglion;subthalamic nucleus;ciliary ganglion;trigeminal ganglion;skeletal muscle;
ANKRD24	2194691	0	0	4	4	subthalamic nucleus;superior cervical ganglion;medulla oblongata;globus pallidus;ciliary ganglion;pons;atrioventricular node;trigeminal ganglion;skeletal muscle;
ANKRD26	39057205	0	0	3	5	NA
ANKRD26P1	NA	0	0	1	1	NA
ANKRD27	36966607	0	0	5	5	NA
ANKRD28	34583102	0	0	79	64	NA
ANKRD29	33192703	0	0	0	0	medulla oblongata;superior cervical ganglion;
ANKRD30A	53741058	0	0	0	2	testis - interstitial;superior cervical ganglion;subthalamic nucleus;globus pallidus;ciliary ganglion;atrioventricular node;trigeminal ganglion;skin;
ANKRD30B	NA	0	0	0	0	NA
ANKRD30BL	NA	0	0	0	0	NA
ANKRD31	NA	0	0	0	0	NA
ANKRD32	54375046	0	0	0	4	globus pallidus;ciliary ganglion;skin;
ANKRD33	57071604	0	0	0	0	atrioventricular node;
ANKRD33B	NA	0	0	0	1	NA
ANKRD34A	NA	0	0	1	0	whole brain;amygdala;subthalamic nucleus;globus pallidus;cingulate cortex;cerebellum;
ANKRD34B	32139402	0	0	0	0	NA
ANKRD34C	NA	0	0	0	0	NA
ANKRD35	NA	0	0	1	2	superior cervical ganglion;atrioventricular node;trigeminal ganglion;bone marrow;
ANKRD36	51514901	0	0	0	0	NA
ANKRD36B	39085004	0	0	1	1	NA
ANKRD36BP1	NA	0	0	19	20	NA
ANKRD36C	NA	0	0	0	1	NA
ANKRD37	17340806	0	0	11	1	NA
ANKRD39	82259705	0	0	0	6	NA
ANKRD40	1585602	0	0	5	15	cerebellum peduncles;
ANKRD42	30810803	0	0	0	3	dorsal root ganglion;subthalamic nucleus;superior cervical ganglion;testis - interstitial;testis - seminiferous tubule;testis;globus pallidus;ciliary ganglion;atrioventricular node;trigeminal ganglion;
ANKRD44	74460302	0	0	11	12	NA
ANKRD45	43254107	0	0	1	2	superior cervical ganglion;subthalamic nucleus;globus pallidus;trigeminal ganglion;skeletal muscle;
ANKRD46	1144761	0	0	1	7	dorsal root ganglion;amygdala;superior cervical ganglion;medulla oblongata;thalamus;occipital lobe;hypothalamus;pons;caudate nucleus;subthalamic nucleus;fetal brain;prefrontal cortex;globus pallidus;
ANKRD49	34108304	0	0	1	4	white blood cells;
ANKRD50	47412027	0	0	2	2	NA
ANKRD52	2878071	0	0	10	15	dorsal root ganglion;superior cervical ganglion;ciliary ganglion;atrioventricular node;trigeminal ganglion;skeletal muscle;skin;
ANKRD53	380551	0	0	0	1	NA
ANKRD54	1385064	0	0	1	2	NA
ANKRD55	24898906	0	0	0	1	testis - interstitial;superior cervical ganglion;testis - seminiferous tubule;testis;ciliary ganglion;pons;trigeminal ganglion;skeletal muscle;
ANKRD6	40394208	0	0	1	4	amygdala;dorsal root ganglion;superior cervical ganglion;
ANKRD60	NA	0	0	0	0	NA
ANKRD61	NA	0	0	0	0	NA
ANKRD62	NA	0	0	0	0	superior cervical ganglion;globus pallidus;atrioventricular node;trigeminal ganglion;
ANKRD63	NA	0	0	0	0	NA
ANKRD65	NA	0	0	0	1	NA
ANKRD66	NA	0	0	0	0	NA
ANKRD7	72287031	0	0	2	0	testis - interstitial;testis - seminiferous tubule;testis;atrioventricular node;trigeminal ganglion;
ANKRD9	1673146	0	0	0	0	dorsal root ganglion;superior cervical ganglion;subthalamic nucleus;temporal lobe;globus pallidus;ciliary ganglion;pons;atrioventricular node;trigeminal ganglion;skin;skeletal muscle;
ANKS1A	66469705	0	0	8	16	dorsal root ganglion;superior cervical ganglion;olfactory bulb;placenta;testis;atrioventricular node;
ANKS1B	14925602	0	0	6	9	superior cervical ganglion;globus pallidus;ciliary ganglion;atrioventricular node;trigeminal ganglion;skeletal muscle;
ANKS3	71723502	0	0	1	2	NA
ANKS4B	40266205	0	0	1	1	dorsal root ganglion;superior cervical ganglion;ciliary ganglion;atrioventricular node;skeletal muscle;
ANKS6	29849603	0	0	1	1	NA
ANKUB1	NA	0	0	0	0	NA
ANKZF1	733837	0	0	5	5	superior cervical ganglion;trigeminal ganglion;
ANLN	33258206	0	0	4	7	occipital lobe;medulla oblongata;hypothalamus;prefrontal cortex;parietal lobe;
ANO1	76359107	0	0	1	1	superior cervical ganglion;
ANO10	10622702	0	0	0	5	whole brain;superior cervical ganglion;testis - interstitial;kidney;
ANO2	34902307	0	0	1	1	superior cervical ganglion;
ANO3	20259088	0	0	0	0	amygdala;occipital lobe;subthalamic nucleus;superior cervical ganglion;medulla oblongata;temporal lobe;prefrontal cortex;caudate nucleus;pons;parietal lobe;
ANO4	24538804	0	0	0	0	superior cervical ganglion;atrioventricular node;
ANO5	51558012	0	0	1	1	dorsal root ganglion;superior cervical ganglion;subthalamic nucleus;ciliary ganglion;atrioventricular node;trigeminal ganglion;skin;skeletal muscle;cerebellum;
ANO6	31347301	0	0	0	7	superior cervical ganglion;subthalamic nucleus;ciliary ganglion;atrioventricular node;trigeminal ganglion;skeletal muscle;
ANO7	1333138	0	0	0	0	dorsal root ganglion;occipital lobe;subthalamic nucleus;superior cervical ganglion;prostate;fetal liver;globus pallidus;ciliary ganglion;atrioventricular node;trigeminal ganglion;skeletal muscle;
ANO8	84208707	0	0	1	0	superior cervical ganglion;ciliary ganglion;atrioventricular node;
ANO9	2206786	0	0	1	0	NA
ANP32A	437749	0	0	12	48	NA
ANP32B	46664405	0	0	30	41	fetal liver;spinal cord;tumor;white blood cells;bone marrow;thymus;
ANP32C	NA	0	0	0	0	NA
ANP32D	90489107	0	0	0	1	NA
ANP32E	1207965	0	0	3	30	superior cervical ganglion;cerebellum peduncles;prefrontal cortex;trigeminal ganglion;cerebellum;
ANPEP	93454204	0	0	1	2	pancreas;prostate;adipose tissue;liver;kidney;
ANTXR1	33880302	0	0	2	8	superior cervical ganglion;uterus corpus;pons;atrioventricular node;trigeminal ganglion;
ANTXR2	62176012	0	0	3	11	subthalamic nucleus;superior cervical ganglion;globus pallidus;ciliary ganglion;atrioventricular node;trigeminal ganglion;skin;skeletal muscle;
ANTXRL	NA	0	0	0	0	NA
ANXA1	24795003	0	0	64	69	adipose tissue;tongue;placenta;ciliary ganglion;tonsil;
ANXA10	55531069	0	0	2	4	fetal liver;superior cervical ganglion;smooth muscle;ciliary ganglion;trigeminal ganglion;
ANXA11	36663607	0	0	9	33	heart;placenta;white blood cells;whole blood;
ANXA13	49258702	0	0	0	2	thalamus;trigeminal ganglion;
ANXA2	43151709	0	0	42	92	dorsal root ganglion;superior cervical ganglion;adipose tissue;smooth muscle;lung;tongue;ciliary ganglion;trigeminal ganglion;
ANXA2P2	NA	0	0	6	11	NA
ANXA2R	NA	0	0	0	1	NA
ANXA3	243621	0	0	6	14	superior cervical ganglion;skeletal muscle;
ANXA4	864962	0	0	5	22	NA
ANXA5	31123402	0	0	7	42	superior cervical ganglion;adipose tissue;smooth muscle;placenta;ciliary ganglion;
ANXA6	92628003	0	0	9	36	NA
ANXA7	84782006	0	0	102	119	NA
ANXA8	NA	0	0	1	2	NA
ANXA8L1	NA	0	0	0	6	NA
ANXA8L2	NA	0	0	0	0	NA
ANXA9	1621279	0	0	3	4	NA
AOAH	24783707	0	0	1	0	dorsal root ganglion;superior cervical ganglion;white blood cells;whole blood;
AOC1	NA	0	0	3	5	prostate;superior cervical ganglion;placenta;kidney;trigeminal ganglion;
AOC2	1631295	0	0	0	2	dorsal root ganglion;superior cervical ganglion;subthalamic nucleus;appendix;pons;atrioventricular node;trigeminal ganglion;
AOC3	1629499	0	0	2	2	uterus;adipose tissue;adrenal gland;ciliary ganglion;atrioventricular node;trigeminal ganglion;
AOX1	57206202	0	0	4	5	superior cervical ganglion;adipose tissue;adrenal gland;adrenal cortex;ciliary ganglion;atrioventricular node;kidney;trigeminal ganglion;skeletal muscle;
AP1AR	18100202	0	0	1	3	amygdala;superior cervical ganglion;temporal lobe;globus pallidus;pons;trigeminal ganglion;skeletal muscle;
AP1B1	84969206	0	0	12	53	dorsal root ganglion;subthalamic nucleus;trigeminal ganglion;
AP1G1	46069703	0	0	8	55	testis - interstitial;superior cervical ganglion;testis - seminiferous tubule;testis;
AP1G2	1250373	0	0	6	17	dorsal root ganglion;superior cervical ganglion;testis - interstitial;prefrontal cortex;testis;ciliary ganglion;caudate nucleus;atrioventricular node;trigeminal ganglion;cingulate cortex;skeletal muscle;
AP1M1	814131	0	0	36	62	testis - interstitial;ciliary ganglion;atrioventricular node;
AP1M2	2036812	0	0	7	25	superior cervical ganglion;thyroid;placenta;kidney;fetal thyroid;
AP1S1	1044715	0	0	7	23	whole brain;medulla oblongata;subthalamic nucleus;superior cervical ganglion;temporal lobe;prefrontal cortex;globus pallidus;pons;cingulate cortex;skeletal muscle;parietal lobe;
AP1S2	17072204	0	0	2	10	superior cervical ganglion;whole blood;trigeminal ganglion;skeletal muscle;
AP1S3	26360306	0	0	4	3	superior cervical ganglion;globus pallidus;ciliary ganglion;atrioventricular node;trigeminal ganglion;
AP2A1	1686482	0	0	24	55	NA
AP2A2	1509286	0	0	13	43	whole brain;amygdala;occipital lobe;superior cervical ganglion;testis - interstitial;cerebellum peduncles;atrioventricular node;skeletal muscle;prefrontal cortex;globus pallidus;testis;ciliary ganglion;trigeminal ganglion;cingulate cortex;parietal lobe;cerebellum;
AP2B1	71562001	0	0	48	87	amygdala;subthalamic nucleus;testis - interstitial;medulla oblongata;testis - seminiferous tubule;temporal lobe;globus pallidus;testis;kidney;skeletal muscle;cingulate cortex;parietal lobe;cerebellum;
AP2M1	1456939	0	0	62	131	whole brain;amygdala;occipital lobe;medulla oblongata;subthalamic nucleus;temporal lobe;prefrontal cortex;globus pallidus;pons;parietal lobe;cingulate cortex;
AP2S1	1217560	0	0	9	24	whole brain;amygdala;medulla oblongata;prostate;lung;heart;temporal lobe;liver;globus pallidus;parietal lobe;
AP3B1	262852	0	0	6	21	dorsal root ganglion;superior cervical ganglion;globus pallidus;ciliary ganglion;atrioventricular node;caudate nucleus;trigeminal ganglion;skin;skeletal muscle;
AP3B2	50981305	0	0	1	6	whole brain;occipital lobe;subthalamic nucleus;cerebellum peduncles;prefrontal cortex;globus pallidus;parietal lobe;cingulate cortex;cerebellum;
AP3D1	1712606	0	0	9	23	amygdala;whole brain;occipital lobe;white blood cells;caudate nucleus;skeletal muscle;prostate;lung;placenta;prefrontal cortex;globus pallidus;kidney;cingulate cortex;parietal lobe;cerebellum;
AP3M1	77692508	0	0	8	29	dorsal root ganglion;superior cervical ganglion;globus pallidus;ciliary ganglion;atrioventricular node;trigeminal ganglion;skeletal muscle;skin;
AP3M2	58010908	0	0	0	3	amygdala;superior cervical ganglion;thalamus;medulla oblongata;occipital lobe;hypothalamus;temporal lobe;caudate nucleus;atrioventricular node;pons;subthalamic nucleus;testis - seminiferous tubule;prefrontal cortex;globus pallidus;testis;parietal lobe;cingulate cortex;
AP3S1	38059804	0	0	1	23	NA
AP3S2	95224203	0	0	1	12	medulla oblongata;superior cervical ganglion;ciliary ganglion;atrioventricular node;kidney;trigeminal ganglion;cerebellum;
AP4B1	33523006	0	0	3	9	NA
AP4E1	34313508	0	0	1	8	superior cervical ganglion;temporal lobe;trigeminal ganglion;skeletal muscle;
AP4M1	1401098	0	0	4	11	subthalamic nucleus;cingulate cortex;parietal lobe;
AP4S1	43206103	0	0	4	9	dorsal root ganglion;subthalamic nucleus;superior cervical ganglion;appendix;ciliary ganglion;atrioventricular node;pons;trigeminal ganglion;skeletal muscle;
AP5B1	NA	0	0	4	11	NA
AP5M1	NA	0	0	2	1	amygdala;superior cervical ganglion;
AP5S1	NA	0	0	2	0	superior cervical ganglion;ciliary ganglion;atrioventricular node;trigeminal ganglion;
AP5Z1	NA	0	0	3	8	dorsal root ganglion;superior cervical ganglion;ciliary ganglion;atrioventricular node;skeletal muscle;
APAF1	48821402	0	0	14	31	dorsal root ganglion;superior cervical ganglion;ciliary ganglion;atrioventricular node;trigeminal ganglion;skeletal muscle;
APBA1	20949504	0	0	9	16	dorsal root ganglion;superior cervical ganglion;cerebellum peduncles;globus pallidus;ciliary ganglion;atrioventricular node;trigeminal ganglion;skeletal muscle;cerebellum;
APBA2	16110802	0	0	3	14	NA
APBA3	2144458	0	0	4	8	NA
APBB1	42483607	0	0	11	92	subthalamic nucleus;cerebellum peduncles;temporal lobe;globus pallidus;pons;trigeminal ganglion;cingulate cortex;
APBB1IP	23612503	0	0	2	8	NA
APBB2	22709408	0	0	5	6	dorsal root ganglion;superior cervical ganglion;pons;atrioventricular node;skeletal muscle;skin;subthalamic nucleus;placenta;prefrontal cortex;globus pallidus;ciliary ganglion;trigeminal ganglion;parietal lobe;cingulate cortex;
APBB3	70637101	0	0	5	7	temporal lobe;globus pallidus;ciliary ganglion;atrioventricular node;
APC	24781008	1	1	158	166	amygdala;medulla oblongata;superior cervical ganglion;occipital lobe;thalamus;temporal lobe;atrioventricular node;skeletal muscle;subthalamic nucleus;fetal brain;prefrontal cortex;globus pallidus;ciliary ganglion;trigeminal ganglion;parietal lobe;cingulate cortex;
APC2	2352825	0	0	5	20	amygdala;whole brain;occipital lobe;thalamus;medulla oblongata;superior cervical ganglion;cerebellum peduncles;spinal cord;temporal lobe;atrioventricular node;caudate nucleus;pons;skeletal muscle;subthalamic nucleus;fetal brain;prefrontal cortex;globus pallidus;ciliary ganglion;trigeminal ganglion;parietal lobe;cingulate cortex;cerebellum;
APCDD1	21922001	0	0	1	0	NA
APCDD1L	1027182	0	0	0	0	NA
APCS	49282502	0	0	5	14	superior cervical ganglion;liver;fetal lung;trigeminal ganglion;skeletal muscle;
APEH	1551582	0	0	9	46	heart;liver;kidney;
APEX1	46449704	0	0	41	80	superior cervical ganglion;cerebellum;
APEX2	24550306	0	0	10	16	NA
APH1A	1213150	0	0	16	37	dorsal root ganglion;superior cervical ganglion;liver;kidney;trigeminal ganglion;skeletal muscle;
APH1B	45062003	0	0	1	7	dorsal root ganglion;superior cervical ganglion;testis - interstitial;testis - seminiferous tubule;testis;trigeminal ganglion;skeletal muscle;
API5	34937802	0	0	5	24	NA
APIP	65053204	0	0	23	27	NA
APITD1	77119904	0	0	6	33	superior cervical ganglion;testis - interstitial;testis - seminiferous tubule;testis;trigeminal ganglion;skeletal muscle;
APLF	22746201	0	0	22	11	dorsal root ganglion;superior cervical ganglion;ciliary ganglion;trigeminal ganglion;
APLN	34026206	0	0	4	5	superior cervical ganglion;ciliary ganglion;atrioventricular node;trigeminal ganglion;skeletal muscle;
APLNR	92933308	0	0	0	0	amygdala;subthalamic nucleus;superior cervical ganglion;thalamus;olfactory bulb;hypothalamus;placenta;spinal cord;prefrontal cortex;
APLP1	1060028	0	0	43	46	whole brain;amygdala;occipital lobe;medulla oblongata;thalamus;olfactory bulb;cerebellum peduncles;hypothalamus;temporal lobe;spinal cord;pons;caudate nucleus;subthalamic nucleus;fetal brain;prefrontal cortex;globus pallidus;pituitary;cingulate cortex;parietal lobe;cerebellum;
APLP2	62485504	0	0	17	33	dorsal root ganglion;subthalamic nucleus;medulla oblongata;thyroid;ciliary ganglion;atrioventricular node;cerebellum;
APMAP	NA	0	0	5	17	cerebellum peduncles;thyroid;cerebellum;
APOA1	42137405	0	0	62	83	fetal liver;testis - interstitial;testis - seminiferous tubule;heart;liver;testis;fetal lung;skeletal muscle;
APOA1BP	2049505	0	0	2	5	NA
APOA2	728669	0	0	8	13	NA
APOA4	41933905	0	0	2	2	trigeminal ganglion;
APOA5	41933905	0	0	6	3	dorsal root ganglion;superior cervical ganglion;liver;trigeminal ganglion;
APOB	22216108	0	0	10	40	fetal liver;superior cervical ganglion;liver;fetal lung;
APOBEC1	23714108	0	0	0	8	superior cervical ganglion;
APOBEC2	14550005	0	0	0	1	superior cervical ganglion;tongue;ciliary ganglion;pons;atrioventricular node;skeletal muscle;
APOBEC3A	1413709	0	0	0	3	superior cervical ganglion;whole blood;
APOBEC3B	1413709	0	0	3	6	atrioventricular node;trigeminal ganglion;
APOBEC3C	1386387	0	0	7	14	testis;
APOBEC3D	1386387	0	0	0	2	dorsal root ganglion;superior cervical ganglion;ciliary ganglion;atrioventricular node;
APOBEC3F	1386387	0	0	0	5	globus pallidus;
APOBEC3G	1386387	0	0	1	16	NA
APOBEC3H	1225154	0	0	0	0	superior cervical ganglion;ciliary ganglion;trigeminal ganglion;
APOBEC4	NA	0	0	0	2	NA
APOBR	NA	0	0	0	0	whole blood;
APOC1	1003719	0	0	5	5	fetal liver;adipose tissue;adrenal gland;liver;adrenal cortex;fetal lung;caudate nucleus;
APOC2	1003719	0	0	5	2	NA
APOC3	42137405	0	0	3	5	superior cervical ganglion;fetal liver;prostate;liver;fetal lung;skin;skeletal muscle;
APOC4	1003719	0	0	0	1	NA
APOD	79435006	0	0	6	12	dorsal root ganglion;medulla oblongata;superior cervical ganglion;occipital lobe;thalamus;adipose tissue;olfactory bulb;spinal cord;caudate nucleus;atrioventricular node;skeletal muscle;ciliary ganglion;trigeminal ganglion;parietal lobe;
APOE	1003719	0	0	26	51	amygdala;fetal liver;adipose tissue;adrenal gland;hypothalamus;liver;adrenal cortex;ciliary ganglion;caudate nucleus;pons;kidney;
APOF	2869106	0	0	0	2	NA
APOH	13553701	0	0	10	12	superior cervical ganglion;fetal liver;beta cell islets;liver;fetal lung;kidney;
APOL1	1237332	0	0	2	2	liver;ciliary ganglion;skeletal muscle;
APOL2	1237332	0	0	0	6	superior cervical ganglion;globus pallidus;atrioventricular node;skeletal muscle;
APOL3	1228837	0	0	0	0	ciliary ganglion;skeletal muscle;
APOL4	1233084	0	0	2	1	pancreas;atrioventricular node;trigeminal ganglion;
APOL5	1161568	0	0	7	0	dorsal root ganglion;superior cervical ganglion;ciliary ganglion;trigeminal ganglion;skeletal muscle;parietal lobe;bone marrow;
APOL6	93685301	0	0	4	8	NA
APOLD1	76716006	0	0	0	1	superior cervical ganglion;placenta;prefrontal cortex;atrioventricular node;
APOM	2517236	0	0	2	2	NA
APOO	50988101	0	0	0	1	NA
APOOL	83775015	0	0	0	2	NA
APOPT1	NA	0	0	0	2	dorsal root ganglion;whole brain;superior cervical ganglion;occipital lobe;medulla oblongata;thalamus;olfactory bulb;cerebellum peduncles;pons;caudate nucleus;subthalamic nucleus;globus pallidus;ciliary ganglion;trigeminal ganglion;cingulate cortex;amygdala;hypothalamus;spinal cord;temporal lobe;adrenal cortex;atrioventricular node;skeletal muscle;fetal brain;prefrontal cortex;parietal lobe;cereb…
APP	52974503	0	0	141	2021	whole brain;amygdala;superior cervical ganglion;medulla oblongata;occipital lobe;spinal cord;prefrontal cortex;globus pallidus;pons;atrioventricular node;skeletal muscle;
APPBP2	37270605	0	0	84	100	dorsal root ganglion;testis - interstitial;superior cervical ganglion;occipital lobe;medulla oblongata;adrenal cortex;atrioventricular node;skeletal muscle;subthalamic nucleus;testis - seminiferous tubule;prefrontal cortex;testis;ciliary ganglion;trigeminal ganglion;cingulate cortex;
APPL1	42700105	0	0	63	57	NA
APPL2	23387809	0	0	12	19	NA
APRT	813333	0	0	8	24	NA
APTX	83316908	0	0	24	29	dorsal root ganglion;medulla oblongata;superior cervical ganglion;ciliary ganglion;atrioventricular node;trigeminal ganglion;
AQP1	40205705	0	0	44	44	spinal cord;kidney;
AQP10	1653296	0	0	0	0	NA
AQP11	60396807	0	0	1	1	testis;trigeminal ganglion;
AQP12A	1077835	0	0	0	0	NA
AQP12B	1077835	0	0	0	0	NA
AQP2	1033911	0	0	0	1	dorsal root ganglion;ciliary ganglion;kidney;
AQP3	1001877	0	0	0	3	prostate;lung;trachea;tongue;salivary gland;beta cell islets;liver;kidney;tonsil;skin;skeletal muscle;thymus;
AQP4	65361	0	0	0	2	NA
AQP5	1033911	0	0	9	8	testis - interstitial;trachea;testis - seminiferous tubule;appendix;testis;trigeminal ganglion;skeletal muscle;
AQP6	1033911	0	0	0	0	NA
AQP7	98208107	0	0	1	1	NA
AQP7P3	NA	0	0	0	0	NA
AQP8	18995209	0	0	0	0	dorsal root ganglion;pancreas;superior cervical ganglion;atrioventricular node;trigeminal ganglion;
AQP9	24264904	0	0	1	1	liver;whole blood;bone marrow;
AQR	46873305	0	0	16	24	dorsal root ganglion;superior cervical ganglion;testis - interstitial;testis - seminiferous tubule;prefrontal cortex;testis;atrioventricular node;pons;trigeminal ganglion;skeletal muscle;parietal lobe;
AR	10618805	1	1	107	385	NA
ARAF	77521402	0	0	56	58	liver;skeletal muscle;
ARAP1	63704501	0	0	12	20	prostate;testis - interstitial;testis - seminiferous tubule;adrenal gland;liver;testis;
ARAP2	28107023	0	0	0	0	superior cervical ganglion;medulla oblongata;prefrontal cortex;pons;atrioventricular node;caudate nucleus;cingulate cortex;parietal lobe;
ARAP3	77158303	0	0	1	5	amygdala;dorsal root ganglion;superior cervical ganglion;globus pallidus;ciliary ganglion;atrioventricular node;trigeminal ganglion;
ARC	30096008	0	0	1	4	whole brain;superior cervical ganglion;adrenal cortex;globus pallidus;trigeminal ganglion;skeletal muscle;bone marrow;
ARCN1	1359480	0	0	14	45	pituitary;
AREG	17207101	0	0	5	6	NA
AREL1	NA	0	0	1	8	superior cervical ganglion;testis - seminiferous tubule;globus pallidus;testis;trigeminal ganglion;
ARF1	70262102	0	0	15	54	whole brain;prostate;heart;placenta;liver;prefrontal cortex;testis;
ARF3	1737773	0	0	3	29	amygdala;whole brain;superior cervical ganglion;occipital lobe;medulla oblongata;temporal lobe;pons;caudate nucleus;subthalamic nucleus;prefrontal cortex;globus pallidus;cingulate cortex;parietal lobe;cerebellum;
ARF4	70308202	0	0	8	27	superior cervical ganglion;adrenal gland;placenta;
ARF5	41120605	0	0	2	19	NA
ARF6	68041201	0	0	118	55	superior cervical ganglion;trachea;kidney;atrioventricular node;trigeminal ganglion;whole blood;thymus;
ARFGAP1	1278630	0	0	25	36	superior cervical ganglion;ciliary ganglion;pons;trigeminal ganglion;
ARFGAP2	1206881	0	0	0	5	superior cervical ganglion;cerebellum peduncles;prefrontal cortex;pons;
ARFGAP3	72278505	0	0	4	8	prostate;testis;trigeminal ganglion;
ARFGEF1	307618	0	0	6	15	dorsal root ganglion;superior cervical ganglion;testis - interstitial;occipital lobe;pons;subthalamic nucleus;testis - seminiferous tubule;globus pallidus;testis;appendix;ciliary ganglion;trigeminal ganglion;parietal lobe;cingulate cortex;
ARFGEF2	80841906	0	0	7	16	NA
ARFIP1	21818505	0	0	1	23	superior cervical ganglion;atrioventricular node;trigeminal ganglion;skeletal muscle;
ARFIP2	424988	0	0	25	37	whole brain;subthalamic nucleus;occipital lobe;liver;testis;kidney;cingulate cortex;parietal lobe;cerebellum;
ARFRP1	1126597	0	0	0	2	dorsal root ganglion;subthalamic nucleus;superior cervical ganglion;globus pallidus;ciliary ganglion;caudate nucleus;atrioventricular node;trigeminal ganglion;skeletal muscle;cingulate cortex;cerebellum;
ARG1	14781605	0	0	9	15	dorsal root ganglion;fetal liver;superior cervical ganglion;liver;fetal lung;atrioventricular node;trigeminal ganglion;bone marrow;
ARG2	48191406	0	0	1	1	dorsal root ganglion;prostate;superior cervical ganglion;ciliary ganglion;pons;atrioventricular node;trigeminal ganglion;parietal lobe;skeletal muscle;
ARGFX	28944709	0	0	0	0	ciliary ganglion;atrioventricular node;
ARGLU1	16939802	0	0	9	16	fetal brain;
ARHGAP1	93997008	0	0	9	26	superior cervical ganglion;occipital lobe;placenta;ciliary ganglion;caudate nucleus;trigeminal ganglion;parietal lobe;skeletal muscle;
ARHGAP10	75227038	0	0	1	5	superior cervical ganglion;medulla oblongata;globus pallidus;ciliary ganglion;atrioventricular node;trigeminal ganglion;skeletal muscle;
ARHGAP11A	24485608	0	0	1	4	dorsal root ganglion;superior cervical ganglion;appendix;atrioventricular node;
ARHGAP11B	220858	0	0	0	0	NA
ARHGAP12	35923704	0	0	5	6	dorsal root ganglion;superior cervical ganglion;subthalamic nucleus;globus pallidus;ciliary ganglion;atrioventricular node;pons;trigeminal ganglion;skeletal muscle;skin;
ARHGAP15	57425008	0	0	3	7	dorsal root ganglion;superior cervical ganglion;testis - interstitial;olfactory bulb;testis - seminiferous tubule;testis;white blood cells;ciliary ganglion;atrioventricular node;trigeminal ganglion;whole blood;skeletal muscle;thymus;
ARHGAP17	27283309	0	0	7	34	dorsal root ganglion;superior cervical ganglion;placenta;testis;ciliary ganglion;atrioventricular node;trigeminal ganglion;skeletal muscle;
ARHGAP18	73208077	0	0	2	1	NA
ARHGAP19	94563409	0	0	1	6	dorsal root ganglion;superior cervical ganglion;testis - interstitial;olfactory bulb;testis - seminiferous tubule;testis;white blood cells;ciliary ganglion;atrioventricular node;trigeminal ganglion;thymus;
ARHGAP20	146681	0	0	1	2	superior cervical ganglion;trachea;ciliary ganglion;atrioventricular node;trigeminal ganglion;
ARHGAP21	16498609	0	0	7	5	NA
ARHGAP22	NA	0	0	2	2	subthalamic nucleus;superior cervical ganglion;cerebellum peduncles;ciliary ganglion;pons;atrioventricular node;trigeminal ganglion;skeletal muscle;
ARHGAP23	NA	0	0	0	6	NA
ARHGAP24	29588085	0	0	3	1	superior cervical ganglion;kidney;pons;atrioventricular node;trigeminal ganglion;
ARHGAP25	38597503	0	0	1	1	dorsal root ganglion;superior cervical ganglion;lymph node;white blood cells;atrioventricular node;trigeminal ganglion;whole blood;tonsil;
ARHGAP26	15659802	0	0	4	11	superior cervical ganglion;heart;placenta;pons;atrioventricular node;trigeminal ganglion;skeletal muscle;
ARHGAP27	754492	0	0	0	4	NA
ARHGAP28	24149603	0	0	1	0	dorsal root ganglion;testis - interstitial;superior cervical ganglion;testis - seminiferous tubule;testis;pons;trigeminal ganglion;skeletal muscle;
ARHGAP29	46614307	0	0	3	10	superior cervical ganglion;appendix;ciliary ganglion;trigeminal ganglion;skeletal muscle;
ARHGAP30	68903301	0	0	0	1	NA
ARHGAP31	26598704	0	0	2	2	superior cervical ganglion;ciliary ganglion;atrioventricular node;trigeminal ganglion;
ARHGAP32	19581409	0	0	13	42	amygdala;superior cervical ganglion;subthalamic nucleus;occipital lobe;medulla oblongata;temporal lobe;globus pallidus;pons;parietal lobe;cingulate cortex;
ARHGAP33	1151198	0	0	2	2	amygdala;dorsal root ganglion;occipital lobe;superior cervical ganglion;spinal cord;caudate nucleus;atrioventricular node;pons;skin;skeletal muscle;testis - seminiferous tubule;fetal brain;prefrontal cortex;globus pallidus;ciliary ganglion;trigeminal ganglion;cingulate cortex;
ARHGAP35	NA	0	0	1	14	NA
ARHGAP36	65931042	0	0	0	1	dorsal root ganglion;superior cervical ganglion;ciliary ganglion;atrioventricular node;trigeminal ganglion;skeletal muscle;pituitary;
ARHGAP39	1706542	0	0	0	0	NA
ARHGAP4	2328608	0	0	1	5	NA
ARHGAP40	NA	0	0	0	0	dorsal root ganglion;superior cervical ganglion;atrioventricular node;trigeminal ganglion;
ARHGAP42	NA	0	0	0	0	superior cervical ganglion;globus pallidus;ciliary ganglion;skeletal muscle;
ARHGAP44	NA	0	0	2	5	whole brain;amygdala;occipital lobe;subthalamic nucleus;thalamus;medulla oblongata;temporal lobe;prefrontal cortex;globus pallidus;cingulate cortex;cerebellum;
ARHGAP5	15392101	0	0	1	11	amygdala;occipital lobe;subthalamic nucleus;prefrontal cortex;globus pallidus;trigeminal ganglion;skeletal muscle;parietal lobe;cingulate cortex;
ARHGAP6	65395088	0	0	0	1	superior cervical ganglion;prostate;thyroid;trigeminal ganglion;skeletal muscle;
ARHGAP8	NA	0	0	1	2	NA
ARHGAP9	1347802	0	0	7	10	NA
ARHGDIA	NA	0	0	44	97	amygdala;superior cervical ganglion;caudate nucleus;trigeminal ganglion;
ARHGDIB	36089907	0	0	5	12	lymph node;tumor;white blood cells;whole blood;tonsil;bone marrow;thymus;
ARHGDIG	1340678	0	0	2	7	amygdala;whole brain;thalamus;medulla oblongata;occipital lobe;superior cervical ganglion;cerebellum peduncles;temporal lobe;pons;skeletal muscle;subthalamic nucleus;prefrontal cortex;globus pallidus;parietal lobe;cingulate cortex;
ARHGEF1	1255704	0	0	10	25	trigeminal ganglion;skeletal muscle;
ARHGEF10	10096609	0	0	2	6	dorsal root ganglion;testis - interstitial;olfactory bulb;spinal cord;testis;atrioventricular node;trigeminal ganglion;
ARHGEF10L	37525202	0	0	4	0	cerebellum;
ARHGEF11	95822802	0	0	19	19	NA
ARHGEF12	26487201	0	0	5	18	superior cervical ganglion;skeletal muscle;
ARHGEF15	772200	0	0	5	8	superior cervical ganglion;globus pallidus;ciliary ganglion;atrioventricular node;trigeminal ganglion;
ARHGEF16	24844803	0	0	5	5	NA
ARHGEF17	60183402	0	0	2	4	amygdala;superior cervical ganglion;thalamus;cerebellum peduncles;hypothalamus;placenta;prefrontal cortex;caudate nucleus;
ARHGEF18	613770	0	0	0	5	whole brain;lung;white blood cells;thymus;
ARHGEF19	82471808	0	0	4	1	dorsal root ganglion;ciliary ganglion;atrioventricular node;skin;
ARHGEF2	1880483	0	0	27	45	superior cervical ganglion;occipital lobe;medulla oblongata;thalamus;caudate nucleus;pons;atrioventricular node;subthalamic nucleus;globus pallidus;appendix;ciliary ganglion;trigeminal ganglion;parietal lobe;cerebellum;
ARHGEF25	NA	0	0	0	4	NA
ARHGEF26	NA	0	0	0	0	superior cervical ganglion;globus pallidus;atrioventricular node;skeletal muscle;
ARHGEF28	NA	0	0	0	8	superior cervical ganglion;pons;atrioventricular node;trigeminal ganglion;
ARHGEF3	38060404	0	0	3	10	subthalamic nucleus;globus pallidus;cingulate cortex;
ARHGEF33	NA	0	0	0	0	NA
ARHGEF35	NA	0	0	0	2	NA
ARHGEF37	60962003	0	0	0	0	dorsal root ganglion;superior cervical ganglion;trigeminal ganglion;parietal lobe;cingulate cortex;
ARHGEF38	23359105	0	0	0	0	dorsal root ganglion;atrioventricular node;trigeminal ganglion;skeletal muscle;
ARHGEF39	NA	0	0	4	7	superior cervical ganglion;ciliary ganglion;atrioventricular node;
ARHGEF4	54754708	0	0	3	8	whole brain;amygdala;occipital lobe;thalamus;medulla oblongata;superior cervical ganglion;temporal lobe;spinal cord;caudate nucleus;pons;skeletal muscle;subthalamic nucleus;prefrontal cortex;globus pallidus;cingulate cortex;parietal lobe;
ARHGEF40	NA	0	0	4	11	superior cervical ganglion;trigeminal ganglion;
ARHGEF5	18936806	0	0	18	18	superior cervical ganglion;placenta;thyroid;kidney;trigeminal ganglion;
ARHGEF6	30687109	0	0	15	21	NA
ARHGEF7	40518401	0	0	38	38	superior cervical ganglion;prefrontal cortex;ciliary ganglion;atrioventricular node;pons;trigeminal ganglion;parietal lobe;skeletal muscle;
ARHGEF9	10875809	0	0	1	5	amygdala;whole brain;thalamus;medulla oblongata;superior cervical ganglion;occipital lobe;cerebellum peduncles;hypothalamus;temporal lobe;atrioventricular node;caudate nucleus;pons;subthalamic nucleus;fetal brain;prefrontal cortex;globus pallidus;ciliary ganglion;cingulate cortex;parietal lobe;cerebellum;
ARID1A	97596501	1	1	17	73	amygdala;superior cervical ganglion;subthalamic nucleus;prefrontal cortex;globus pallidus;pons;trigeminal ganglion;cerebellum;
ARID1B	14312205	1	0	9	44	dorsal root ganglion;superior cervical ganglion;globus pallidus;ciliary ganglion;atrioventricular node;trigeminal ganglion;cingulate cortex;cerebellum;
ARID2	82079604	1	0	7	22	dorsal root ganglion;testis - interstitial;superior cervical ganglion;testis - seminiferous tubule;testis;ciliary ganglion;atrioventricular node;trigeminal ganglion;
ARID3A	2292363	0	0	8	19	placenta;atrioventricular node;
ARID3B	65545302	0	0	0	9	superior cervical ganglion;placenta;globus pallidus;testis;ciliary ganglion;skeletal muscle;
ARID3C	73141304	0	0	0	0	NA
ARID4A	29071001	0	0	3	32	dorsal root ganglion;subthalamic nucleus;superior cervical ganglion;atrioventricular node;pons;trigeminal ganglion;cingulate cortex;
ARID4B	55087702	0	0	7	18	amygdala;testis - interstitial;superior cervical ganglion;spinal cord;prefrontal cortex;atrioventricular node;trigeminal ganglion;
ARID5A	87238208	0	0	14	23	ciliary ganglion;trigeminal ganglion;
ARID5B	81587	0	0	4	12	uterus corpus;placenta;ciliary ganglion;skeletal muscle;
ARIH1	1093921	0	0	10	53	NA
ARIH2	1818938	0	0	49	82	medulla oblongata;superior cervical ganglion;subthalamic nucleus;occipital lobe;prefrontal cortex;testis;globus pallidus;ciliary ganglion;pons;atrioventricular node;trigeminal ganglion;parietal lobe;skeletal muscle;cerebellum;
ARIH2OS	NA	0	0	0	0	NA
ARL1	28371503	0	0	11	21	uterus corpus;superior cervical ganglion;globus pallidus;pons;atrioventricular node;trigeminal ganglion;
ARL10	56305901	0	0	0	1	NA
ARL11	42519201	0	0	2	4	superior cervical ganglion;globus pallidus;
ARL13A	41418002	0	0	0	4	NA
ARL13B	85477096	0	0	0	3	NA
ARL14	49311105	0	0	4	1	appendix;pons;atrioventricular node;cingulate cortex;
ARL14EP	NA	0	0	3	6	NA
ARL14EPL	NA	0	0	0	0	NA
ARL15	83263035	0	0	14	18	NA
ARL16	NA	0	0	3	4	NA
ARL17A	NA	0	0	0	1	NA
ARL17B	37245206	0	0	0	2	NA
ARL2	3151458	0	0	13	28	whole brain;superior cervical ganglion;caudate nucleus;
ARL2BP	71787108	0	0	5	12	amygdala;dorsal root ganglion;superior cervical ganglion;testis - interstitial;testis - seminiferous tubule;testis;globus pallidus;ciliary ganglion;atrioventricular node;trigeminal ganglion;skeletal muscle;cerebellum;
ARL3	87862505	0	0	12	14	dorsal root ganglion;subthalamic nucleus;superior cervical ganglion;medulla oblongata;testis - seminiferous tubule;temporal lobe;globus pallidus;ciliary ganglion;atrioventricular node;pons;trigeminal ganglion;skeletal muscle;
ARL4A	12049107	0	0	4	6	NA
ARL4C	12122402	0	0	1	7	subthalamic nucleus;white blood cells;cingulate cortex;
ARL4D	1147224	0	0	15	18	superior cervical ganglion;ciliary ganglion;atrioventricular node;trigeminal ganglion;skeletal muscle;
ARL5A	26913005	0	0	0	6	placenta;prefrontal cortex;ciliary ganglion;trigeminal ganglion;
ARL5B	74298054	0	0	0	4	NA
ARL5C	NA	0	0	0	0	NA
ARL6	89237065	0	0	8	7	dorsal root ganglion;superior cervical ganglion;testis - seminiferous tubule;ciliary ganglion;atrioventricular node;trigeminal ganglion;
ARL6IP1	73964405	0	0	41	54	amygdala;occipital lobe;subthalamic nucleus;thalamus;hypothalamus;temporal lobe;prefrontal cortex;globus pallidus;pons;cingulate cortex;
ARL6IP4	1093113	0	0	11	15	temporal lobe;atrioventricular node;pons;cingulate cortex;parietal lobe;skeletal muscle;
ARL6IP5	26408201	0	0	3	25	amygdala;dorsal root ganglion;whole brain;medulla oblongata;occipital lobe;thalamus;subthalamic nucleus;adipose tissue;globus pallidus;ciliary ganglion;caudate nucleus;parietal lobe;
ARL6IP6	27527607	0	0	0	2	NA
ARL8A	64916306	0	0	2	8	whole brain;amygdala;
ARL8B	26302904	0	0	6	17	dorsal root ganglion;whole brain;amygdala;occipital lobe;thalamus;medulla oblongata;hypothalamus;caudate nucleus;pons;subthalamic nucleus;placenta;prefrontal cortex;globus pallidus;ciliary ganglion;parietal lobe;cingulate cortex;
ARL9	66274901	0	0	0	0	superior cervical ganglion;testis - interstitial;testis;trigeminal ganglion;
ARMC1	14589404	0	0	2	7	amygdala;superior cervical ganglion;medulla oblongata;prefrontal cortex;globus pallidus;pons;atrioventricular node;trigeminal ganglion;parietal lobe;skeletal muscle;
ARMC10	59475605	0	0	1	3	NA
ARMC12	NA	0	0	0	0	testis - interstitial;superior cervical ganglion;testis - seminiferous tubule;temporal lobe;testis;globus pallidus;pons;
ARMC2	41403809	0	0	1	1	superior cervical ganglion;subthalamic nucleus;testis - interstitial;testis - seminiferous tubule;globus pallidus;testis;ciliary ganglion;trigeminal ganglion;
ARMC3	16495906	0	0	0	0	superior cervical ganglion;testis - interstitial;testis - seminiferous tubule;testis;ciliary ganglion;atrioventricular node;
ARMC4	12578904	0	0	0	0	dorsal root ganglion;superior cervical ganglion;testis - interstitial;testis - seminiferous tubule;testis;ciliary ganglion;atrioventricular node;trigeminal ganglion;skeletal muscle;
ARMC5	83907508	0	0	1	4	subthalamic nucleus;superior cervical ganglion;globus pallidus;ciliary ganglion;atrioventricular node;trigeminal ganglion;
ARMC6	1327004	0	0	10	21	dorsal root ganglion;superior cervical ganglion;liver;globus pallidus;ciliary ganglion;atrioventricular node;skeletal muscle;
ARMC7	1511891	0	0	22	24	dorsal root ganglion;superior cervical ganglion;medulla oblongata;temporal lobe;globus pallidus;atrioventricular node;pons;trigeminal ganglion;cingulate cortex;skeletal muscle;
ARMC8	199119	0	0	5	12	dorsal root ganglion;fetal liver;superior cervical ganglion;cerebellum peduncles;globus pallidus;ciliary ganglion;pons;atrioventricular node;cerebellum;
ARMC9	1157442	0	0	2	10	dorsal root ganglion;superior cervical ganglion;ciliary ganglion;pons;trigeminal ganglion;cingulate cortex;parietal lobe;skeletal muscle;
ARMCX1	32999904	0	0	3	4	NA
ARMCX2	30039008	0	0	2	3	subthalamic nucleus;pons;
ARMCX3	32999904	0	0	4	22	amygdala;superior cervical ganglion;parietal lobe;
ARMCX4	NA	0	0	0	0	NA
ARMCX5	95798023	0	0	1	4	dorsal root ganglion;superior cervical ganglion;atrioventricular node;trigeminal ganglion;
ARMCX6	32999904	0	0	0	0	NA
ARMS2	25295408	0	0	0	0	NA
ARNT	1787393	0	0	21	59	dorsal root ganglion;superior cervical ganglion;subthalamic nucleus;placenta;globus pallidus;ciliary ganglion;pons;atrioventricular node;trigeminal ganglion;skeletal muscle;
ARNT2	36574005	0	0	4	61	whole brain;amygdala;medulla oblongata;thalamus;occipital lobe;cerebellum peduncles;hypothalamus;temporal lobe;spinal cord;pons;caudate nucleus;subthalamic nucleus;fetal brain;prefrontal cortex;globus pallidus;cingulate cortex;parietal lobe;cerebellum;
ARNTL	29668708	0	0	4	33	whole brain;subthalamic nucleus;medulla oblongata;globus pallidus;
ARNTL2	54457806	0	0	3	3	superior cervical ganglion;trigeminal ganglion;
ARPC1A	90392302	0	0	3	30	NA
ARPC1B	90392302	0	0	6	59	lung;heart;tumor;white blood cells;whole blood;tonsil;
ARPC2	72434103	0	0	8	68	testis - interstitial;smooth muscle;lung;placenta;testis;white blood cells;whole blood;tonsil;bone marrow;
ARPC3	96452502	0	0	21	60	white blood cells;whole blood;
ARPC4	95377106	0	0	10	68	thalamus;superior cervical ganglion;smooth muscle;temporal lobe;liver;white blood cells;whole blood;trigeminal ganglion;tonsil;
ARPC5	60811308	0	0	5	42	dorsal root ganglion;superior cervical ganglion;placenta;whole blood;bone marrow;
ARPC5L	1125524	0	0	4	27	amygdala;whole brain;testis - interstitial;subthalamic nucleus;testis - seminiferous tubule;temporal lobe;testis;
ARPP19	46972305	0	0	1	7	whole brain;amygdala;occipital lobe;medulla oblongata;thalamus;superior cervical ganglion;olfactory bulb;hypothalamus;temporal lobe;spinal cord;pons;caudate nucleus;subthalamic nucleus;prefrontal cortex;globus pallidus;parietal lobe;cingulate cortex;
ARPP21	37960462	0	0	0	3	whole brain;amygdala;thalamus;occipital lobe;medulla oblongata;superior cervical ganglion;cerebellum peduncles;hypothalamus;temporal lobe;pons;caudate nucleus;skeletal muscle;subthalamic nucleus;fetal brain;prefrontal cortex;globus pallidus;cingulate cortex;parietal lobe;cerebellum;
ARR3	18861005	0	0	14	28	superior cervical ganglion;skeletal muscle;
ARRB1	74099903	0	0	226	265	superior cervical ganglion;skeletal muscle;
ARRB2	1272092	0	0	306	368	white blood cells;whole blood;bone marrow;
ARRDC1	NA	0	0	2	17	NA
ARRDC2	1291557	0	0	0	1	superior cervical ganglion;trigeminal ganglion;skeletal muscle;
ARRDC3	51436	0	0	13	29	dorsal root ganglion;adrenal cortex;trigeminal ganglion;
ARRDC4	32065031	0	0	0	9	superior cervical ganglion;
ARRDC5	77783406	0	0	1	0	NA
ARSA	NA	0	0	6	5	subthalamic nucleus;superior cervical ganglion;ciliary ganglion;atrioventricular node;
ARSB	203299	0	0	2	2	dorsal root ganglion;superior cervical ganglion;ciliary ganglion;atrioventricular node;pons;trigeminal ganglion;skeletal muscle;
ARSD	19163908	0	0	0	0	prostate;superior cervical ganglion;ciliary ganglion;atrioventricular node;pons;trigeminal ganglion;skeletal muscle;
ARSE	19163908	0	0	4	2	NA
ARSF	21752405	0	0	1	1	dorsal root ganglion;superior cervical ganglion;ciliary ganglion;atrioventricular node;trigeminal ganglion;parietal lobe;
ARSG	74552808	0	0	0	0	NA
ARSH	21854405	0	0	0	0	NA
ARSI	95404308	0	0	1	1	dorsal root ganglion;superior cervical ganglion;globus pallidus;ciliary ganglion;atrioventricular node;trigeminal ganglion;skeletal muscle;parietal lobe;
ARSJ	10036404	0	0	4	4	dorsal root ganglion;superior cervical ganglion;ciliary ganglion;atrioventricular node;caudate nucleus;pons;trigeminal ganglion;parietal lobe;
ARSK	31085908	0	0	0	0	NA
ART1	53799808	0	0	0	0	NA
ART3	50751809	0	0	1	2	superior cervical ganglion;testis - seminiferous tubule;testis;trigeminal ganglion;skeletal muscle;
ART4	34072802	0	0	8	2	dorsal root ganglion;superior cervical ganglion;ciliary ganglion;trigeminal ganglion;
ART5	53799808	0	0	0	0	superior cervical ganglion;fetal liver;testis;ciliary ganglion;atrioventricular node;trigeminal ganglion;cerebellum;
ARTN	87797803	0	0	35	1	NA
ARV1	37665408	0	0	0	3	superior cervical ganglion;testis - interstitial;testis - seminiferous tubule;globus pallidus;testis;ciliary ganglion;atrioventricular node;
ARVCF	61624506	0	0	0	9	dorsal root ganglion;superior cervical ganglion;liver;ciliary ganglion;atrioventricular node;trigeminal ganglion;skeletal muscle;cerebellum;
ARX	252498	0	0	0	0	NA
AS3MT	71186201	0	0	0	2	NA
ASAH1	36623708	0	0	5	8	amygdala;superior cervical ganglion;thyroid;spinal cord;kidney;whole blood;
ASAH2	377258	0	0	0	1	NA
ASAH2B	13192806	0	0	0	1	NA
ASAH2C	NA	0	0	0	0	NA
ASAP1	26481804	0	0	37	33	dorsal root ganglion;superior cervical ganglion;ciliary ganglion;atrioventricular node;trigeminal ganglion;skeletal muscle;
ASAP2	66122901	0	0	16	15	testis;
ASAP3	1050777	0	0	5	6	superior cervical ganglion;testis;atrioventricular node;trigeminal ganglion;
ASB1	24608503	0	0	2	25	dorsal root ganglion;medulla oblongata;superior cervical ganglion;pons;caudate nucleus;skeletal muscle;subthalamic nucleus;globus pallidus;testis;ciliary ganglion;trigeminal ganglion;parietal lobe;cingulate cortex;
ASB10	61104605	0	0	4	26	ciliary ganglion;atrioventricular node;trigeminal ganglion;
ASB11	20176209	0	0	0	14	dorsal root ganglion;superior cervical ganglion;subthalamic nucleus;globus pallidus;ciliary ganglion;atrioventricular node;skin;
ASB12	57924008	0	0	2	28	dorsal root ganglion;superior cervical ganglion;globus pallidus;atrioventricular node;skeletal muscle;
ASB13	76173701	0	0	9	19	liver;
ASB14	39919608	0	0	0	20	NA
ASB15	86799008	0	0	0	19	NA
ASB16	93075001	0	0	5	19	NA
ASB17	14099504	0	0	1	20	testis - interstitial;testis - seminiferous tubule;testis;ciliary ganglion;skeletal muscle;
ASB18	12119402	0	0	0	23	NA
ASB2	20015205	0	0	5	51	superior cervical ganglion;skeletal muscle;
ASB3	NA	0	0	4	38	NA
ASB4	17683202	0	0	1	27	superior cervical ganglion;ciliary ganglion;trigeminal ganglion;
ASB5	13466305	0	0	0	22	dorsal root ganglion;superior cervical ganglion;ciliary ganglion;atrioventricular node;trigeminal ganglion;skeletal muscle;
ASB6	79481303	0	0	6	35	superior cervical ganglion;cingulate cortex;
ASB7	NA	0	0	5	20	skeletal muscle;
ASB8	51139106	0	0	4	23	superior cervical ganglion;atrioventricular node;skeletal muscle;cingulate cortex;
ASB9	204248	0	0	8	53	NA
ASCC1	76116603	0	0	2	15	tongue;placenta;trigeminal ganglion;parietal lobe;
ASCC2	84979001	0	0	36	41	testis - interstitial;testis;
ASCC3	10340402	0	0	6	26	trigeminal ganglion;
ASCL1	21203038	0	0	2	5	amygdala;whole brain;superior cervical ganglion;pons;skeletal muscle;fetal brain;prefrontal cortex;globus pallidus;appendix;ciliary ganglion;trigeminal ganglion;cingulate cortex;parietal lobe;thymus;
ASCL2	82971801	0	0	0	8	atrioventricular node;
ASCL3	54843304	0	0	0	3	dorsal root ganglion;superior cervical ganglion;ciliary ganglion;trigeminal ganglion;
ASCL4	11939208	0	0	2	3	globus pallidus;ciliary ganglion;trigeminal ganglion;
ASCL5	NA	0	0	0	0	NA
ASF1A	11667906	0	0	14	61	superior cervical ganglion;ciliary ganglion;pons;atrioventricular node;trigeminal ganglion;
ASF1B	1034381	0	0	29	65	superior cervical ganglion;testis;ciliary ganglion;atrioventricular node;trigeminal ganglion;
ASGR1	1682013	0	0	6	13	fetal liver;liver;
ASGR2	1682013	0	0	4	13	fetal liver;liver;fetal lung;
ASH1L	1960625	0	0	1	8	NA
ASH2L	67116903	0	0	60	125	dorsal root ganglion;superior cervical ganglion;testis - interstitial;testis - seminiferous tubule;testis;
ASIC1	NA	0	0	1	5	dorsal root ganglion;superior cervical ganglion;subthalamic nucleus;fetal brain;cerebellum peduncles;prefrontal cortex;ciliary ganglion;atrioventricular node;caudate nucleus;cingulate cortex;
ASIC2	NA	0	0	1	2	whole brain;amygdala;superior cervical ganglion;occipital lobe;cerebellum peduncles;hypothalamus;temporal lobe;pons;fetal brain;prefrontal cortex;globus pallidus;trigeminal ganglion;parietal lobe;cerebellum;
ASIC3	NA	0	0	0	7	superior cervical ganglion;pons;
ASIC4	NA	0	0	1	1	dorsal root ganglion;thalamus;superior cervical ganglion;globus pallidus;ciliary ganglion;atrioventricular node;skeletal muscle;
ASIC5	NA	0	0	0	0	NA
ASIP	96206507	0	0	0	0	NA
ASL	477708	0	0	8	18	liver;kidney;
ASMT	NA	0	0	1	0	NA
ASMTL	NA	0	0	8	18	NA
ASNA1	1959466	0	0	11	33	testis;globus pallidus;kidney;parietal lobe;cerebellum;
ASNS	45505005	0	0	8	54	tumor;
ASNSD1	418427	0	0	0	2	medulla oblongata;superior cervical ganglion;globus pallidus;trigeminal ganglion;skeletal muscle;
ASPA	40311408	0	0	2	2	dorsal root ganglion;amygdala;occipital lobe;medulla oblongata;thalamus;olfactory bulb;hypothalamus;spinal cord;caudate nucleus;prefrontal cortex;ciliary ganglion;kidney;parietal lobe;
ASPDH	76201709	0	0	0	0	NA
ASPG	62274609	0	0	0	0	NA
ASPH	42382301	0	0	6	12	amygdala;dorsal root ganglion;whole brain;superior cervical ganglion;adipose tissue;cerebellum peduncles;pons;atrioventricular node;skeletal muscle;globus pallidus;appendix;ciliary ganglion;trigeminal ganglion;cerebellum;
ASPHD1	NA	0	0	0	0	amygdala;whole brain;superior cervical ganglion;spinal cord;prefrontal cortex;globus pallidus;pons;skeletal muscle;
ASPHD2	16313601	0	0	0	0	NA
ASPM	22177805	0	0	4	16	testis - interstitial;superior cervical ganglion;fetal liver;testis - seminiferous tubule;tumor;atrioventricular node;
ASPN	NA	0	0	0	0	NA
ASPRV1	84405907	0	0	1	2	NA
ASPSCR1	NA	0	0	11	28	NA
ASRGL1	3053973	0	0	4	6	testis - interstitial;testis - seminiferous tubule;testis;
ASS1	502828	0	0	14	45	fetal liver;adipose tissue;liver;fetal lung;kidney;
ASTE1	31377901	0	0	1	2	parietal lobe;skeletal muscle;
ASTL	82136703	0	0	0	1	superior cervical ganglion;ciliary ganglion;atrioventricular node;trigeminal ganglion;
ASTN1	65460731	0	0	0	1	amygdala;dorsal root ganglion;whole brain;medulla oblongata;superior cervical ganglion;thalamus;occipital lobe;cerebellum peduncles;hypothalamus;temporal lobe;pons;caudate nucleus;subthalamic nucleus;fetal brain;prefrontal cortex;globus pallidus;trigeminal ganglion;cingulate cortex;parietal lobe;cerebellum;
ASTN2	63839023	0	0	0	0	dorsal root ganglion;superior cervical ganglion;thalamus;testis;ciliary ganglion;atrioventricular node;trigeminal ganglion;parietal lobe;cerebellum;
ASUN	NA	0	0	4	16	NA
ASXL1	78077701	1	0	17	27	dorsal root ganglion;superior cervical ganglion;testis - interstitial;testis - seminiferous tubule;testis;ciliary ganglion;atrioventricular node;pons;trigeminal ganglion;parietal lobe;skeletal muscle;
ASXL2	60269102	0	0	4	14	dorsal root ganglion;testis - interstitial;superior cervical ganglion;testis - seminiferous tubule;testis;trigeminal ganglion;whole blood;
ASXL3	7579	0	0	0	0	occipital lobe;temporal lobe;skeletal muscle;cingulate cortex;
ASZ1	26240305	0	0	0	1	dorsal root ganglion;superior cervical ganglion;atrioventricular node;trigeminal ganglion;
ATAD1	335357	0	0	4	11	NA
ATAD2	544857	0	0	6	20	fetal liver;testis - interstitial;superior cervical ganglion;testis - seminiferous tubule;testis;tumor;atrioventricular node;trigeminal ganglion;
ATAD2B	233701	0	0	0	2	superior cervical ganglion;globus pallidus;ciliary ganglion;atrioventricular node;trigeminal ganglion;
ATAD3A	1714469	0	0	21	38	superior cervical ganglion;skeletal muscle;
ATAD3B	1714469	0	0	9	26	NA
ATAD3C	1725369	0	0	2	3	NA
ATAD5	60576105	0	0	0	15	superior cervical ganglion;ciliary ganglion;atrioventricular node;pons;trigeminal ganglion;skeletal muscle;
ATAT1	NA	0	0	1	2	NA
ATCAY	2187414	0	0	2	2	dorsal root ganglion;whole brain;superior cervical ganglion;globus pallidus;pons;parietal lobe;skeletal muscle;cerebellum;
ATE1	23302404	0	0	4	5	ciliary ganglion;
ATF1	66519408	0	0	2	16	thyroid;white blood cells;
ATF2	34711304	0	0	188	250	amygdala;medulla oblongata;testis - interstitial;testis - seminiferous tubule;prefrontal cortex;globus pallidus;testis;ciliary ganglion;trigeminal ganglion;skeletal muscle;parietal lobe;
ATF3	41831003	0	0	13	69	superior cervical ganglion;placenta;
ATF4	72104005	0	0	47	101	NA
ATF5	1679101	0	0	7	13	NA
ATF6	407279	0	0	8	29	NA
ATF6B	2170336	0	0	1	11	NA
ATF7	1542915	0	0	13	21	dorsal root ganglion;superior cervical ganglion;atrioventricular node;trigeminal ganglion;skeletal muscle;
ATF7IP	33926501	0	0	52	31	dorsal root ganglion;testis - interstitial;superior cervical ganglion;testis - seminiferous tubule;testis;ciliary ganglion;atrioventricular node;pons;trigeminal ganglion;skeletal muscle;
ATF7IP2	19961703	0	0	0	3	dorsal root ganglion;testis - interstitial;superior cervical ganglion;testis - seminiferous tubule;testis;atrioventricular node;
ATG10	15656109	0	0	16	11	dorsal root ganglion;superior cervical ganglion;subthalamic nucleus;ciliary ganglion;atrioventricular node;pons;trigeminal ganglion;
ATG12	38407501	0	0	56	41	dorsal root ganglion;amygdala;occipital lobe;medulla oblongata;superior cervical ganglion;subthalamic nucleus;atrioventricular node;trigeminal ganglion;
ATG13	NA	0	0	18	24	dorsal root ganglion;occipital lobe;superior cervical ganglion;testis - seminiferous tubule;testis;globus pallidus;ciliary ganglion;pons;atrioventricular node;kidney;trigeminal ganglion;parietal lobe;skeletal muscle;
ATG14	NA	0	0	10	26	dorsal root ganglion;superior cervical ganglion;trigeminal ganglion;
ATG16L1	42722104	0	0	38	53	dorsal root ganglion;superior cervical ganglion;pons;trigeminal ganglion;skeletal muscle;
ATG16L2	52849702	0	0	4	2	white blood cells;trigeminal ganglion;whole blood;bone marrow;
ATG2A	3218288	0	0	45	11	NA
ATG2B	32743305	0	0	3	3	superior cervical ganglion;ciliary ganglion;atrioventricular node;skeletal muscle;
ATG3	30269704	0	0	26	52	amygdala;testis - interstitial;testis - seminiferous tubule;testis;ciliary ganglion;whole blood;skeletal muscle;
ATG4A	20167207	0	0	4	5	dorsal root ganglion;superior cervical ganglion;atrioventricular node;trigeminal ganglion;skeletal muscle;
ATG4B	1268313	0	0	27	39	amygdala;testis - interstitial;prostate;testis - seminiferous tubule;thyroid;prefrontal cortex;testis;
ATG4C	22039203	0	0	10	12	subthalamic nucleus;medulla oblongata;superior cervical ganglion;occipital lobe;hypothalamus;prefrontal cortex;globus pallidus;caudate nucleus;trigeminal ganglion;parietal lobe;
ATG4D	2036812	0	0	0	5	NA
ATG5	18152902	0	0	89	37	dorsal root ganglion;superior cervical ganglion;globus pallidus;ciliary ganglion;atrioventricular node;pons;trigeminal ganglion;parietal lobe;skeletal muscle;
ATG7	18462709	0	0	19	57	superior cervical ganglion;
ATG9A	77323108	0	0	18	17	testis - interstitial;superior cervical ganglion;testis - seminiferous tubule;globus pallidus;testis;atrioventricular node;
ATG9B	62209802	0	0	0	0	NA
ATHL1	1463610	0	0	0	1	NA
ATIC	53031202	0	0	15	61	tumor;parietal lobe;
ATL1	48399001	0	0	4	3	whole brain;amygdala;dorsal root ganglion;thalamus;medulla oblongata;occipital lobe;cerebellum peduncles;hypothalamus;temporal lobe;caudate nucleus;pons;subthalamic nucleus;fetal brain;prefrontal cortex;globus pallidus;parietal lobe;cingulate cortex;cerebellum;
ATL2	80839402	0	0	1	7	dorsal root ganglion;superior cervical ganglion;subthalamic nucleus;testis - seminiferous tubule;globus pallidus;ciliary ganglion;atrioventricular node;trigeminal ganglion;skeletal muscle;skin;
ATL3	1058363	0	0	1	14	dorsal root ganglion;superior cervical ganglion;testis - seminiferous tubule;globus pallidus;ciliary ganglion;trigeminal ganglion;skin;
ATM	41583703	1	1	44	189	dorsal root ganglion;superior cervical ganglion;ciliary ganglion;atrioventricular node;trigeminal ganglion;
ATMIN	23150005	0	0	1	3	amygdala;superior cervical ganglion;occipital lobe;thalamus;testis - interstitial;pons;skeletal muscle;subthalamic nucleus;testis - seminiferous tubule;prefrontal cortex;testis;globus pallidus;ciliary ganglion;trigeminal ganglion;parietal lobe;
ATN1	2704950	0	0	81	101	superior cervical ganglion;prefrontal cortex;atrioventricular node;caudate nucleus;trigeminal ganglion;
ATOH1	58522015	0	0	0	0	NA
ATOH7	45938305	0	0	0	0	NA
ATOH8	1105419	0	0	1	2	NA
ATOX1	58446804	0	0	3	14	thalamus;spinal cord;liver;
ATP10A	104149	0	0	0	0	subthalamic nucleus;superior cervical ganglion;
ATP10B	17010709	0	0	0	0	dorsal root ganglion;superior cervical ganglion;globus pallidus;pons;atrioventricular node;trigeminal ganglion;
ATP10D	93423027	0	0	0	3	dorsal root ganglion;superior cervical ganglion;placenta;ciliary ganglion;atrioventricular node;trigeminal ganglion;skin;skeletal muscle;
ATP11A	58569705	0	0	0	7	superior cervical ganglion;atrioventricular node;
ATP11B	228613	0	0	0	3	dorsal root ganglion;superior cervical ganglion;atrioventricular node;skin;skeletal muscle;
ATP11C	6661505	0	0	0	3	dorsal root ganglion;superior cervical ganglion;globus pallidus;ciliary ganglion;atrioventricular node;trigeminal ganglion;skin;skeletal muscle;
ATP12A	467468	0	0	4	12	superior cervical ganglion;trachea;ciliary ganglion;atrioventricular node;trigeminal ganglion;
ATP13A1	76885504	0	0	1	8	superior cervical ganglion;
ATP13A2	67896408	0	0	43	52	amygdala;whole brain;thalamus;occipital lobe;medulla oblongata;hypothalamus;spinal cord;temporal lobe;caudate nucleus;pons;subthalamic nucleus;fetal brain;prefrontal cortex;globus pallidus;parietal lobe;cingulate cortex;cerebellum;
ATP13A3	32432502	0	0	0	6	superior cervical ganglion;smooth muscle;thyroid;globus pallidus;ciliary ganglion;trigeminal ganglion;skin;
ATP13A4	14467801	0	0	1	0	dorsal root ganglion;superior cervical ganglion;ciliary ganglion;pons;atrioventricular node;trigeminal ganglion;
ATP13A5	14135708	0	0	0	0	superior cervical ganglion;
ATP1A1	61648503	0	0	24	56	whole brain;medulla oblongata;subthalamic nucleus;cerebellum peduncles;thyroid;globus pallidus;kidney;pons;fetal thyroid;cingulate cortex;cerebellum;
ATP1A2	83573401	0	0	1	15	whole brain;dorsal root ganglion;amygdala;occipital lobe;superior cervical ganglion;medulla oblongata;thalamus;olfactory bulb;cerebellum peduncles;hypothalamus;spinal cord;temporal lobe;atrioventricular node;pons;caudate nucleus;skeletal muscle;subthalamic nucleus;prefrontal cortex;globus pallidus;ciliary ganglion;trigeminal ganglion;cingulate cortex;parietal lobe;cerebellum;
ATP1A3	1150724	0	0	4	13	whole brain;amygdala;medulla oblongata;occipital lobe;thalamus;cerebellum peduncles;hypothalamus;temporal lobe;pons;caudate nucleus;subthalamic nucleus;prefrontal cortex;globus pallidus;cingulate cortex;parietal lobe;cerebellum;
ATP1A4	84160503	0	0	1	9	NA
ATP1B1	23122105	0	0	11	28	NA
ATP1B2	2069567	0	0	0	1	amygdala;occipital lobe;medulla oblongata;cerebellum peduncles;hypothalamus;spinal cord;temporal lobe;caudate nucleus;pons;subthalamic nucleus;prefrontal cortex;globus pallidus;ciliary ganglion;trigeminal ganglion;cingulate cortex;parietal lobe;cerebellum;
ATP1B3	46799605	0	0	1	16	NA
ATP1B4	484939	0	0	0	0	superior cervical ganglion;globus pallidus;appendix;trigeminal ganglion;skeletal muscle;
ATP2A1	1167826	0	0	4	16	superior cervical ganglion;tongue;thyroid;testis;atrioventricular node;trigeminal ganglion;skeletal muscle;
ATP2A2	96944408	0	0	23	56	amygdala;whole brain;thalamus;superior cervical ganglion;medulla oblongata;occipital lobe;tongue;cerebellum peduncles;hypothalamus;temporal lobe;pons;caudate nucleus;skeletal muscle;subthalamic nucleus;prefrontal cortex;testis;globus pallidus;trigeminal ganglion;cingulate cortex;parietal lobe;cerebellum;
ATP2A3	61749404	0	0	8	11	superior cervical ganglion;lymph node;white blood cells;skeletal muscle;bone marrow;prostate;trachea;trigeminal ganglion;whole blood;tonsil;cingulate cortex;thymus;cerebellum;
ATP2B1	23557707	0	0	4	18	whole brain;amygdala;superior cervical ganglion;medulla oblongata;thalamus;occipital lobe;temporal lobe;caudate nucleus;pons;subthalamic nucleus;fetal brain;prefrontal cortex;globus pallidus;trigeminal ganglion;cingulate cortex;parietal lobe;
ATP2B2	67349906	0	0	4	12	whole brain;amygdala;thalamus;medulla oblongata;superior cervical ganglion;occipital lobe;cerebellum peduncles;hypothalamus;temporal lobe;caudate nucleus;pons;subthalamic nucleus;fetal brain;prefrontal cortex;globus pallidus;ciliary ganglion;trigeminal ganglion;cingulate cortex;parietal lobe;cerebellum;
ATP2B3	94041804	0	0	1	8	amygdala;dorsal root ganglion;whole brain;medulla oblongata;superior cervical ganglion;cerebellum peduncles;temporal lobe;skeletal muscle;subthalamic nucleus;prefrontal cortex;globus pallidus;ciliary ganglion;parietal lobe;cingulate cortex;cerebellum;
ATP2B4	51321104	0	0	5	14	uterus;amygdala;uterus corpus;superior cervical ganglion;adipose tissue;adrenal gland;prefrontal cortex;globus pallidus;ciliary ganglion;atrioventricular node;trigeminal ganglion;parietal lobe;skeletal muscle;
ATP2C1	31376204	0	0	1	9	amygdala;dorsal root ganglion;thalamus;superior cervical ganglion;occipital lobe;medulla oblongata;hypothalamus;temporal lobe;pons;caudate nucleus;skeletal muscle;fetal brain;prefrontal cortex;trigeminal ganglion;parietal lobe;cingulate cortex;
ATP2C2	64623808	0	0	1	1	dorsal root ganglion;superior cervical ganglion;prostate;trachea;ciliary ganglion;atrioventricular node;trigeminal ganglion;
ATP4A	1081638	0	0	0	79	superior cervical ganglion;adrenal cortex;ciliary ganglion;
ATP4B	NA	0	0	3	5	dorsal root ganglion;superior cervical ganglion;ciliary ganglion;trigeminal ganglion;
ATP5A1	38816904	0	0	43	104	amygdala;thalamus;occipital lobe;subthalamic nucleus;hypothalamus;globus pallidus;kidney;cingulate cortex;
ATP5B	2757565	0	0	39	104	whole brain;thalamus;medulla oblongata;occipital lobe;heart;cerebellum peduncles;temporal lobe;pons;caudate nucleus;skeletal muscle;subthalamic nucleus;globus pallidus;kidney;cingulate cortex;parietal lobe;cerebellum;
ATP5C1	19922804	0	0	35	56	thalamus;superior cervical ganglion;heart;pons;kidney;trigeminal ganglion;parietal lobe;skeletal muscle;
ATP5D	2214581	0	0	10	8	heart;thyroid;liver;globus pallidus;cingulate cortex;skeletal muscle;
ATP5E	94855107	0	0	4	4	NA
ATP5EP2	NA	0	0	3	0	NA
ATP5F1	39761207	0	0	19	28	NA
ATP5G1	75796207	0	0	1	3	subthalamic nucleus;heart;pons;parietal lobe;skeletal muscle;
ATP5G2	1616455	0	0	2	4	skeletal muscle;
ATP5G3	34322705	0	0	1	5	whole brain;amygdala;heart;liver;kidney;
ATP5H	1111289	0	0	8	13	whole brain;subthalamic nucleus;thalamus;heart;temporal lobe;globus pallidus;pons;parietal lobe;cingulate cortex;skeletal muscle;
ATP5I	63982606	0	0	10	13	whole brain;thalamus;medulla oblongata;heart;hypothalamus;temporal lobe;prefrontal cortex;caudate nucleus;parietal lobe;skeletal muscle;cingulate cortex;
ATP5J	53457408	0	0	7	11	whole brain;amygdala;adrenal gland;kidney;cingulate cortex;
ATP5J2	1327454	0	0	22	25	NA
ATP5L	96366802	0	0	11	14	whole brain;amygdala;medulla oblongata;heart;caudate nucleus;skeletal muscle;parietal lobe;
ATP5L2	NA	0	0	0	0	NA
ATP5O	94873805	0	0	37	44	whole brain;amygdala;medulla oblongata;thalamus;testis - interstitial;occipital lobe;hypothalamus;temporal lobe;pons;caudate nucleus;skeletal muscle;subthalamic nucleus;globus pallidus;trigeminal ganglion;cingulate cortex;parietal lobe;
ATP5S	66622302	0	0	1	0	dorsal root ganglion;testis - interstitial;superior cervical ganglion;globus pallidus;testis;pons;atrioventricular node;trigeminal ganglion;skeletal muscle;
ATP5SL	1104034	0	0	0	2	superior cervical ganglion;heart;prefrontal cortex;kidney;skeletal muscle;
ATP6AP1	2277674	0	0	4	15	NA
ATP6AP1L	14606904	0	0	0	0	NA
ATP6AP2	45609305	0	0	1	13	NA
ATP6V0A1	1993535	0	0	7	27	amygdala;whole brain;occipital lobe;thalamus;medulla oblongata;superior cervical ganglion;temporal lobe;caudate nucleus;pons;subthalamic nucleus;prefrontal cortex;globus pallidus;ciliary ganglion;trigeminal ganglion;parietal lobe;cingulate cortex;cerebellum;
ATP6V0A2	95370608	0	0	1	16	testis;
ATP6V0A4	31080301	0	0	0	2	superior cervical ganglion;kidney;
ATP6V0B	87522304	0	0	3	7	whole brain;amygdala;thalamus;liver;kidney;parietal lobe;cerebellum;
ATP6V0C	2085452	0	0	10	10	amygdala;whole brain;occipital lobe;medulla oblongata;thalamus;cerebellum peduncles;temporal lobe;pons;caudate nucleus;subthalamic nucleus;prefrontal cortex;globus pallidus;parietal lobe;cingulate cortex;cerebellum;
ATP6V0D1	1099149	0	0	3	17	amygdala;whole brain;thalamus;parietal lobe;
ATP6V0D2	19244105	0	0	4	5	dorsal root ganglion;superior cervical ganglion;subthalamic nucleus;ciliary ganglion;kidney;
ATP6V0E1	48900702	0	0	0	0	superior cervical ganglion;adipose tissue;adrenal gland;placenta;kidney;atrioventricular node;whole blood;pituitary;bone marrow;
ATP6V0E2	43883205	0	0	0	1	NA
ATP6V1A	44236501	0	0	64	57	whole brain;amygdala;occipital lobe;thalamus;medulla oblongata;hypothalamus;temporal lobe;pons;subthalamic nucleus;prefrontal cortex;globus pallidus;cingulate cortex;parietal lobe;cerebellum;
ATP6V1B1	50448302	0	0	3	86	superior cervical ganglion;kidney;atrioventricular node;skeletal muscle;
ATP6V1B2	15899105	0	0	6	72	whole brain;amygdala;occipital lobe;thalamus;medulla oblongata;subthalamic nucleus;hypothalamus;prefrontal cortex;globus pallidus;cingulate cortex;parietal lobe;
ATP6V1C1	47094805	0	0	4	47	NA
ATP6V1C2	74442605	0	0	2	1	dorsal root ganglion;superior cervical ganglion;salivary gland;placenta;globus pallidus;ciliary ganglion;atrioventricular node;trigeminal ganglion;skeletal muscle;
ATP6V1D	48423505	0	0	8	24	amygdala;superior cervical ganglion;occipital lobe;medulla oblongata;thalamus;hypothalamus;temporal lobe;pons;caudate nucleus;subthalamic nucleus;prefrontal cortex;globus pallidus;cingulate cortex;parietal lobe;
ATP6V1E1	43140007	0	0	9	49	medulla oblongata;subthalamic nucleus;occipital lobe;thalamus;hypothalamus;temporal lobe;prefrontal cortex;globus pallidus;pons;cingulate cortex;parietal lobe;
ATP6V1E2	58771003	0	0	3	3	testis - interstitial;superior cervical ganglion;testis - seminiferous tubule;testis;ciliary ganglion;atrioventricular node;cingulate cortex;skeletal muscle;
ATP6V1F	845100	0	0	1	45	NA
ATP6V1G1	28897608	0	0	9	14	NA
ATP6V1G2	2517285	0	0	3	4	NA
ATP6V1G3	10582005	0	0	0	0	ciliary ganglion;atrioventricular node;trigeminal ganglion;
ATP6V1H	26363607	0	0	7	39	amygdala;whole brain;thalamus;occipital lobe;medulla oblongata;hypothalamus;temporal lobe;caudate nucleus;pons;subthalamic nucleus;prefrontal cortex;globus pallidus;cingulate cortex;parietal lobe;
ATP7A	549429	0	0	1	8	dorsal root ganglion;superior cervical ganglion;testis;ciliary ganglion;atrioventricular node;trigeminal ganglion;skeletal muscle;
ATP7B	35314705	0	0	0	17	dorsal root ganglion;superior cervical ganglion;appendix;atrioventricular node;pons;trigeminal ganglion;
ATP8A1	18940405	0	0	1	3	dorsal root ganglion;amygdala;superior cervical ganglion;occipital lobe;medulla oblongata;spinal cord;prefrontal cortex;caudate nucleus;parietal lobe;
ATP8A2	331788	0	0	1	2	whole brain;amygdala;superior cervical ganglion;medulla oblongata;thalamus;testis - interstitial;occipital lobe;cerebellum peduncles;hypothalamus;temporal lobe;pons;atrioventricular node;skin;subthalamic nucleus;fetal brain;prefrontal cortex;testis;globus pallidus;ciliary ganglion;trigeminal ganglion;parietal lobe;pituitary;cingulate cortex;
ATP8B1	340613	0	0	3	3	superior cervical ganglion;prostate;ciliary ganglion;pons;atrioventricular node;trigeminal ganglion;parietal lobe;
ATP8B2	1695430	0	0	2	1	dorsal root ganglion;superior cervical ganglion;ciliary ganglion;atrioventricular node;trigeminal ganglion;cingulate cortex;skeletal muscle;cerebellum;
ATP8B3	2180359	0	0	0	3	dorsal root ganglion;subthalamic nucleus;superior cervical ganglion;trigeminal ganglion;
ATP8B4	27820808	0	0	2	0	superior cervical ganglion;trigeminal ganglion;skeletal muscle;
ATP9A	17162408	0	0	1	4	amygdala;whole brain;thalamus;medulla oblongata;occipital lobe;superior cervical ganglion;cerebellum peduncles;hypothalamus;temporal lobe;pons;caudate nucleus;skeletal muscle;subthalamic nucleus;fetal brain;prefrontal cortex;globus pallidus;ciliary ganglion;trigeminal ganglion;cingulate cortex;parietal lobe;
ATP9B	NA	0	0	0	1	superior cervical ganglion;ciliary ganglion;pons;atrioventricular node;trigeminal ganglion;parietal lobe;skeletal muscle;cerebellum;
ATPAF1	61203801	0	0	3	3	superior cervical ganglion;parietal lobe;skeletal muscle;
ATPAF2	88695805	0	0	24	23	NA
ATPIF1	77931404	0	0	5	6	whole brain;amygdala;thalamus;subthalamic nucleus;testis - interstitial;testis - seminiferous tubule;heart;hypothalamus;temporal lobe;prefrontal cortex;testis;globus pallidus;
ATR	56475509	0	0	13	142	amygdala;superior cervical ganglion;medulla oblongata;testis - interstitial;thyroid;globus pallidus;white blood cells;ciliary ganglion;pons;skeletal muscle;pituitary;
ATRAID	NA	0	0	3	1	NA
ATRIP	1441050	0	0	22	58	superior cervical ganglion;testis - seminiferous tubule;testis;atrioventricular node;trigeminal ganglion;
ATRN	97121603	0	0	1	7	amygdala;superior cervical ganglion;medulla oblongata;occipital lobe;thalamus;temporal lobe;caudate nucleus;skeletal muscle;prefrontal cortex;globus pallidus;trigeminal ganglion;cingulate cortex;parietal lobe;cerebellum;
ATRNL1	45264042	0	0	1	1	dorsal root ganglion;amygdala;superior cervical ganglion;medulla oblongata;occipital lobe;temporal lobe;pons;atrioventricular node;skeletal muscle;subthalamic nucleus;prefrontal cortex;globus pallidus;ciliary ganglion;trigeminal ganglion;cingulate cortex;parietal lobe;
ATRX	54851701	1	0	20	69	NA
ATXN1	10977605	0	0	261	280	occipital lobe;subthalamic nucleus;temporal lobe;prefrontal cortex;globus pallidus;caudate nucleus;skeletal muscle;
ATXN10	49853208	0	0	16	34	whole brain;dorsal root ganglion;amygdala;medulla oblongata;thalamus;occipital lobe;superior cervical ganglion;hypothalamus;pons;atrioventricular node;caudate nucleus;skeletal muscle;subthalamic nucleus;fetal brain;testis - seminiferous tubule;globus pallidus;testis;ciliary ganglion;trigeminal ganglion;cingulate cortex;parietal lobe;
ATXN1L	NA	0	0	2	65	NA
ATXN2	52377509	0	0	28	48	NA
ATXN2L	1146511	0	0	20	32	dorsal root ganglion;subthalamic nucleus;globus pallidus;ciliary ganglion;pons;atrioventricular node;trigeminal ganglion;skin;skeletal muscle;
ATXN3	35616302	0	0	35	128	dorsal root ganglion;testis - interstitial;superior cervical ganglion;temporal lobe;appendix;ciliary ganglion;atrioventricular node;trigeminal ganglion;skeletal muscle;
ATXN3L	29524207	0	0	0	7	NA
ATXN7	15678505	0	0	57	97	placenta;
ATXN7L1	40618705	0	0	5	5	medulla oblongata;superior cervical ganglion;temporal lobe;globus pallidus;ciliary ganglion;pons;atrioventricular node;trigeminal ganglion;skin;skeletal muscle;
ATXN7L2	1056159	0	0	5	7	NA
ATXN7L3	93075001	0	0	6	22	NA
ATXN7L3B	NA	0	0	1	2	NA
ATXN8	NA	0	0	0	0	NA
AUH	12424603	0	0	0	2	dorsal root ganglion;amygdala;superior cervical ganglion;globus pallidus;pons;trigeminal ganglion;cingulate cortex;
AUNIP	NA	0	0	0	2	NA
AUP1	1019591	0	0	12	65	NA
AURKA	25467901	0	0	72	209	dorsal root ganglion;superior cervical ganglion;testis - interstitial;testis;tumor;trigeminal ganglion;skeletal muscle;
AURKAIP1	1736268	0	0	2	7	whole brain;testis - interstitial;testis - seminiferous tubule;heart;liver;testis;
AURKB	87094907	0	0	39	209	dorsal root ganglion;superior cervical ganglion;tumor;ciliary ganglion;
AURKC	40720101	0	0	4	18	dorsal root ganglion;superior cervical ganglion;testis - interstitial;testis - seminiferous tubule;testis;ciliary ganglion;atrioventricular node;trigeminal ganglion;skeletal muscle;
AUTS2	52369	0	0	1	4	NA
AVEN	40975201	0	0	1	9	lung;placenta;
AVIL	1106109	0	0	0	3	dorsal root ganglion;subthalamic nucleus;superior cervical ganglion;ciliary ganglion;atrioventricular node;trigeminal ganglion;parietal lobe;
AVL9	371440	0	0	0	3	dorsal root ganglion;amygdala;medulla oblongata;superior cervical ganglion;prefrontal cortex;globus pallidus;ciliary ganglion;atrioventricular node;trigeminal ganglion;skeletal muscle;cingulate cortex;
AVP	83558908	0	0	1	7	NA
AVPI1	51475502	0	0	6	9	NA
AVPR1A	25099501	0	0	2	2	dorsal root ganglion;superior cervical ganglion;uterus corpus;globus pallidus;ciliary ganglion;pons;atrioventricular node;caudate nucleus;trigeminal ganglion;
AVPR1B	75585508	0	0	0	1	NA
AVPR2	2328608	0	0	0	16	superior cervical ganglion;atrioventricular node;pons;trigeminal ganglion;skeletal muscle;
AWAT1	161347	0	0	0	0	NA
AWAT2	16663107	0	0	0	0	superior cervical ganglion;ciliary ganglion;atrioventricular node;skeletal muscle;
AXDND1	NA	0	0	0	0	NA
AXIN1	1444992	1	1	76	124	superior cervical ganglion;cerebellum peduncles;ciliary ganglion;atrioventricular node;trigeminal ganglion;
AXIN2	21271403	0	0	19	17	superior cervical ganglion;ciliary ganglion;atrioventricular node;
AXL	1180169	0	0	6	27	superior cervical ganglion;testis;trigeminal ganglion;skeletal muscle;
AZGP1	1584669	0	0	8	9	dorsal root ganglion;prostate;fetal liver;pancreas;olfactory bulb;trachea;salivary gland;liver;kidney;atrioventricular node;skin;
AZI1	NA	0	0	0	0	uterus corpus;
AZI2	68915069	0	0	4	23	superior cervical ganglion;trigeminal ganglion;skeletal muscle;parietal lobe;
AZIN1	68955909	0	0	5	15	amygdala;dorsal root ganglion;occipital lobe;superior cervical ganglion;placenta;globus pallidus;atrioventricular node;pons;parietal lobe;cerebellum;
AZU1	2168802	0	0	2	2	bone marrow;
B2M	673122	1	0	30	20	dorsal root ganglion;superior cervical ganglion;salivary gland;white blood cells;skin;bone marrow;prostate;trachea;adrenal gland;placenta;ciliary ganglion;whole blood;trigeminal ganglion;tonsil;
B3GALNT1	34097503	0	0	1	1	amygdala;superior cervical ganglion;pons;trigeminal ganglion;
B3GALNT2	53652706	0	0	0	3	dorsal root ganglion;superior cervical ganglion;trigeminal ganglion;skeletal muscle;
B3GALT1	67288073	0	0	0	1	superior cervical ganglion;trigeminal ganglion;parietal lobe;skeletal muscle;
B3GALT2	NA	0	0	1	1	NA
B3GALT4	1456953	0	0	4	3	NA
B3GALT5	28670501	0	0	0	0	superior cervical ganglion;ciliary ganglion;atrioventricular node;pons;skeletal muscle;
B3GALT6	2356409	0	0	0	2	NA
B3GALTL	18311801	0	0	0	2	dorsal root ganglion;subthalamic nucleus;globus pallidus;ciliary ganglion;atrioventricular node;pons;trigeminal ganglion;
B3GAT1	27042106	0	0	2	2	dorsal root ganglion;amygdala;whole brain;medulla oblongata;occipital lobe;thalamus;hypothalamus;spinal cord;temporal lobe;caudate nucleus;pons;skeletal muscle;subthalamic nucleus;fetal brain;prefrontal cortex;globus pallidus;parietal lobe;cingulate cortex;cerebellum;
B3GAT2	17863505	0	0	0	0	NA
B3GAT3	2695768	0	0	1	4	whole brain;superior cervical ganglion;prefrontal cortex;trigeminal ganglion;
B3GNT1	1963418	0	0	0	0	dorsal root ganglion;amygdala;whole brain;medulla oblongata;superior cervical ganglion;occipital lobe;thalamus;cerebellum peduncles;hypothalamus;temporal lobe;atrioventricular node;caudate nucleus;pons;subthalamic nucleus;prefrontal cortex;globus pallidus;cingulate cortex;parietal lobe;cerebellum;
B3GNT2	31645306	0	0	1	3	dorsal root ganglion;superior cervical ganglion;ciliary ganglion;trigeminal ganglion;
B3GNT3	1216364	0	0	0	0	occipital lobe;superior cervical ganglion;placenta;cingulate cortex;
B3GNT4	80886308	0	0	1	1	atrioventricular node;trigeminal ganglion;
B3GNT5	NA	0	0	1	1	superior cervical ganglion;ciliary ganglion;atrioventricular node;trigeminal ganglion;skeletal muscle;
B3GNT6	36898708	0	0	0	0	superior cervical ganglion;subthalamic nucleus;globus pallidus;ciliary ganglion;atrioventricular node;trigeminal ganglion;skeletal muscle;
B3GNT7	1124713	0	0	0	0	atrioventricular node;
B3GNT8	1104034	0	0	0	0	NA
B3GNT9	1093307	0	0	2	2	NA
B3GNTL1	NA	0	0	1	2	superior cervical ganglion;atrioventricular node;skeletal muscle;parietal lobe;
B4GALNT1	1329939	0	0	0	2	dorsal root ganglion;superior cervical ganglion;trigeminal ganglion;skeletal muscle;
B4GALNT2	86879106	0	0	0	0	superior cervical ganglion;globus pallidus;ciliary ganglion;
B4GALNT3	49609703	0	0	0	0	whole brain;superior cervical ganglion;ciliary ganglion;atrioventricular node;trigeminal ganglion;
B4GALNT4	1454043	0	0	0	0	amygdala;occipital lobe;medulla oblongata;prefrontal cortex;globus pallidus;caudate nucleus;
B4GALT1	90183601	0	0	0	11	NA
B4GALT2	87522304	0	0	1	1	superior cervical ganglion;occipital lobe;medulla oblongata;temporal lobe;ciliary ganglion;pons;trigeminal ganglion;parietal lobe;
B4GALT3	728669	0	0	3	3	superior cervical ganglion;placenta;testis;ciliary ganglion;atrioventricular node;trigeminal ganglion;skeletal muscle;
B4GALT4	24842909	0	0	0	2	superior cervical ganglion;trigeminal ganglion;skeletal muscle;skin;
B4GALT5	1040657	0	0	0	2	NA
B4GALT6	29325803	0	0	0	0	superior cervical ganglion;occipital lobe;appendix;atrioventricular node;trigeminal ganglion;skin;cerebellum;
B4GALT7	1316033	0	0	2	3	dorsal root ganglion;superior cervical ganglion;globus pallidus;atrioventricular node;
B9D1	63076808	0	0	1	5	subthalamic nucleus;superior cervical ganglion;testis - interstitial;heart;testis - seminiferous tubule;liver;testis;globus pallidus;atrioventricular node;trigeminal ganglion;skeletal muscle;
B9D2	1193025	0	0	2	0	NA
BAALC	461588	0	0	3	2	whole brain;amygdala;thalamus;medulla oblongata;superior cervical ganglion;occipital lobe;hypothalamus;temporal lobe;spinal cord;caudate nucleus;pons;subthalamic nucleus;prefrontal cortex;globus pallidus;parietal lobe;cingulate cortex;cerebellum;
BAAT	11294701	0	0	21	4	superior cervical ganglion;heart;liver;ciliary ganglion;atrioventricular node;trigeminal ganglion;skeletal muscle;
BABAM1	NA	0	0	76	93	whole brain;globus pallidus;
BACE1	43661607	0	0	6	16	medulla oblongata;thalamus;occipital lobe;hypothalamus;spinal cord;globus pallidus;caudate nucleus;pons;parietal lobe;
BACE2	19745908	0	0	0	4	superior cervical ganglion;
BACH1	31573303	0	0	4	47	superior cervical ganglion;testis - interstitial;ciliary ganglion;atrioventricular node;whole blood;trigeminal ganglion;
BACH2	29446507	0	0	1	14	dorsal root ganglion;superior cervical ganglion;fetal brain;adrenal cortex;atrioventricular node;trigeminal ganglion;skeletal muscle;
BAD	1613996	0	0	49	95	whole brain;dorsal root ganglion;superior cervical ganglion;liver;globus pallidus;
BAG1	85650205	0	0	29	90	NA
BAG2	31402305	0	0	99	79	NA
BAG3	73122203	0	0	38	444	NA
BAG4	70583606	0	0	50	38	superior cervical ganglion;
BAG5	86760706	0	0	27	29	superior cervical ganglion;medulla oblongata;testis - interstitial;prefrontal cortex;testis;globus pallidus;ciliary ganglion;
BAG6	NA	0	0	90	174	NA
BAGE	NA	0	0	0	0	NA
BAGE2	NA	0	0	0	0	NA
BAGE3	NA	0	0	0	0	NA
BAGE4	NA	0	0	0	0	NA
BAGE5	30235046	0	0	0	0	NA
BAHCC1	NA	0	0	3	2	NA
BAHD1	88858708	0	0	21	25	NA
BAI1	29636102	0	0	0	0	prefrontal cortex;skeletal muscle;cingulate cortex;
BAI2	1169755	0	0	0	0	amygdala;whole brain;subthalamic nucleus;medulla oblongata;occipital lobe;fetal brain;temporal lobe;prefrontal cortex;globus pallidus;caudate nucleus;pons;parietal lobe;cingulate cortex;
BAI3	11276073	0	0	0	0	amygdala;superior cervical ganglion;medulla oblongata;subthalamic nucleus;occipital lobe;fetal brain;prefrontal cortex;globus pallidus;pons;caudate nucleus;parietal lobe;cingulate cortex;
BAIAP2	NA	0	0	47	45	amygdala;dorsal root ganglion;whole brain;medulla oblongata;occipital lobe;superior cervical ganglion;temporal lobe;atrioventricular node;caudate nucleus;pons;skeletal muscle;subthalamic nucleus;liver;prefrontal cortex;globus pallidus;ciliary ganglion;trigeminal ganglion;parietal lobe;cingulate cortex;cerebellum;
BAIAP2L1	60991805	0	0	4	17	testis - seminiferous tubule;testis;atrioventricular node;
BAIAP2L2	1528130	0	0	0	2	superior cervical ganglion;atrioventricular node;trigeminal ganglion;skeletal muscle;
BAIAP3	1150864	0	0	2	1	amygdala;occipital lobe;subthalamic nucleus;thalamus;hypothalamus;temporal lobe;spinal cord;prefrontal cortex;globus pallidus;pons;cingulate cortex;pituitary;parietal lobe;
BAK1	1252332	0	0	43	46	superior cervical ganglion;
BAMBI	20413206	0	0	5	13	NA
BANF1	3854361	0	0	4	67	NA
BANF2	59483907	0	0	0	0	testis - interstitial;superior cervical ganglion;testis - seminiferous tubule;testis;globus pallidus;ciliary ganglion;trigeminal ganglion;skeletal muscle;
BANK1	80568023	0	0	1	3	lymph node;skeletal muscle;tonsil;
BANP	639210	0	0	75	93	testis - interstitial;superior cervical ganglion;testis - seminiferous tubule;cerebellum peduncles;placenta;testis;trigeminal ganglion;
BAP1	1078407	1	0	35	74	whole brain;amygdala;superior cervical ganglion;medulla oblongata;testis - interstitial;testis - seminiferous tubule;temporal lobe;prefrontal cortex;testis;parietal lobe;
BARD1	31087307	0	0	41	349	testis;tumor;thymus;
BARHL1	1522970	0	0	1	3	superior cervical ganglion;cerebellum peduncles;testis;cerebellum;
BARHL2	82474008	0	0	1	1	NA
BARX1	44842501	0	0	4	5	superior cervical ganglion;testis;ciliary ganglion;trigeminal ganglion;
BARX2	28721309	0	0	0	1	superior cervical ganglion;ciliary ganglion;trigeminal ganglion;skeletal muscle;cingulate cortex;skin;
BASP1	23739101	0	0	6	17	whole brain;amygdala;medulla oblongata;occipital lobe;thalamus;hypothalamus;temporal lobe;pons;subthalamic nucleus;fetal brain;prefrontal cortex;globus pallidus;whole blood;cingulate cortex;parietal lobe;
BATF	691659	0	0	6	23	testis - interstitial;globus pallidus;appendix;ciliary ganglion;white blood cells;tonsil;
BATF2	3151458	0	0	9	19	dorsal root ganglion;superior cervical ganglion;ciliary ganglion;pons;atrioventricular node;trigeminal ganglion;skeletal muscle;
BATF3	39982808	0	0	1	20	dorsal root ganglion;subthalamic nucleus;superior cervical ganglion;pons;cingulate cortex;
BAX	1927185	0	0	70	83	superior cervical ganglion;heart;tumor;white blood cells;trigeminal ganglion;whole blood;
BAZ1A	61502801	0	0	8	31	superior cervical ganglion;testis - interstitial;testis - seminiferous tubule;testis;tumor;white blood cells;whole blood;
BAZ1B	92989503	0	0	11	71	dorsal root ganglion;subthalamic nucleus;superior cervical ganglion;temporal lobe;globus pallidus;ciliary ganglion;atrioventricular node;pons;trigeminal ganglion;cingulate cortex;skeletal muscle;parietal lobe;
BAZ2A	2782714	0	0	7	16	globus pallidus;atrioventricular node;trigeminal ganglion;cingulate cortex;
BAZ2B	35122904	0	0	9	10	ciliary ganglion;
BBC3	1350139	0	0	14	10	superior cervical ganglion;atrioventricular node;trigeminal ganglion;
BBIP1	NA	0	0	6	1	NA
BBOX1	17832802	0	0	3	3	amygdala;hypothalamus;spinal cord;kidney;
BBS1	1642783	0	0	40	19	superior cervical ganglion;liver;prefrontal cortex;ciliary ganglion;pons;atrioventricular node;kidney;caudate nucleus;trigeminal ganglion;cingulate cortex;cerebellum;
BBS10	56366707	0	0	20	16	NA
BBS12	13406605	0	0	9	0	dorsal root ganglion;testis - interstitial;superior cervical ganglion;medulla oblongata;globus pallidus;ciliary ganglion;atrioventricular node;pons;trigeminal ganglion;parietal lobe;skeletal muscle;cerebellum;
BBS2	54389908	0	0	39	20	amygdala;dorsal root ganglion;superior cervical ganglion;occipital lobe;hypothalamus;adrenal cortex;prefrontal cortex;globus pallidus;ciliary ganglion;caudate nucleus;trigeminal ganglion;cingulate cortex;
BBS4	1110048	0	0	42	19	medulla oblongata;testis - seminiferous tubule;testis;
BBS5	37089002	0	0	15	2	testis - interstitial;testis - seminiferous tubule;testis;trigeminal ganglion;
BBS7	32435702	0	0	38	8	NA
BBS9	23320208	0	0	19	0	dorsal root ganglion;testis - interstitial;superior cervical ganglion;medulla oblongata;testis - seminiferous tubule;testis;globus pallidus;ciliary ganglion;atrioventricular node;trigeminal ganglion;skeletal muscle;
BBX	22459007	0	0	2	12	dorsal root ganglion;testis - interstitial;superior cervical ganglion;adrenal cortex;atrioventricular node;caudate nucleus;testis - seminiferous tubule;prefrontal cortex;testis;ciliary ganglion;trigeminal ganglion;parietal lobe;pituitary;
BCAM	92010105	0	0	1	6	superior cervical ganglion;thyroid;kidney;fetal thyroid;skeletal muscle;
BCAN	1851672	0	0	1	8	amygdala;whole brain;superior cervical ganglion;medulla oblongata;occipital lobe;thalamus;cerebellum peduncles;hypothalamus;temporal lobe;spinal cord;caudate nucleus;atrioventricular node;pons;skeletal muscle;subthalamic nucleus;fetal brain;prefrontal cortex;globus pallidus;ciliary ganglion;trigeminal ganglion;cingulate cortex;parietal lobe;cerebellum;
BCAP29	51269001	0	0	1	9	testis - interstitial;medulla oblongata;subthalamic nucleus;testis - seminiferous tubule;testis;parietal lobe;
BCAP31	1716845	0	0	21	62	NA
BCAR1	56817309	0	0	36	119	atrioventricular node;
BCAR3	59569406	0	0	71	12	placenta;atrioventricular node;
BCAR4	NA	0	0	0	0	NA
BCAS1	16355408	0	0	2	4	NA
BCAS2	65248505	0	0	23	69	NA
BCAS3	21113001	0	0	19	6	NA
BCAS4	42178208	0	0	0	1	NA
BCAT1	25234109	0	0	3	14	superior cervical ganglion;atrioventricular node;trigeminal ganglion;skeletal muscle;
BCAT2	1700740	0	0	3	9	thalamus;superior cervical ganglion;testis - seminiferous tubule;adrenal gland;
BCCIP	20684502	0	0	12	50	testis - interstitial;testis - seminiferous tubule;testis;white blood cells;trigeminal ganglion;skeletal muscle;
BCDIN3D	1291800	0	0	1	4	dorsal root ganglion;superior cervical ganglion;globus pallidus;ciliary ganglion;atrioventricular node;trigeminal ganglion;
BCHE	28918046	0	0	2	2	superior cervical ganglion;fetal liver;appendix;
BCKDHA	1104034	0	0	7	3	liver;ciliary ganglion;skeletal muscle;
BCKDHB	13102905	0	0	4	1	superior cervical ganglion;subthalamic nucleus;liver;testis;atrioventricular node;skeletal muscle;
BCKDK	1296884	0	0	9	18	liver;
BCL10	34874305	0	0	39	92	NA
BCL11A	15128607	0	0	12	33	medulla oblongata;superior cervical ganglion;fetal brain;globus pallidus;caudate nucleus;pons;skeletal muscle;parietal lobe;
BCL11B	31681607	0	0	7	22	superior cervical ganglion;thymus;
BCL2	20711605	1	0	83	162	superior cervical ganglion;olfactory bulb;thyroid;ciliary ganglion;atrioventricular node;trigeminal ganglion;skeletal muscle;
BCL2A1	23480301	0	0	7	17	whole blood;
BCL2L1	86420507	0	1	109	159	superior cervical ganglion;skeletal muscle;bone marrow;
BCL2L10	54069906	0	0	2	8	superior cervical ganglion;temporal lobe;globus pallidus;trigeminal ganglion;skeletal muscle;
BCL2L11	NA	0	0	57	68	testis - interstitial;testis;globus pallidus;trigeminal ganglion;skeletal muscle;
BCL2L12	1733181	0	0	3	6	superior cervical ganglion;ciliary ganglion;atrioventricular node;
BCL2L13	41366506	0	0	12	15	testis;
BCL2L14	33142103	0	0	1	2	testis - interstitial;superior cervical ganglion;testis - seminiferous tubule;testis;atrioventricular node;trigeminal ganglion;
BCL2L15	33523006	0	0	3	3	NA
BCL2L2	1171456	0	0	25	25	amygdala;whole brain;thalamus;medulla oblongata;occipital lobe;cerebellum peduncles;hypothalamus;temporal lobe;spinal cord;caudate nucleus;pons;subthalamic nucleus;prefrontal cortex;globus pallidus;parietal lobe;cingulate cortex;cerebellum;
BCL3	81226509	0	0	10	63	superior cervical ganglion;ciliary ganglion;trigeminal ganglion;whole blood;skeletal muscle;
BCL6	88373085	0	0	73	144	superior cervical ganglion;ciliary ganglion;skeletal muscle;cerebellum;
BCL6B	1696302	0	0	12	19	dorsal root ganglion;superior cervical ganglion;globus pallidus;
BCL7A	79694803	0	0	3	10	prefrontal cortex;cerebellum;
BCL7B	95514602	0	0	1	5	testis;
BCL7C	1546514	0	0	2	17	ciliary ganglion;
BCL9	NA	0	0	7	6	NA
BCL9L	1488276	0	0	1	3	NA
BCLAF1	28685007	0	0	29	53	dorsal root ganglion;occipital lobe;superior cervical ganglion;subthalamic nucleus;smooth muscle;prefrontal cortex;globus pallidus;white blood cells;atrioventricular node;trigeminal ganglion;
BCMO1	30239103	0	0	0	0	superior cervical ganglion;
BCO2	38959209	0	0	0	0	dorsal root ganglion;superior cervical ganglion;hypothalamus;globus pallidus;ciliary ganglion;atrioventricular node;
BCOR	37718401	1	0	9	52	dorsal root ganglion;superior cervical ganglion;globus pallidus;atrioventricular node;trigeminal ganglion;skeletal muscle;
BCORL1	38964408	0	0	0	19	dorsal root ganglion;superior cervical ganglion;ciliary ganglion;trigeminal ganglion;skeletal muscle;
BCORP1	NA	0	0	0	0	NA
BCR	38444403	0	0	34	79	amygdala;superior cervical ganglion;medulla oblongata;placenta;globus pallidus;ciliary ganglion;pons;atrioventricular node;caudate nucleus;
BCS1L	1033606	0	0	3	9	superior cervical ganglion;pons;trigeminal ganglion;parietal lobe;skeletal muscle;
BDH1	68530906	0	0	2	3	liver;
BDH2	350185	0	0	1	8	thyroid;kidney;
BDKRB1	32676302	0	0	1	1	superior cervical ganglion;atrioventricular node;
BDKRB2	33095203	0	0	8	4	trigeminal ganglion;
BDNF	38027504	0	0	7	9	NA
BDP1	365874	0	0	0	1	dorsal root ganglion;subthalamic nucleus;superior cervical ganglion;fetal brain;globus pallidus;ciliary ganglion;atrioventricular node;trigeminal ganglion;parietal lobe;skeletal muscle;
BEAN1	NA	0	0	1	1	superior cervical ganglion;globus pallidus;ciliary ganglion;atrioventricular node;trigeminal ganglion;
BECN1	1633092	0	0	101	122	amygdala;superior cervical ganglion;globus pallidus;ciliary ganglion;atrioventricular node;pons;trigeminal ganglion;skeletal muscle;
BECN1P1	NA	0	0	0	0	NA
BEGAIN	40246005	0	0	22	23	superior cervical ganglion;prefrontal cortex;globus pallidus;atrioventricular node;pons;trigeminal ganglion;parietal lobe;skeletal muscle;cerebellum;
BEND2	66906031	0	0	1	2	NA
BEND3	20883706	0	0	9	18	NA
BEND4	26382502	0	0	0	0	NA
BEND5	25249077	0	0	19	20	NA
BEND6	42824308	0	0	0	0	NA
BEND7	24107603	0	0	36	32	testis - interstitial;testis - seminiferous tubule;testis;globus pallidus;ciliary ganglion;
BEST1	2389859	0	0	0	1	superior cervical ganglion;ciliary ganglion;atrioventricular node;
BEST2	1959466	0	0	0	0	superior cervical ganglion;medulla oblongata;caudate nucleus;trigeminal ganglion;
BEST3	499701	0	0	0	0	dorsal root ganglion;superior cervical ganglion;subthalamic nucleus;testis - seminiferous tubule;ovary;tongue;ciliary ganglion;atrioventricular node;trigeminal ganglion;skin;skeletal muscle;
BEST4	57431702	0	0	0	0	NA
BET1	46788302	0	0	7	15	dorsal root ganglion;superior cervical ganglion;placenta;appendix;ciliary ganglion;atrioventricular node;trigeminal ganglion;skeletal muscle;
BET1L	1463610	0	0	1	15	superior cervical ganglion;atrioventricular node;trigeminal ganglion;skeletal muscle;
BEX1	45616904	0	0	14	6	NA
BEX2	45595307	0	0	34	29	NA
BEX4	46618307	0	0	0	2	NA
BEX5	11956107	0	0	4	4	amygdala;whole brain;occipital lobe;medulla oblongata;thalamus;cerebellum peduncles;hypothalamus;temporal lobe;caudate nucleus;pons;subthalamic nucleus;fetal brain;prefrontal cortex;globus pallidus;parietal lobe;pituitary;cingulate cortex;
BFAR	51976608	0	0	8	23	dorsal root ganglion;superior cervical ganglion;medulla oblongata;ciliary ganglion;atrioventricular node;trigeminal ganglion;parietal lobe;skeletal muscle;
BFSP1	55233306	0	0	1	3	NA
BFSP2	34240105	0	0	3	3	superior cervical ganglion;temporal lobe;trigeminal ganglion;
BGLAP	2266205	0	0	0	1	NA
BGN	97110105	0	0	4	9	superior cervical ganglion;heart;adrenal gland;placenta;adrenal cortex;ciliary ganglion;trigeminal ganglion;
BHLHA15	46463203	0	0	2	1	NA
BHLHA9	NA	0	0	0	0	NA
BHLHB9	162942	0	0	0	6	NA
BHLHE22	92640692	0	0	0	0	NA
BHLHE23	82186206	0	0	0	0	NA
BHLHE40	27411203	0	0	64	64	superior cervical ganglion;
BHLHE41	15150202	0	0	0	14	amygdala;whole brain;medulla oblongata;occipital lobe;hypothalamus;spinal cord;prefrontal cortex;caudate nucleus;cerebellum;
BHMT	16447605	0	0	6	8	fetal liver;superior cervical ganglion;liver;appendix;kidney;trigeminal ganglion;
BHMT2	23666309	0	0	0	1	fetal liver;superior cervical ganglion;liver;ciliary ganglion;kidney;trigeminal ganglion;
BICC1	15660902	0	0	0	0	dorsal root ganglion;superior cervical ganglion;appendix;ciliary ganglion;pons;atrioventricular node;trigeminal ganglion;parietal lobe;skeletal muscle;skin;
BICD1	38739706	0	0	13	7	subthalamic nucleus;occipital lobe;olfactory bulb;prefrontal cortex;globus pallidus;parietal lobe;cingulate cortex;
BICD2	57343802	0	0	2	18	whole brain;amygdala;occipital lobe;superior cervical ganglion;lung;prefrontal cortex;white blood cells;trigeminal ganglion;whole blood;skin;skeletal muscle;cerebellum;
BID	39555902	0	0	44	60	whole brain;liver;globus pallidus;white blood cells;whole blood;trigeminal ganglion;
BIK	62411202	0	0	18	23	superior cervical ganglion;tumor;
BIN1	32454309	0	0	18	47	whole brain;amygdala;medulla oblongata;thalamus;occipital lobe;cerebellum peduncles;hypothalamus;spinal cord;pons;caudate nucleus;skeletal muscle;subthalamic nucleus;thyroid;prefrontal cortex;globus pallidus;cingulate cortex;parietal lobe;
BIN2	499804	0	0	1	6	superior cervical ganglion;lymph node;white blood cells;whole blood;tonsil;
BIN3	76152707	0	0	1	4	superior cervical ganglion;skeletal muscle;
BIRC2	46395808	0	0	77	243	superior cervical ganglion;ciliary ganglion;trigeminal ganglion;
BIRC3	46295409	0	0	46	155	NA
BIRC5	68340105	0	0	32	69	dorsal root ganglion;testis - interstitial;superior cervical ganglion;testis - seminiferous tubule;testis;tumor;atrioventricular node;trigeminal ganglion;
BIRC6	38875405	0	0	11	48	NA
BIRC7	1005137	0	0	17	33	dorsal root ganglion;superior cervical ganglion;ciliary ganglion;atrioventricular node;trigeminal ganglion;
BIRC8	427680	0	0	12	15	NA
BIVM	19553308	0	0	0	1	NA
BLACE	NA	0	0	0	0	NA
BLCAP	79036705	0	0	3	3	NA
BLID	14385805	0	0	9	2	NA
BLK	47691603	0	0	12	14	tonsil;
BLM	99734203	0	0	27	113	dorsal root ganglion;superior cervical ganglion;globus pallidus;ciliary ganglion;atrioventricular node;trigeminal ganglion;skeletal muscle;
BLMH	51666803	0	0	14	35	superior cervical ganglion;
BLNK	81705107	0	0	16	46	superior cervical ganglion;
BLOC1S1	1814311	0	0	17	16	superior cervical ganglion;subthalamic nucleus;pons;skeletal muscle;cingulate cortex;
BLOC1S2	1071291	0	0	22	18	whole brain;amygdala;occipital lobe;subthalamic nucleus;hypothalamus;cingulate cortex;parietal lobe;
BLOC1S3	1230654	0	0	10	6	NA
BLOC1S4	NA	0	0	7	4	whole brain;trigeminal ganglion;
BLOC1S5	NA	0	0	10	12	NA
BLOC1S6	NA	0	0	47	44	superior cervical ganglion;globus pallidus;ciliary ganglion;trigeminal ganglion;
BLVRA	69095709	0	0	1	8	superior cervical ganglion;trigeminal ganglion;
BLVRB	1010633	0	0	3	8	fetal liver;lung;liver;bone marrow;
BLZF1	28630002	0	0	39	52	dorsal root ganglion;superior cervical ganglion;ciliary ganglion;trigeminal ganglion;skeletal muscle;
BMF	884609	0	0	10	22	NA
BMI1	19591408	0	0	65	429	NA
BMP1	58745409	0	0	6	3	dorsal root ganglion;superior cervical ganglion;smooth muscle;heart;pons;atrioventricular node;subthalamic nucleus;placenta;liver;globus pallidus;ciliary ganglion;trigeminal ganglion;cingulate cortex;parietal lobe;
BMP10	40421503	0	0	1	4	superior cervical ganglion;atrioventricular node;
BMP15	15213054	0	0	0	0	NA
BMP2	44204054	0	0	13	13	NA
BMP2K	23470704	0	0	4	7	superior cervical ganglion;
BMP2KL	NA	0	0	0	0	NA
BMP3	10953023	0	0	4	2	superior cervical ganglion;globus pallidus;pons;atrioventricular node;skeletal muscle;
BMP4	25291506	0	0	7	8	superior cervical ganglion;trigeminal ganglion;skeletal muscle;
BMP5	68577062	0	0	0	0	NA
BMP6	83085003	0	0	0	5	superior cervical ganglion;
BMP7	20787107	0	0	10	25	NA
BMP8A	1026100	0	0	0	0	NA
BMP8B	97579805	0	0	4	4	NA
BMPER	20465092	0	0	0	0	NA
BMPR1A	37982607	0	0	32	42	NA
BMPR1B	11986408	0	0	3	22	dorsal root ganglion;superior cervical ganglion;appendix;ciliary ganglion;trigeminal ganglion;skeletal muscle;
BMPR2	36948304	0	0	3	41	NA
BMS1	420649	0	0	3	15	NA
BMX	18827302	0	0	9	29	dorsal root ganglion;superior cervical ganglion;skeletal muscle;
BNC1	20668708	0	0	0	1	superior cervical ganglion;testis;skeletal muscle;
BNC2	37329069	0	0	1	2	NA
BNIP1	48307605	0	0	0	13	dorsal root ganglion;superior cervical ganglion;testis - interstitial;liver;globus pallidus;appendix;ciliary ganglion;pons;atrioventricular node;trigeminal ganglion;skeletal muscle;
BNIP2	52184405	0	0	9	25	NA
BNIP3	12362404	0	0	19	30	NA
BNIP3L	194595	0	0	34	35	NA
BNIPL	1614665	0	0	8	20	ciliary ganglion;atrioventricular node;
BOC	43718507	0	0	2	5	dorsal root ganglion;superior cervical ganglion;ciliary ganglion;trigeminal ganglion;
BOD1	25506808	0	0	0	7	testis - interstitial;testis - seminiferous tubule;testis;skeletal muscle;
BOD1L1	NA	0	0	1	9	testis - interstitial;testis - seminiferous tubule;globus pallidus;pons;trigeminal ganglion;cingulate cortex;parietal lobe;
BOD1L2	NA	0	0	0	0	NA
BOK	1214632	0	0	1	5	liver;prefrontal cortex;
BOLA1	79897502	0	0	4	5	NA
BOLA2	NA	0	0	4	13	NA
BOLA2B	1906000	0	0	0	6	NA
BOLA3	1023516	0	0	0	1	NA
BOLL	63900005	0	0	9	9	dorsal root ganglion;superior cervical ganglion;testis - interstitial;testis - seminiferous tubule;testis;ciliary ganglion;atrioventricular node;trigeminal ganglion;
BOP1	2658322	0	0	12	44	NA
BORA	NA	0	0	4	12	NA
BPESC1	NA	0	0	0	0	NA
BPGM	38887806	0	0	8	12	dorsal root ganglion;superior cervical ganglion;fetal liver;placenta;globus pallidus;ciliary ganglion;bone marrow;
BPHL	44407406	0	0	0	5	NA
BPI	56248506	0	0	0	0	testis - interstitial;testis;trigeminal ganglion;bone marrow;
BPIFA1	NA	0	0	2	5	superior cervical ganglion;trachea;trigeminal ganglion;
BPIFA2	NA	0	0	1	1	superior cervical ganglion;salivary gland;ciliary ganglion;trigeminal ganglion;
BPIFA3	NA	0	0	0	0	NA
BPIFA4P	NA	0	0	0	0	NA
BPIFB1	NA	0	0	0	0	lung;trachea;thymus;
BPIFB2	NA	0	0	0	0	superior cervical ganglion;trachea;ciliary ganglion;atrioventricular node;
BPIFB3	NA	0	0	1	1	NA
BPIFB4	NA	0	0	0	0	NA
BPIFB6	NA	0	0	0	0	NA
BPIFC	NA	0	0	0	0	NA
BPNT1	63872901	0	0	3	6	NA
BPTF	77272908	0	0	6	34	superior cervical ganglion;occipital lobe;
BPY2	NA	0	0	0	2	NA
BRAF	30519007	1	0	61	61	dorsal root ganglion;superior cervical ganglion;testis;ciliary ganglion;atrioventricular node;pons;trigeminal ganglion;
BRAP	59144403	0	0	10	36	superior cervical ganglion;testis - interstitial;testis - seminiferous tubule;prefrontal cortex;testis;ciliary ganglion;white blood cells;trigeminal ganglion;pituitary;skeletal muscle;
BRAT1	NA	0	0	0	16	superior cervical ganglion;
BRCA1	1466229	1	1	96	922	dorsal root ganglion;superior cervical ganglion;testis;appendix;tumor;ciliary ganglion;atrioventricular node;pons;skeletal muscle;
BRCA2	221300	1	1	39	126	NA
BRCC3	NA	0	0	20	105	dorsal root ganglion;superior cervical ganglion;atrioventricular node;pons;trigeminal ganglion;skeletal muscle;
BRD1	NA	0	0	3	13	testis - interstitial;superior cervical ganglion;testis - seminiferous tubule;testis;ciliary ganglion;trigeminal ganglion;skeletal muscle;cerebellum;
BRD2	1276842	0	0	6	17	NA
BRD3	49557504	0	0	4	9	superior cervical ganglion;cerebellum;
BRD4	55708302	0	0	29	77	superior cervical ganglion;testis - seminiferous tubule;placenta;temporal lobe;prefrontal cortex;testis;cingulate cortex;skeletal muscle;
BRD7	30395302	0	0	23	37	NA
BRD8	1085933	0	0	17	29	testis - interstitial;superior cervical ganglion;testis - seminiferous tubule;prefrontal cortex;testis;globus pallidus;atrioventricular node;trigeminal ganglion;skeletal muscle;parietal lobe;cingulate cortex;
BRD9	87534206	0	0	1	5	thalamus;prefrontal cortex;testis;pons;
BRDT	31166109	0	0	1	4	superior cervical ganglion;testis - interstitial;testis - seminiferous tubule;testis;
BRE	53666302	0	0	27	85	amygdala;dorsal root ganglion;superior cervical ganglion;adrenal gland;adrenal cortex;prefrontal cortex;testis;atrioventricular node;kidney;parietal lobe;
BRF1	89997902	0	0	2	21	dorsal root ganglion;subthalamic nucleus;superior cervical ganglion;cerebellum peduncles;globus pallidus;ciliary ganglion;atrioventricular node;trigeminal ganglion;cingulate cortex;skeletal muscle;skin;
BRF2	66077901	0	0	53	28	dorsal root ganglion;superior cervical ganglion;subthalamic nucleus;ciliary ganglion;atrioventricular node;pons;caudate nucleus;trigeminal ganglion;skeletal muscle;parietal lobe;
BRI3	56692802	0	0	0	1	NA
BRI3BP	1000229	0	0	2	5	cerebellum peduncles;atrioventricular node;
BRICD5	NA	0	0	1	1	NA
BRINP1	NA	0	0	6	17	NA
BRINP2	NA	0	0	0	1	NA
BRINP3	NA	0	0	0	2	NA
BRIP1	32635703	0	0	8	41	dorsal root ganglion;
BRIX1	24190502	0	0	12	31	superior cervical ganglion;trigeminal ganglion;
BRK1	NA	0	0	18	12	NA
BRMS1	1963418	0	0	37	53	superior cervical ganglion;atrioventricular node;parietal lobe;
BRMS1L	18827103	0	0	7	19	NA
BROX	NA	0	0	1	7	superior cervical ganglion;globus pallidus;ciliary ganglion;skeletal muscle;
BRPF1	95540804	0	0	2	11	testis - interstitial;testis - seminiferous tubule;cerebellum peduncles;testis;ciliary ganglion;trigeminal ganglion;
BRPF3	82154207	0	0	5	2	superior cervical ganglion;ciliary ganglion;atrioventricular node;trigeminal ganglion;
BRS3	37498808	0	0	0	0	NA
BRSK1	1032110	0	0	2	4	whole brain;amygdala;subthalamic nucleus;
BRSK2	1234040	0	0	1	10	whole brain;amygdala;cerebellum peduncles;prefrontal cortex;parietal lobe;cerebellum;
BRWD1	383347	0	0	3	13	superior cervical ganglion;uterus corpus;ciliary ganglion;trigeminal ganglion;skeletal muscle;
BRWD3	15015208	0	0	1	2	NA
BSCL2	2425755	0	0	8	14	amygdala;whole brain;thalamus;medulla oblongata;occipital lobe;testis - interstitial;cerebellum peduncles;hypothalamus;temporal lobe;pons;caudate nucleus;subthalamic nucleus;testis - seminiferous tubule;fetal brain;prefrontal cortex;globus pallidus;testis;cingulate cortex;pituitary;parietal lobe;cerebellum;
BSDC1	1529661	0	0	1	3	superior cervical ganglion;testis - seminiferous tubule;placenta;prefrontal cortex;testis;cingulate cortex;cerebellum;
BSG	1647685	0	0	7	40	NA
BSN	1657622	0	0	1	6	amygdala;whole brain;thalamus;occipital lobe;medulla oblongata;superior cervical ganglion;cerebellum peduncles;temporal lobe;pons;caudate nucleus;subthalamic nucleus;prefrontal cortex;globus pallidus;parietal lobe;cingulate cortex;cerebellum;
BSND	45476506	0	0	2	2	NA
BSPH1	NA	0	0	0	0	NA
BSPRY	39018508	0	0	1	0	NA
BST1	17434403	0	0	1	2	whole blood;bone marrow;
BST2	89912701	0	0	3	13	ovary;adrenal gland;placenta;adrenal cortex;liver;white blood cells;
BSX	69866406	0	0	0	0	NA
BTAF1	36607603	0	0	5	15	superior cervical ganglion;testis - seminiferous tubule;white blood cells;
BTBD1	38497308	0	0	3	22	amygdala;occipital lobe;medulla oblongata;subthalamic nucleus;testis - seminiferous tubule;globus pallidus;testis;cingulate cortex;parietal lobe;skeletal muscle;
BTBD10	28592507	0	0	8	12	NA
BTBD11	206629	0	0	0	0	NA
BTBD16	21808102	0	0	0	1	superior cervical ganglion;globus pallidus;ciliary ganglion;atrioventricular node;trigeminal ganglion;
BTBD17	36222607	0	0	0	0	NA
BTBD18	NA	0	0	0	0	NA
BTBD19	NA	0	0	0	0	NA
BTBD2	1899295	0	0	28	39	whole brain;amygdala;dorsal root ganglion;medulla oblongata;subthalamic nucleus;temporal lobe;prefrontal cortex;skeletal muscle;cingulate cortex;cerebellum;
BTBD3	59672038	0	0	1	7	amygdala;cerebellum peduncles;prefrontal cortex;parietal lobe;cerebellum;
BTBD6	92792505	0	0	2	5	testis - interstitial;superior cervical ganglion;testis - seminiferous tubule;globus pallidus;testis;trigeminal ganglion;skeletal muscle;cerebellum;
BTBD7	32175507	0	0	0	2	superior cervical ganglion;parietal lobe;skeletal muscle;
BTBD8	22007005	0	0	1	2	superior cervical ganglion;globus pallidus;ciliary ganglion;atrioventricular node;trigeminal ganglion;
BTBD9	29524103	0	0	2	10	superior cervical ganglion;subthalamic nucleus;ciliary ganglion;atrioventricular node;pons;trigeminal ganglion;skeletal muscle;
BTC	11087005	0	0	4	2	NA
BTD	43310201	0	0	0	1	dorsal root ganglion;placenta;liver;testis;trigeminal ganglion;
BTF3	43973105	0	0	14	27	uterus;placenta;thyroid;white blood cells;
BTF3L4	65809502	0	0	2	26	NA
BTG1	11472804	0	0	10	24	prostate;placenta;white blood cells;whole blood;thymus;cerebellum;bone marrow;
BTG2	57455302	0	0	8	24	superior cervical ganglion;adrenal cortex;ciliary ganglion;atrioventricular node;kidney;trigeminal ganglion;skeletal muscle;
BTG3	10106808	0	0	3	6	fetal liver;superior cervical ganglion;testis - interstitial;testis - seminiferous tubule;testis;trigeminal ganglion;
BTG4	38363109	0	0	0	2	testis - interstitial;testis - seminiferous tubule;testis;atrioventricular node;skeletal muscle;
BTK	37436401	0	0	48	88	superior cervical ganglion;ciliary ganglion;
BTLA	30435309	0	0	3	2	NA
BTN1A1	42601907	0	0	1	2	superior cervical ganglion;
BTN2A1	38431002	0	0	0	4	dorsal root ganglion;superior cervical ganglion;ciliary ganglion;pons;atrioventricular node;trigeminal ganglion;cerebellum;
BTN2A2	37828605	0	0	3	3	dorsal root ganglion;superior cervical ganglion;ciliary ganglion;pons;trigeminal ganglion;skeletal muscle;
BTN2A3P	NA	0	0	0	0	superior cervical ganglion;
BTN3A1	38431002	0	0	1	4	superior cervical ganglion;skeletal muscle;
BTN3A2	37828605	0	0	0	3	white blood cells;whole blood;skeletal muscle;
BTN3A3	38431002	0	0	2	5	superior cervical ganglion;white blood cells;
BTNL10	NA	0	0	0	0	NA
BTNL2	1582117	0	0	0	1	NA
BTNL3	89323604	0	0	0	0	dorsal root ganglion;subthalamic nucleus;superior cervical ganglion;testis - seminiferous tubule;globus pallidus;ciliary ganglion;atrioventricular node;trigeminal ganglion;skeletal muscle;
BTNL8	78385605	0	0	1	1	superior cervical ganglion;appendix;whole blood;skeletal muscle;
BTNL9	89323604	0	0	0	0	globus pallidus;ciliary ganglion;atrioventricular node;
BTRC	64931503	0	0	85	364	NA
BUB1	NA	0	0	70	44	dorsal root ganglion;subthalamic nucleus;testis - interstitial;superior cervical ganglion;testis - seminiferous tubule;tumor;testis;appendix;ciliary ganglion;atrioventricular node;trigeminal ganglion;skeletal muscle;
BUB1B	87637208	0	0	47	127	superior cervical ganglion;tumor;testis;
BUB3	21380809	0	0	38	81	NA
BUD13	41933905	0	0	5	5	superior cervical ganglion;testis;ciliary ganglion;
BUD31	1327454	0	0	5	27	testis - interstitial;testis - seminiferous tubule;testis;
BVES	10890407	0	0	1	55	dorsal root ganglion;testis - interstitial;superior cervical ganglion;globus pallidus;ciliary ganglion;atrioventricular node;trigeminal ganglion;skeletal muscle;skin;
BYSL	43707502	0	0	73	100	skeletal muscle;
BZRAP1	81033207	0	0	1	20	superior cervical ganglion;
BZW1	62096705	0	0	11	27	NA
BZW2	32603502	0	0	7	30	placenta;skeletal muscle;
C10orf10	NA	0	0	8	7	uterus corpus;olfactory bulb;placenta;beta cell islets;appendix;ciliary ganglion;trigeminal ganglion;
C10orf105	NA	0	0	0	0	NA
C10orf107	79162004	0	0	0	0	superior cervical ganglion;globus pallidus;ciliary ganglion;
C10orf11	29385085	0	0	0	0	NA
C10orf111	25489908	0	0	0	0	NA
C10orf112	NA	0	0	0	0	NA
C10orf113	NA	0	0	0	0	NA
C10orf115	NA	0	0	0	0	NA
C10orf118	27561908	0	0	0	0	NA
C10orf12	1008851	0	0	3	6	dorsal root ganglion;superior cervical ganglion;subthalamic nucleus;appendix;ciliary ganglion;pons;atrioventricular node;trigeminal ganglion;skeletal muscle;parietal lobe;
C10orf120	32141504	0	0	0	0	NA
C10orf126	NA	0	0	0	0	NA
C10orf128	NA	0	0	0	0	NA
C10orf131	NA	0	0	0	0	NA
C10orf2	1020226	0	0	1	6	dorsal root ganglion;
C10orf25	75634	0	0	0	0	NA
C10orf32	71186201	0	0	0	1	superior cervical ganglion;adrenal gland;ciliary ganglion;
C10orf35	82412507	0	0	1	2	NA
C10orf40	NA	0	0	0	0	NA
C10orf53	NA	0	0	0	0	NA
C10orf54	NA	0	0	2	5	NA
C10orf55	NA	0	0	0	1	NA
C10orf62	NA	0	0	11	12	NA
C10orf67	77657	0	0	0	0	NA
C10orf68	493605	0	0	0	0	dorsal root ganglion;superior cervical ganglion;subthalamic nucleus;testis - interstitial;testis - seminiferous tubule;globus pallidus;testis;ciliary ganglion;atrioventricular node;trigeminal ganglion;skeletal muscle;
C10orf71	NA	0	0	0	0	NA
C10orf76	93205301	0	0	0	6	superior cervical ganglion;uterus corpus;white blood cells;pons;atrioventricular node;skeletal muscle;
C10orf82	19535806	0	0	1	1	NA
C10orf85	NA	0	0	0	0	NA
C10orf88	28237308	0	0	4	6	NA
C10orf90	12292506	0	0	0	2	superior cervical ganglion;ciliary ganglion;atrioventricular node;
C10orf91	15261108	0	0	0	0	NA
C10orf95	87172509	0	0	1	0	dorsal root ganglion;superior cervical ganglion;subthalamic nucleus;globus pallidus;ciliary ganglion;atrioventricular node;pons;trigeminal ganglion;skin;skeletal muscle;
C10orf99	21619102	0	0	0	0	NA
C11orf1	43751302	0	0	1	1	dorsal root ganglion;superior cervical ganglion;appendix;ciliary ganglion;trigeminal ganglion;
C11orf16	54843304	0	0	2	2	superior cervical ganglion;appendix;globus pallidus;ciliary ganglion;atrioventricular node;pons;trigeminal ganglion;parietal lobe;skeletal muscle;
C11orf21	NA	0	0	0	0	NA
C11orf24	83315609	0	0	0	0	dorsal root ganglion;superior cervical ganglion;liver;trigeminal ganglion;cingulate cortex;
C11orf30	268174	0	0	4	23	superior cervical ganglion;ciliary ganglion;pons;
C11orf31	92117702	0	0	1	1	NA
C11orf34	NA	0	0	0	0	NA
C11orf39	NA	0	0	0	0	NA
C11orf40	19076905	0	0	0	0	NA
C11orf42	46663509	0	0	0	0	NA
C11orf44	NA	0	0	0	0	NA
C11orf45	NA	0	0	0	1	NA
C11orf48	2425755	0	0	0	0	adipose tissue;skeletal muscle;
C11orf49	1268399	0	0	12	14	whole brain;amygdala;occipital lobe;medulla oblongata;thalamus;cerebellum peduncles;hypothalamus;temporal lobe;caudate nucleus;subthalamic nucleus;testis - seminiferous tubule;prefrontal cortex;globus pallidus;testis;parietal lobe;cingulate cortex;cerebellum;
C11orf52	43751302	0	0	1	2	superior cervical ganglion;atrioventricular node;
C11orf53	20953108	0	0	1	2	NA
C11orf54	29067705	0	0	4	10	dorsal root ganglion;fetal liver;superior cervical ganglion;ciliary ganglion;atrioventricular node;kidney;trigeminal ganglion;
C11orf57	389805	0	0	14	14	dorsal root ganglion;subthalamic nucleus;superior cervical ganglion;testis - seminiferous tubule;appendix;ciliary ganglion;atrioventricular node;pons;trigeminal ganglion;
C11orf58	46670001	0	0	24	48	amygdala;superior cervical ganglion;caudate nucleus;
C11orf63	67500207	0	0	1	4	dorsal root ganglion;testis - interstitial;testis - seminiferous tubule;testis;ciliary ganglion;atrioventricular node;trigeminal ganglion;skeletal muscle;
C11orf65	40548605	0	0	4	5	NA
C11orf68	3779084	0	0	7	8	NA
C11orf70	42098805	0	0	0	4	NA
C11orf71	15760907	0	0	2	3	testis;
C11orf72	NA	0	0	0	0	NA
C11orf73	36610803	0	0	4	2	dorsal root ganglion;superior cervical ganglion;globus pallidus;ciliary ganglion;atrioventricular node;trigeminal ganglion;
C11orf74	96245069	0	0	3	3	superior cervical ganglion;testis - interstitial;testis - seminiferous tubule;testis;ciliary ganglion;trigeminal ganglion;
C11orf80	1534660	0	0	0	1	testis - interstitial;tongue;testis;
C11orf83	2425755	0	0	0	0	NA
C11orf84	1320765	0	0	2	11	superior cervical ganglion;atrioventricular node;
C11orf85	3151458	0	0	0	0	NA
C11orf86	NA	0	0	0	0	NA
C11orf87	32039046	0	0	9	9	subthalamic nucleus;superior cervical ganglion;globus pallidus;ciliary ganglion;atrioventricular node;trigeminal ganglion;skin;
C11orf88	40107402	0	0	0	0	NA
C11orf91	NA	0	0	0	0	NA
C11orf94	42782004	0	0	0	0	NA
C11orf95	NA	0	0	0	0	whole brain;superior cervical ganglion;subthalamic nucleus;fetal brain;prefrontal cortex;ciliary ganglion;atrioventricular node;trigeminal ganglion;
C11orf96	NA	0	0	0	0	NA
C12orf10	1689542	0	0	8	25	testis - interstitial;testis;
C12orf29	15232501	0	0	0	7	amygdala;dorsal root ganglion;superior cervical ganglion;subthalamic nucleus;occipital lobe;medulla oblongata;temporal lobe;prefrontal cortex;globus pallidus;ciliary ganglion;atrioventricular node;trigeminal ganglion;parietal lobe;
C12orf36	54850103	0	0	0	0	NA
C12orf39	51883701	0	0	0	0	superior cervical ganglion;ciliary ganglion;pons;trigeminal ganglion;skeletal muscle;
C12orf4	28327708	0	0	0	4	dorsal root ganglion;medulla oblongata;superior cervical ganglion;uterus corpus;globus pallidus;ciliary ganglion;atrioventricular node;pons;trigeminal ganglion;skeletal muscle;parietal lobe;cingulate cortex;
C12orf40	72641031	0	0	1	1	NA
C12orf42	56875305	0	0	0	0	NA
C12orf43	1225663	0	0	0	2	NA
C12orf44	46806703	0	0	0	0	cerebellum;
C12orf45	51425406	0	0	2	5	dorsal root ganglion;superior cervical ganglion;ciliary ganglion;atrioventricular node;trigeminal ganglion;skeletal muscle;
C12orf49	22897109	0	0	2	3	dorsal root ganglion;superior cervical ganglion;ciliary ganglion;pons;atrioventricular node;trigeminal ganglion;
C12orf50	152672	0	0	1	1	NA
C12orf52	41742605	0	0	0	0	NA
C12orf54	90489107	0	0	0	0	NA
C12orf55	NA	0	0	0	0	dorsal root ganglion;
C12orf56	47508303	0	0	0	0	testis - interstitial;superior cervical ganglion;testis - seminiferous tubule;testis;globus pallidus;ciliary ganglion;atrioventricular node;
C12orf57	2704950	0	0	0	10	NA
C12orf60	34072802	0	0	1	0	dorsal root ganglion;testis - interstitial;superior cervical ganglion;testis - seminiferous tubule;testis;ciliary ganglion;
C12orf61	29902601	0	0	0	0	NA
C12orf65	1014179	0	0	1	3	testis - interstitial;superior cervical ganglion;testis - seminiferous tubule;globus pallidus;ciliary ganglion;pons;atrioventricular node;trigeminal ganglion;cingulate cortex;cerebellum;
C12orf66	47209604	0	0	0	0	NA
C12orf71	48930905	0	0	0	0	NA
C12orf73	NA	0	0	0	1	NA
C12orf74	20877206	0	0	0	0	NA
C12orf75	NA	0	0	0	2	NA
C12orf76	1009535	0	0	2	0	amygdala;whole brain;occipital lobe;globus pallidus;cingulate cortex;
C12orf77	25139809	0	0	0	0	NA
C12orf79	NA	0	0	0	0	NA
C14orf1	63920308	0	0	63	65	dorsal root ganglion;testis - interstitial;superior cervical ganglion;testis - seminiferous tubule;testis;ciliary ganglion;
C14orf105	15071505	0	0	16	16	ciliary ganglion;trigeminal ganglion;skeletal muscle;cingulate cortex;
C14orf119	1261207	0	0	1	1	NA
C14orf132	NA	0	0	0	0	NA
C14orf142	325787	0	0	1	17	dorsal root ganglion;ciliary ganglion;
C14orf144	NA	0	0	0	0	NA
C14orf159	24020602	0	0	1	2	NA
C14orf166	17678309	0	0	8	59	testis - interstitial;testis - seminiferous tubule;testis;tumor;white blood cells;
C14orf177	15782302	0	0	0	0	superior cervical ganglion;trigeminal ganglion;cerebellum;
C14orf178	42920704	0	0	1	0	NA
C14orf180	62525208	0	0	0	0	NA
C14orf182	68907509	0	0	0	0	NA
C14orf183	74726506	0	0	0	0	NA
C14orf2	69456507	0	0	0	2	whole brain;amygdala;medulla oblongata;occipital lobe;thalamus;heart;cerebellum peduncles;hypothalamus;temporal lobe;pons;caudate nucleus;subthalamic nucleus;prefrontal cortex;globus pallidus;parietal lobe;cingulate cortex;cerebellum;
C14orf23	NA	0	0	0	0	NA
C14orf28	22847808	0	0	0	0	dorsal root ganglion;testis;atrioventricular node;
C14orf37	28531902	0	0	0	0	dorsal root ganglion;superior cervical ganglion;ciliary ganglion;pons;atrioventricular node;trigeminal ganglion;skeletal muscle;cerebellum;
C14orf39	32544602	0	0	0	0	superior cervical ganglion;ciliary ganglion;atrioventricular node;trigeminal ganglion;skeletal muscle;
C14orf64	NA	0	0	0	0	NA
C14orf79	85449301	0	0	0	0	NA
C14orf80	68908902	0	0	2	5	superior cervical ganglion;ciliary ganglion;pons;trigeminal ganglion;
C14orf93	1240941	0	0	1	5	superior cervical ganglion;ciliary ganglion;atrioventricular node;trigeminal ganglion;skeletal muscle;
C15orf26	26632405	0	0	0	0	NA
C15orf27	37434904	0	0	0	0	NA
C15orf32	288049	0	0	0	0	NA
C15orf37	NA	0	0	0	0	NA
C15orf38	96994202	0	0	0	0	superior cervical ganglion;ciliary ganglion;atrioventricular node;skeletal muscle;
C15orf39	84009505	0	0	3	9	testis - interstitial;superior cervical ganglion;testis - seminiferous tubule;testis;ciliary ganglion;trigeminal ganglion;
C15orf40	45216808	0	0	0	3	superior cervical ganglion;liver;atrioventricular node;trigeminal ganglion;skeletal muscle;
C15orf41	74455081	0	0	1	2	ciliary ganglion;atrioventricular node;
C15orf43	70660002	0	0	0	1	testis - interstitial;superior cervical ganglion;testis - seminiferous tubule;
C15orf48	21458505	0	0	2	2	testis - interstitial;testis - seminiferous tubule;testis;atrioventricular node;
C15orf52	87264505	0	0	0	2	NA
C15orf53	98316015	0	0	0	0	NA
C15orf54	25118103	0	0	0	0	NA
C15orf56	NA	0	0	0	0	NA
C15orf57	89277507	0	0	1	1	NA
C15orf59	31313107	0	0	1	2	NA
C15orf61	NA	0	0	0	0	whole brain;testis - interstitial;testis - seminiferous tubule;testis;skeletal muscle;cerebellum;
C15orf62	NA	0	0	0	0	NA
C15orf65	NA	0	0	0	0	NA
C16orf13	1115707	0	0	0	2	whole brain;heart;temporal lobe;liver;tumor;caudate nucleus;
C16orf3	NA	0	0	0	0	NA
C16orf45	54440206	0	0	3	6	amygdala;whole brain;occipital lobe;subthalamic nucleus;medulla oblongata;temporal lobe;prefrontal cortex;globus pallidus;pons;cingulate cortex;parietal lobe;
C16orf46	25951309	0	0	0	0	superior cervical ganglion;trigeminal ganglion;cerebellum;
C16orf47	NA	0	0	0	1	NA
C16orf52	NA	0	0	0	0	NA
C16orf54	NA	0	0	0	1	NA
C16orf58	82645204	0	0	1	3	superior cervical ganglion;liver;cingulate cortex;
C16orf59	2085452	0	0	4	8	fetal liver;superior cervical ganglion;skeletal muscle;pituitary;
C16orf62	34003107	0	0	0	3	testis - interstitial;superior cervical ganglion;testis;pons;cingulate cortex;parietal lobe;
C16orf70	1093307	0	0	2	6	NA
C16orf71	71723502	0	0	0	0	dorsal root ganglion;testis - interstitial;testis - seminiferous tubule;testis;ciliary ganglion;pons;trigeminal ganglion;
C16orf72	40155406	0	0	1	4	NA
C16orf74	39098504	0	0	4	4	dorsal root ganglion;superior cervical ganglion;ciliary ganglion;atrioventricular node;trigeminal ganglion;skeletal muscle;skin;
C16orf78	18490023	0	0	2	3	testis - interstitial;testis - seminiferous tubule;testis;atrioventricular node;pons;skeletal muscle;
C16orf80	89814202	0	0	0	0	amygdala;whole brain;testis - interstitial;testis;
C16orf82	20216005	0	0	0	0	NA
C16orf86	1157184	0	0	0	0	NA
C16orf87	46914405	0	0	3	6	superior cervical ganglion;testis - interstitial;testis - seminiferous tubule;testis;ciliary ganglion;atrioventricular node;pons;
C16orf89	594046	0	0	0	1	superior cervical ganglion;thyroid;atrioventricular node;trigeminal ganglion;
C16orf90	80549406	0	0	0	0	NA
C16orf91	1211641	0	0	0	0	NA
C16orf92	NA	0	0	0	0	NA
C16orf93	1632278	0	0	0	1	NA
C16orf95	NA	0	0	0	0	testis - interstitial;superior cervical ganglion;testis - seminiferous tubule;testis;
C16orf96	NA	0	0	0	0	NA
C16orf97	NA	0	0	0	0	NA
C17orf100	66395301	0	0	0	0	NA
C17orf102	22278904	0	0	0	0	NA
C17orf104	1297937	0	0	0	0	dorsal root ganglion;superior cervical ganglion;testis - interstitial;testis - seminiferous tubule;testis;atrioventricular node;
C17orf105	NA	0	0	0	0	NA
C17orf107	NA	0	0	0	0	NA
C17orf112	NA	0	0	0	0	NA
C17orf47	89283807	0	0	0	0	NA
C17orf49	1696302	0	0	1	15	NA
C17orf50	675201	0	0	0	0	NA
C17orf51	NA	0	0	0	0	NA
C17orf53	93075001	0	0	1	3	superior cervical ganglion;pons;trigeminal ganglion;
C17orf58	85444308	0	0	0	0	NA
C17orf59	1381225	0	0	4	5	NA
C17orf62	NA	0	0	3	3	white blood cells;skeletal muscle;
C17orf64	43688807	0	0	0	0	testis - interstitial;superior cervical ganglion;testis - seminiferous tubule;testis;ciliary ganglion;atrioventricular node;trigeminal ganglion;parietal lobe;
C17orf67	30632902	0	0	2	2	NA
C17orf70	NA	0	0	5	18	superior cervical ganglion;parietal lobe;
C17orf74	1906324	0	0	0	0	NA
C17orf75	679038	0	0	0	2	testis - seminiferous tubule;trigeminal ganglion;
C17orf77	69849009	0	0	0	0	NA
C17orf78	49894209	0	0	0	0	NA
C17orf80	205112	0	0	0	0	dorsal root ganglion;superior cervical ganglion;subthalamic nucleus;testis - interstitial;testis - seminiferous tubule;testis;globus pallidus;ciliary ganglion;pons;atrioventricular node;trigeminal ganglion;skeletal muscle;bone marrow;
C17orf82	29219903	0	0	4	4	NA
C17orf85	50543004	0	0	4	13	superior cervical ganglion;appendix;ciliary ganglion;pons;atrioventricular node;trigeminal ganglion;skeletal muscle;parietal lobe;
C17orf89	NA	0	0	0	0	NA
C17orf96	NA	0	0	0	2	NA
C17orf97	24887508	0	0	0	3	NA
C17orf98	1198833	0	0	0	0	NA
C17orf99	NA	0	0	0	0	fetal liver;
C18orf12	NA	0	0	0	0	NA
C18orf15	NA	0	0	0	0	NA
C18orf21	39899909	0	0	0	2	dorsal root ganglion;testis - interstitial;superior cervical ganglion;testis - seminiferous tubule;testis;globus pallidus;ciliary ganglion;atrioventricular node;cingulate cortex;
C18orf25	41307302	0	0	5	21	dorsal root ganglion;superior cervical ganglion;ciliary ganglion;atrioventricular node;trigeminal ganglion;skeletal muscle;
C18orf32	23626701	0	0	4	4	NA
C18orf42	NA	0	0	0	0	NA
C18orf54	109698	0	0	3	4	NA
C18orf63	NA	0	0	0	0	NA
C18orf8	32960401	0	0	1	10	superior cervical ganglion;testis;skeletal muscle;
C19orf10	92160209	0	0	0	0	prostate;liver;trigeminal ganglion;
C19orf12	223109	0	0	1	2	globus pallidus;atrioventricular node;trigeminal ganglion;cingulate cortex;
C19orf18	1252385	0	0	0	1	NA
C19orf24	2214581	0	0	0	0	NA
C19orf25	2352825	0	0	7	11	NA
C19orf26	2214581	0	0	1	1	ciliary ganglion;cingulate cortex;
C19orf35	1603571	0	0	0	0	NA
C19orf40	48191001	0	0	2	21	superior cervical ganglion;skeletal muscle;
C19orf43	1959466	0	0	3	9	NA
C19orf44	81549407	0	0	2	3	trigeminal ganglion;
C19orf45	60928606	0	0	0	0	NA
C19orf47	1006719	0	0	1	4	cerebellum;
C19orf48	65567302	0	0	0	0	prostate;tumor;
C19orf52	2009333	0	0	0	5	superior cervical ganglion;ciliary ganglion;atrioventricular node;skeletal muscle;
C19orf53	76721308	0	0	0	3	NA
C19orf54	1127178	0	0	0	1	dorsal root ganglion;superior cervical ganglion;testis - seminiferous tubule;atrioventricular node;trigeminal ganglion;
C19orf57	84260101	0	0	29	29	dorsal root ganglion;superior cervical ganglion;globus pallidus;ciliary ganglion;pons;atrioventricular node;trigeminal ganglion;skeletal muscle;
C19orf60	1395948	0	0	7	7	amygdala;whole brain;thalamus;medulla oblongata;cerebellum peduncles;hypothalamus;temporal lobe;pons;skeletal muscle;prostate;prefrontal cortex;liver;globus pallidus;trigeminal ganglion;parietal lobe;cingulate cortex;
C19orf66	1615603	0	0	30	33	dorsal root ganglion;superior cervical ganglion;liver;ciliary ganglion;atrioventricular node;trigeminal ganglion;
C19orf67	NA	0	0	0	0	NA
C19orf68	NA	0	0	2	3	NA
C19orf70	87999103	0	0	5	6	heart;liver;testis;cingulate cortex;
C19orf71	2160126	0	0	0	0	NA
C19orf73	2011861	0	0	3	3	NA
C19orf80	NA	0	0	1	1	dorsal root ganglion;superior cervical ganglion;liver;ciliary ganglion;fetal lung;trigeminal ganglion;skeletal muscle;parietal lobe;
C19orf81	NA	0	0	0	0	NA
C19orf82	NA	0	0	0	0	NA
C1D	21051902	0	0	4	12	NA
C1GALT1	35704005	0	0	1	3	superior cervical ganglion;ciliary ganglion;atrioventricular node;trigeminal ganglion;skeletal muscle;
C1GALT1C1	38810408	0	0	1	4	dorsal root ganglion;superior cervical ganglion;ciliary ganglion;pons;atrioventricular node;trigeminal ganglion;skeletal muscle;
C1orf100	70692208	0	0	0	0	NA
C1orf101	71627707	0	0	0	0	NA
C1orf105	135244	0	0	1	2	NA
C1orf106	54593206	0	0	1	0	NA
C1orf109	44502301	0	0	47	48	superior cervical ganglion;
C1orf110	33419408	0	0	0	2	NA
C1orf111	36364505	0	0	2	3	NA
C1orf112	21297908	0	0	0	3	superior cervical ganglion;testis - interstitial;testis;atrioventricular node;skin;
C1orf115	44740304	0	0	0	1	amygdala;whole brain;medulla oblongata;occipital lobe;temporal lobe;caudate nucleus;pons;subthalamic nucleus;placenta;prefrontal cortex;globus pallidus;kidney;parietal lobe;cingulate cortex;
C1orf116	45141803	0	0	1	5	superior cervical ganglion;prostate;lung;temporal lobe;globus pallidus;fetal lung;atrioventricular node;trigeminal ganglion;cingulate cortex;skeletal muscle;
C1orf122	44509604	0	0	1	1	NA
C1orf123	52731608	0	0	2	7	testis - interstitial;occipital lobe;testis;
C1orf127	70248401	0	0	0	0	NA
C1orf131	38386509	0	0	0	2	superior cervical ganglion;ciliary ganglion;trigeminal ganglion;
C1orf134	NA	0	0	0	0	NA
C1orf137	NA	0	0	0	0	NA
C1orf141	44452402	0	0	0	0	NA
C1orf143	NA	0	0	0	0	NA
C1orf145	NA	0	0	0	0	NA
C1orf146	304492	0	0	0	0	NA
C1orf147	NA	0	0	0	0	NA
C1orf158	14123905	0	0	0	0	NA
C1orf159	2134483	0	0	0	0	superior cervical ganglion;trigeminal ganglion;
C1orf162	39729908	0	0	0	0	NA
C1orf167	NA	0	0	0	0	NA
C1orf168	39469081	0	0	1	0	whole brain;dorsal root ganglion;superior cervical ganglion;ciliary ganglion;trigeminal ganglion;skin;
C1orf173	10181207	0	0	0	0	superior cervical ganglion;testis - interstitial;atrioventricular node;
C1orf174	24897503	0	0	7	9	ciliary ganglion;atrioventricular node;trigeminal ganglion;
C1orf177	52196007	0	0	0	0	dorsal root ganglion;superior cervical ganglion;ciliary ganglion;trigeminal ganglion;
C1orf180	NA	0	0	0	0	NA
C1orf185	NA	0	0	0	0	NA
C1orf186	75585508	0	0	0	0	NA
C1orf189	2028928	0	0	2	2	NA
C1orf192	75121203	0	0	0	0	NA
C1orf194	98991207	0	0	0	0	NA
C1orf195	NA	0	0	0	0	NA
C1orf196	NA	0	0	0	0	NA
C1orf198	44679208	0	0	0	4	NA
C1orf200	NA	0	0	0	0	NA
C1orf21	25898504	0	0	1	4	amygdala;whole brain;occipital lobe;cerebellum peduncles;temporal lobe;prefrontal cortex;globus pallidus;cingulate cortex;skeletal muscle;parietal lobe;
C1orf210	1091212	0	0	0	0	NA
C1orf213	1032187	0	0	0	0	NA
C1orf216	1177566	0	0	31	31	NA
C1orf220	NA	0	0	0	0	NA
C1orf222	NA	0	0	0	0	dorsal root ganglion;superior cervical ganglion;ciliary ganglion;atrioventricular node;trigeminal ganglion;
C1orf226	36364505	0	0	0	0	NA
C1orf228	NA	0	0	0	0	NA
C1orf229	NA	0	0	0	0	NA
C1orf233	NA	0	0	0	0	NA
C1orf234	NA	0	0	0	0	NA
C1orf27	27788106	0	0	0	2	NA
C1orf43	2028928	0	0	0	7	whole brain;medulla oblongata;caudate nucleus;parietal lobe;
C1orf50	82042602	0	0	5	7	NA
C1orf51	1213150	0	0	0	0	testis - interstitial;ciliary ganglion;atrioventricular node;trigeminal ganglion;skeletal muscle;skin;
C1orf52	34874305	0	0	2	4	whole brain;amygdala;subthalamic nucleus;prefrontal cortex;globus pallidus;ciliary ganglion;atrioventricular node;
C1orf53	98526077	0	0	0	0	NA
C1orf54	1213150	0	0	0	0	NA
C1orf61	2199280	0	0	0	0	whole brain;dorsal root ganglion;amygdala;occipital lobe;superior cervical ganglion;thalamus;medulla oblongata;cerebellum peduncles;hypothalamus;spinal cord;temporal lobe;caudate nucleus;pons;atrioventricular node;skeletal muscle;subthalamic nucleus;fetal brain;prefrontal cortex;globus pallidus;ciliary ganglion;trigeminal ganglion;cingulate cortex;parietal lobe;cerebellum;
C1orf63	61383503	0	0	0	0	superior cervical ganglion;spinal cord;cingulate cortex;
C1orf64	88612008	0	0	0	1	subthalamic nucleus;atrioventricular node;
C1orf74	22031201	0	0	0	0	NA
[truncated: 17,488 more rows]

## Sheet: S2_B_Interpro features-not used
Supplementary Table 2B. InterPro protein features
Gene	InterPro description
A1BG	Alpha-1B-glycoprotein/leukocyte immunoglobulin-like receptor
A1BG	Immunoglobulin subtype
A1BG	Immunoglobulin subtype 2
A1BG	Immunoglobulin-like domain
A1CF	HnRNP R/Q splicing factor
A1CF	RNA recognition motif domain
A2M	Alpha-2-macroglobulin
A2M	Alpha-2-macroglobulin, N-terminal
A2M	Alpha-2-macroglobulin, N-terminal 2
A2M	Alpha-2-macroglobulin, thiol-ester bond-forming
A2M	Alpha-macroglobulin complement component
A2M	Alpha-macroglobulin, receptor-binding
A2M	Beta-lactamase/transpeptidase-like
A2M	Cupredoxin
A2M	Terpenoid cyclases/protein prenyltransferase alpha-alpha toroid
A2ML1	Alpha-2-macroglobulin
A2ML1	Alpha-2-macroglobulin, N-terminal
A2ML1	Alpha-2-macroglobulin, N-terminal 2
A2ML1	Alpha-2-macroglobulin, thiol-ester bond-forming
A2ML1	Alpha-macroglobulin complement component
A2ML1	Alpha-macroglobulin, receptor-binding
A2ML1	Seminal vesicle autoantigen
A2ML1	Terpenoid cyclases/protein prenyltransferase alpha-alpha toroid
A3GALT2	Glycosyl transferase, family 6
A3GALT2	Nucleotide-diphospho-sugar transferases
A4GALT	Alpha 1,4-glycosyltransferase domain
A4GALT	Glycosyltransferase, DXD sugar-binding motif
A4GNT	Alpha 1,4-glycosyltransferase domain
A4GNT	Glycosyltransferase, DXD sugar-binding motif
AAAS	WD40 repeat
AAAS	WD40-repeat-containing domain
AACS	Acetoacetyl-CoA synthase
AACS	AMP-dependent synthetase/ligase
AADAC	Alpha/Beta hydrolase fold
AADAC	Alpha/beta hydrolase fold-3
AADAC	Arylacetamide deacetylase
AADAC	Carboxylesterase, type B
AADACL2	Alpha/Beta hydrolase fold
AADACL2	Alpha/beta hydrolase fold-3
AADACL2	Arylacetamide deacetylase
AADACL2	Carboxylesterase, type B
AADACL2	Steryl acetyl hydrolase
AADACL3	Alpha/Beta hydrolase fold
AADACL3	Alpha/beta hydrolase fold-3
AADACL4	Alpha/Beta hydrolase fold
AADACL4	Alpha/beta hydrolase fold-3
AADACL4	Arylacetamide deacetylase
AADAT	Aminotransferase, class I/classII
AADAT	Pyridoxal phosphate-dependent transferase
AAED1	Alkyl hydroperoxide reductase subunit C/ Thiol specific antioxidant
AAED1	Redoxin
AAED1	Thioredoxin-like fold
AAGAB	Alpha/gamma-adaptin-binding protein p34
AAGAB	P-loop containing nucleoside triphosphate hydrolase
AAK1	Protein kinase domain
AAK1	Protein kinase-like domain
AAK1	Serine/threonine/dual specificity protein kinase, catalytic domain
AAK1	Serine-threonine/tyrosine-protein kinase catalytic domain
AAK1	Tyrosine-protein kinase, catalytic domain
AAMDC	NADH dehydrogenase [ubiquinone] 1 alpha subcomplex assembly factor 3
AAMP	WD40 repeat
AAMP	WD40-repeat-containing domain
AANAT	Acyl-CoA N-acyltransferase
AANAT	GNAT domain
AAR2	A1 cistron-splicing factor, AAR2
AARS	Alanine-tRNA ligase, class IIc
AARS	Alanine-tRNA ligase, class IIc, anti-codon-binding domain
AARS	Alanyl-tRNA synthetase, class IIc, core domain
AARS	Alanyl-tRNA synthetase, class IIc, N-terminal
AARS	DHHA1 domain
AARS	Threonyl/alanyl tRNA synthetase, class II-like, putative editing domain
AARS	Threonyl/alanyl tRNA synthetase, SAD
AARS2	Alanine-tRNA ligase, class IIc
AARS2	Alanine-tRNA ligase, class IIc, anti-codon-binding domain
AARS2	Alanyl-tRNA synthetase, class IIc, core domain
AARS2	Alanyl-tRNA synthetase, class IIc, N-terminal
AARS2	Threonyl/alanyl tRNA synthetase, class II-like, putative editing domain
AARS2	Threonyl/alanyl tRNA synthetase, SAD
AARSD1	Alanyl-tRNA synthetase, class IIc, core domain
AARSD1	Alanyl-tRNA synthetase, class IIc, N-terminal
AARSD1	Threonyl/alanyl tRNA synthetase, class II-like, putative editing domain
AARSD1	Threonyl/alanyl tRNA synthetase, SAD
AASDH	Acyl carrier protein-like
AASDH	AMP-dependent synthetase/ligase
AASDH	Pyrrolo-quinoline quinone beta-propeller repeat
AASDH	Quinonprotein alcohol dehydrogenase-like superfamily
AASDHPPT	4'-phosphopantetheinyl transferase superfamily
AASS	Alanine dehydrogenase/pyridine nucleotide transhydrogenase, NAD(H)-binding domain
AASS	Alanine dehydrogenase/pyridine nucleotide transhydrogenase, N-terminal
AASS	Saccharopine dehydrogenase / Homospermidine synthase
AATF	Apoptosis-antagonizing transcription factor, C-terminal
AATK	Protein kinase domain
AATK	Protein kinase-like domain
AATK	Serine/threonine/dual specificity protein kinase, catalytic domain
AATK	Serine-threonine/tyrosine-protein kinase catalytic domain
AATK	Tyrosine-protein kinase, catalytic domain
ABAT	4-aminobutyrate aminotransferase, eukaryotic
ABAT	Aminotransferase class-III
ABAT	Pyridoxal phosphate-dependent transferase
ABCA1	AAA+ ATPase domain
ABCA1	ABC transporter-like
ABCA1	P-loop containing nucleoside triphosphate hydrolase
ABCA10	AAA+ ATPase domain
ABCA10	ABC transporter-like
ABCA10	P-loop containing nucleoside triphosphate hydrolase
ABCA12	AAA+ ATPase domain
ABCA12	ABC transporter-like
ABCA12	P-loop containing nucleoside triphosphate hydrolase
ABCA13	AAA+ ATPase domain
ABCA13	ABC transporter-like
ABCA13	P-loop containing nucleoside triphosphate hydrolase
ABCA2	AAA+ ATPase domain
ABCA2	ABC transporter-like
ABCA2	P-loop containing nucleoside triphosphate hydrolase
ABCA3	AAA+ ATPase domain
ABCA3	ABC transporter-like
ABCA3	P-loop containing nucleoside triphosphate hydrolase
ABCA4	AAA+ ATPase domain
ABCA4	ABC transporter-like
ABCA4	P-loop containing nucleoside triphosphate hydrolase
ABCA4	Rim ABC transporter
ABCA5	AAA+ ATPase domain
ABCA5	ABC transporter-like
ABCA5	P-loop containing nucleoside triphosphate hydrolase
ABCA5	Ribosome biogenesis GTPase RsgA, putative
ABCA6	AAA+ ATPase domain
ABCA6	ABC transporter-like
ABCA6	P-loop containing nucleoside triphosphate hydrolase
ABCA7	AAA+ ATPase domain
ABCA7	ABC transporter-like
ABCA7	GroES (chaperonin 10)-like
ABCA7	P-loop containing nucleoside triphosphate hydrolase
ABCA8	AAA+ ATPase domain
ABCA8	ABC transporter-like
ABCA8	P-loop containing nucleoside triphosphate hydrolase
ABCA8	Ribosome biogenesis GTPase RsgA, putative
ABCA9	AAA+ ATPase domain
ABCA9	ABC transporter-like
ABCA9	P-loop containing nucleoside triphosphate hydrolase
ABCB1	AAA+ ATPase domain
ABCB1	ABC transporter type 1, transmembrane domain
ABCB1	ABC transporter, ATPase, putative
ABCB1	ABC transporter, transmembrane domain
ABCB1	ABC transporter-like
ABCB1	P-loop containing nucleoside triphosphate hydrolase
ABCB10	AAA+ ATPase domain
ABCB10	ABC transporter type 1, transmembrane domain
ABCB10	ABC transporter, transmembrane domain
ABCB10	ABC transporter-like
ABCB10	P-loop containing nucleoside triphosphate hydrolase
ABCB11	AAA+ ATPase domain
ABCB11	ABC transporter type 1, transmembrane domain
ABCB11	ABC transporter, transmembrane domain
ABCB11	ABC transporter-like
ABCB11	P-loop containing nucleoside triphosphate hydrolase
ABCB4	AAA+ ATPase domain
ABCB4	ABC transporter type 1, transmembrane domain
ABCB4	ABC transporter, ATPase, putative
ABCB4	ABC transporter, transmembrane domain
ABCB4	ABC transporter-like
ABCB4	P-loop containing nucleoside triphosphate hydrolase
ABCB4	Zeta toxin domain
ABCB5	AAA+ ATPase domain
ABCB5	ABC transporter type 1, transmembrane domain
ABCB5	ABC transporter, ATPase, putative
ABCB5	ABC transporter, transmembrane domain
ABCB5	ABC transporter-like
ABCB5	P-loop containing nucleoside triphosphate hydrolase
ABCB6	AAA+ ATPase domain
ABCB6	ABC transporter type 1, transmembrane domain
ABCB6	ABC transporter, transmembrane domain
ABCB6	ABC transporter-like
ABCB6	P-loop containing nucleoside triphosphate hydrolase
ABCB7	AAA+ ATPase domain
ABCB7	ABC transporter type 1, transmembrane domain
ABCB7	ABC transporter, transmembrane domain
ABCB7	ABC transporter-like
ABCB7	P-loop containing nucleoside triphosphate hydrolase
ABCB8	AAA+ ATPase domain
ABCB8	ABC transporter type 1, transmembrane domain
ABCB8	ABC transporter, transmembrane domain
ABCB8	ABC transporter-like
ABCB8	P-loop containing nucleoside triphosphate hydrolase
ABCB9	AAA+ ATPase domain
ABCB9	ABC transporter type 1, transmembrane domain
ABCB9	ABC transporter, transmembrane domain
ABCB9	ABC transporter-like
ABCB9	P-loop containing nucleoside triphosphate hydrolase
ABCC1	AAA+ ATPase domain
ABCC1	ABC transporter type 1, transmembrane domain
ABCC1	ABC transporter, transmembrane domain
ABCC1	ABC transporter-like
ABCC1	Multi drug resistance-associated protein
ABCC1	P-loop containing nucleoside triphosphate hydrolase
ABCC10	AAA+ ATPase domain
ABCC10	ABC transporter type 1, transmembrane domain
ABCC10	ABC transporter, transmembrane domain
ABCC10	ABC transporter-like
ABCC10	P-loop containing nucleoside triphosphate hydrolase
ABCC11	AAA+ ATPase domain
ABCC11	ABC transporter type 1, transmembrane domain
ABCC11	ABC transporter, transmembrane domain
ABCC11	ABC transporter-like
ABCC11	P-loop containing nucleoside triphosphate hydrolase
ABCC12	AAA+ ATPase domain
ABCC12	ABC transporter type 1, transmembrane domain
ABCC12	ABC transporter, transmembrane domain
ABCC12	ABC transporter-like
ABCC12	P-loop containing nucleoside triphosphate hydrolase
ABCC2	AAA+ ATPase domain
ABCC2	ABC transporter type 1, transmembrane domain
ABCC2	ABC transporter, transmembrane domain
ABCC2	ABC transporter-like
ABCC2	Multi drug resistance-associated protein
ABCC2	P-loop containing nucleoside triphosphate hydrolase
ABCC3	AAA+ ATPase domain
ABCC3	ABC transporter type 1, transmembrane domain
ABCC3	ABC transporter, transmembrane domain
ABCC3	ABC transporter-like
ABCC3	Multi drug resistance-associated protein
ABCC3	P-loop containing nucleoside triphosphate hydrolase
ABCC4	AAA+ ATPase domain
ABCC4	ABC transporter type 1, transmembrane domain
ABCC4	ABC transporter, transmembrane domain
ABCC4	ABC transporter-like
ABCC4	Cystic fibrosis transmembrane conductance regulator
ABCC4	P-loop containing nucleoside triphosphate hydrolase
ABCC5	AAA+ ATPase domain
ABCC5	ABC transporter type 1, transmembrane domain
ABCC5	ABC transporter, transmembrane domain
ABCC5	ABC transporter-like
ABCC5	P-loop containing nucleoside triphosphate hydrolase
ABCC6	AAA+ ATPase domain
ABCC6	ABC transporter type 1, transmembrane domain
ABCC6	ABC transporter, transmembrane domain
ABCC6	ABC transporter-like
ABCC6	Multi drug resistance-associated protein
ABCC6	P-loop containing nucleoside triphosphate hydrolase
ABCC8	AAA+ ATPase domain
ABCC8	ABC transporter type 1, transmembrane domain
ABCC8	ABC transporter, transmembrane domain
ABCC8	ABC transporter-like
ABCC8	P-loop containing nucleoside triphosphate hydrolase
ABCC8	Sulphonylurea receptor
ABCC8	Sulphonylurea receptor, type 1
ABCC9	AAA+ ATPase domain
ABCC9	ABC transporter type 1, transmembrane domain
ABCC9	ABC transporter, transmembrane domain
ABCC9	ABC transporter-like
ABCC9	P-loop containing nucleoside triphosphate hydrolase
ABCC9	Sulphonylurea receptor
ABCC9	Sulphonylurea receptor, type 2
ABCD1	AAA+ ATPase domain
ABCD1	ABC transporter type 1, transmembrane domain
ABCD1	ABC transporter-like
ABCD1	Peroxisomal fatty acyl CoA transporter, transmembrane domain
ABCD1	Peroxysomal long chain fatty acyl transporter
ABCD1	P-loop containing nucleoside triphosphate hydrolase
ABCD2	AAA+ ATPase domain
ABCD2	ABC transporter type 1, transmembrane domain
ABCD2	ABC transporter-like
ABCD2	Peroxisomal fatty acyl CoA transporter, transmembrane domain
ABCD2	P-loop containing nucleoside triphosphate hydrolase
ABCD3	AAA+ ATPase domain
ABCD3	ABC transporter type 1, transmembrane domain
ABCD3	ABC transporter-like
ABCD3	Peroxisomal fatty acyl CoA transporter, transmembrane domain
ABCD3	Peroxysomal long chain fatty acyl transporter
ABCD3	P-loop containing nucleoside triphosphate hydrolase
ABCD4	AAA+ ATPase domain
ABCD4	ABC transporter type 1, transmembrane domain
ABCD4	ABC transporter-like
ABCD4	Peroxisomal fatty acyl CoA transporter, transmembrane domain
ABCD4	P-loop containing nucleoside triphosphate hydrolase
ABCE1	4Fe-4S binding domain
ABCE1	AAA+ ATPase domain
ABCE1	ABC transporter, ABCE
ABCE1	ABC transporter-like
ABCE1	P-loop containing nucleoside triphosphate hydrolase
ABCE1	RNase L inhibitor RLI, possible metal-binding domain
ABCF1	AAA+ ATPase domain
ABCF1	ABC transporter-like
ABCF1	P-loop containing nucleoside triphosphate hydrolase
ABCF2	AAA+ ATPase domain
ABCF2	ABC transporter-like
ABCF2	P-loop containing nucleoside triphosphate hydrolase
ABCF3	AAA+ ATPase domain
ABCF3	ABC transporter-like
ABCF3	P-loop containing nucleoside triphosphate hydrolase
ABCG1	AAA+ ATPase domain
ABCG1	ABC transporter-like
ABCG1	ABC-2 type transporter
ABCG1	Pigment precursor permease
ABCG1	P-loop containing nucleoside triphosphate hydrolase
ABCG1	Ribosome biogenesis GTPase RsgA, putative
ABCG2	AAA+ ATPase domain
ABCG2	ABC transporter-like
ABCG2	ABC-2 type transporter
ABCG2	P-loop containing nucleoside triphosphate hydrolase
ABCG4	AAA+ ATPase domain
ABCG4	ABC transporter-like
ABCG4	ABC-2 type transporter
ABCG4	P-loop containing nucleoside triphosphate hydrolase
ABCG5	AAA+ ATPase domain
ABCG5	ABC transporter-like
ABCG5	ABC-2 type transporter
ABCG5	P-loop containing nucleoside triphosphate hydrolase
ABCG8	ABC transporter-like
ABCG8	ABC-2 type transporter
ABCG8	P-loop containing nucleoside triphosphate hydrolase
ABHD1	AB-hydrolase YheT, putative
ABHD1	Alpha/Beta hydrolase fold
ABHD1	Alpha/beta hydrolase fold-1
ABHD10	Alpha/Beta hydrolase fold
ABHD10	Alpha/beta hydrolase fold-1
ABHD10	Peptidase S9, prolyl oligopeptidase, catalytic domain
ABHD11	Alpha/Beta hydrolase fold
ABHD11	Alpha/beta hydrolase fold-1
ABHD11	Fungal lipase-like domain
ABHD11	GPI inositol-deacylase PGAP1-like
ABHD11	Putative esterase
ABHD11	Thioesterase
ABHD12	Alpha/Beta hydrolase fold
ABHD12	Alpha/beta hydrolase fold-1
ABHD12	Alpha/beta hydrolase fold-3
ABHD12B	Alpha/Beta hydrolase fold
ABHD12B	Alpha/beta hydrolase fold-1
ABHD12B	Peptidase S9, prolyl oligopeptidase, catalytic domain
ABHD12B	Putative lysophospholipase
ABHD12B	Xaa-Pro dipeptidyl-peptidase-like domain
ABHD13	Acetyl xylan esterase
ABHD13	Alpha/Beta hydrolase fold
ABHD13	Alpha/beta hydrolase fold-1
ABHD14A	Alpha/Beta hydrolase fold
ABHD14A	Putative lysophospholipase
ABHD14A-ACY1	Alpha/Beta hydrolase fold
ABHD14A-ACY1	N-acyl-L-amino-acid amidohydrolase
ABHD14A-ACY1	Peptidase M20
ABHD14A-ACY1	Peptidase M20, dimerisation domain
ABHD14B	Alpha/Beta hydrolase fold
ABHD15	AB-hydrolase YheT, putative
ABHD15	Alpha/Beta hydrolase fold
ABHD16A	Alpha/Beta hydrolase fold
ABHD16A	Alpha/beta hydrolase fold-1
ABHD16B	Alpha/Beta hydrolase fold
ABHD16B	Alpha/beta hydrolase fold-1
ABHD17A	Alpha/Beta hydrolase fold
ABHD17A	Dienelactone hydrolase
ABHD17B	Alpha/Beta hydrolase fold
ABHD17B	Dienelactone hydrolase
ABHD17B	Peptidase S9, prolyl oligopeptidase, catalytic domain
ABHD17C	Alpha/Beta hydrolase fold
ABHD17C	Dienelactone hydrolase
ABHD17C	Peptidase S9, prolyl oligopeptidase, catalytic domain
ABHD2	AB-hydrolase YheT, putative
ABHD2	Alpha/Beta hydrolase fold
ABHD2	Alpha/beta hydrolase fold-1
ABHD3	AB-hydrolase YheT, putative
ABHD3	Alpha/Beta hydrolase fold
ABHD3	Alpha/beta hydrolase fold-1
ABHD4	Alpha/Beta hydrolase fold
ABHD4	Alpha/beta hydrolase fold-1
ABHD4	Platelet-activating factor acetylhydrolase
ABHD5	Alpha/Beta hydrolase fold
ABHD5	Alpha/beta hydrolase fold-1
ABHD5	Peptidase S33
ABHD6	Alpha/Beta hydrolase fold
ABHD6	Alpha/beta hydrolase fold-1
ABHD6	Epoxide hydrolase-like
ABHD6	NDRG
ABHD6	Ricin B lectin domain
ABHD8	Alpha/Beta hydrolase fold
ABHD8	Alpha/beta hydrolase fold-1
ABHD8	Epoxide hydrolase-like
ABI1	Abl-interactor, homeo-domain homologous domain
ABI1	SH3 domain
ABI1	Target SNARE coiled-coil domain
ABI1	Variant SH3 domain
ABI2	Abl-interactor, homeo-domain homologous domain
ABI2	SH3 domain
ABI2	Target SNARE coiled-coil domain
ABI2	Variant SH3 domain
ABI3	Abl-interactor, homeo-domain homologous domain
ABI3	SH3 domain
ABI3	Variant SH3 domain
ABI3BP	Fibronectin, type III
ABL1	F-actin binding
ABL1	Protein kinase domain
ABL1	Protein kinase-like domain
ABL1	Serine/threonine/dual specificity protein kinase, catalytic domain
ABL1	Serine-threonine/tyrosine-protein kinase catalytic domain
ABL1	SH2 domain
ABL1	SH3 domain
ABL1	Tyrosine-protein kinase, catalytic domain
ABL1	Variant SH3 domain
ABL2	F-actin binding
ABL2	Protein kinase domain
ABL2	Protein kinase-like domain
ABL2	Serine/threonine/dual specificity protein kinase, catalytic domain
ABL2	Serine-threonine/tyrosine-protein kinase catalytic domain
ABL2	SH2 domain
ABL2	SH3 domain
ABL2	SH3-like domain, bacterial-type
ABL2	Tyrosine-protein kinase, catalytic domain
ABL2	Variant SH3 domain
ABLIM1	Villin headpiece
ABLIM1	Zinc finger, LIM-type
ABLIM2	Villin headpiece
ABLIM2	Zinc finger, LIM-type
ABLIM3	Villin headpiece
ABLIM3	Zinc finger, LIM-type
ABO	Glycosyl transferase, family 6
ABO	Nucleotide-diphospho-sugar transferases
ABR	C2 domain
ABR	Dbl homology (DH) domain
ABR	Pleckstrin homology domain
ABR	Rho GTPase activation protein
ABR	Rho GTPase-activating protein domain
ABTB1	Ankyrin repeat
ABTB1	Ankyrin repeat-containing domain
ABTB1	BTB/POZ
ABTB1	BTB/POZ fold
ABTB1	BTB/POZ-like
ABTB2	Ankyrin repeat
ABTB2	Ankyrin repeat-containing domain
ABTB2	BTB/POZ
ABTB2	BTB/POZ fold
ABTB2	BTB/POZ-like
ABTB2	Histone-fold
ACAA1	3-Oxoacyl-[acyl-carrier-protein (ACP)] synthase III C-terminal
ACAA1	Thiolase
ACAA1	Thiolase, C-terminal
ACAA1	Thiolase, N-terminal
ACAA1	Thiolase-like
ACAA2	Thiolase
ACAA2	Thiolase, C-terminal
ACAA2	Thiolase, N-terminal
ACAA2	Thiolase-like
ACACA	Acetyl-CoA carboxylase, central domain
ACACA	Acetyl-coenzyme A carboxyltransferase, C-terminal
ACACA	Acetyl-coenzyme A carboxyltransferase, N-terminal
ACACA	ATP-grasp fold
ACACA	ATP-grasp fold, ATP-dependent carboxylate-amine ligase-type
ACACA	Biotin carboxylase, C-terminal
ACACA	Biotin carboxylation domain
ACACA	Biotin/lipoyl attachment
ACACA	Carbamoyl-phosphate synthase, large subunit, N-terminal
ACACA	Carbamoyl-phosphate synthetase large subunit-like, ATP-binding domain
ACACA	Carboxyl transferase
ACACA	ClpP/crotonase-like domain
ACACA	D-alanine--D-alanine ligase, C-terminal
ACACA	Pre-ATP-grasp domain
ACACA	Rudiment single hybrid motif
ACACA	Single hybrid motif
ACACB	Acetyl-CoA carboxylase, central domain
ACACB	Acetyl-coenzyme A carboxyltransferase, C-terminal
ACACB	Acetyl-coenzyme A carboxyltransferase, N-terminal
ACACB	ATP-grasp fold
ACACB	Biotin carboxylase, C-terminal
ACACB	Biotin carboxylation domain
ACACB	Biotin/lipoyl attachment
ACACB	Carbamoyl-phosphate synthase, large subunit, N-terminal
ACACB	Carbamoyl-phosphate synthetase large subunit-like, ATP-binding domain
ACACB	Carboxyl transferase
ACACB	ClpP/crotonase-like domain
ACACB	Pre-ATP-grasp domain
ACACB	Rudiment single hybrid motif
ACACB	Single hybrid motif
ACAD10	Acyl-CoA dehydrogenase, C-terminal domain
ACAD10	Acyl-CoA dehydrogenase/oxidase C-terminal
ACAD10	Acyl-CoA dehydrogenase/oxidase, N-terminal
ACAD10	Acyl-CoA dehydrogenase/oxidase, N-terminal and middle domain
ACAD10	Acyl-CoA oxidase/dehydrogenase, central domain
ACAD10	Aminoglycoside phosphotransferase
ACAD10	HAD hydrolase, subfamily IA
ACAD10	HAD-like domain
ACAD10	Predicted HAD-superfamily phosphatase, subfamily IA/Epoxide hydrolase, N-terminal
ACAD10	Protein kinase-like domain
ACAD10	Protein of unknown function DUF227
ACAD11	Acyl-CoA dehydrogenase, C-terminal domain
ACAD11	Acyl-CoA dehydrogenase/oxidase C-terminal
ACAD11	Acyl-CoA dehydrogenase/oxidase, N-terminal
ACAD11	Acyl-CoA dehydrogenase/oxidase, N-terminal and middle domain
ACAD11	Acyl-CoA oxidase/dehydrogenase, central domain
ACAD11	Aminoglycoside phosphotransferase
ACAD11	Protein kinase-like domain
ACAD11	Protein of unknown function DUF227
ACAD8	Acyl-CoA dehydrogenase, C-terminal domain
ACAD8	Acyl-CoA dehydrogenase/oxidase C-terminal
ACAD8	Acyl-CoA dehydrogenase/oxidase, N-terminal
ACAD8	Acyl-CoA dehydrogenase/oxidase, N-terminal and middle domain
ACAD8	Acyl-CoA oxidase/dehydrogenase, central domain
ACAD9	Acyl-CoA dehydrogenase, C-terminal domain
ACAD9	Acyl-CoA dehydrogenase/oxidase C-terminal
ACAD9	Acyl-CoA dehydrogenase/oxidase, N-terminal
ACAD9	Acyl-CoA dehydrogenase/oxidase, N-terminal and middle domain
ACAD9	Acyl-CoA oxidase/dehydrogenase, central domain
ACADL	Acyl-CoA dehydrogenase, C-terminal domain
ACADL	Acyl-CoA dehydrogenase/oxidase C-terminal
ACADL	Acyl-CoA dehydrogenase/oxidase, N-terminal
ACADL	Acyl-CoA dehydrogenase/oxidase, N-terminal and middle domain
ACADL	Acyl-CoA oxidase/dehydrogenase, central domain
ACADM	Acyl-CoA dehydrogenase, C-terminal domain
ACADM	Acyl-CoA dehydrogenase/oxidase C-terminal
ACADM	Acyl-CoA dehydrogenase/oxidase, N-terminal
ACADM	Acyl-CoA dehydrogenase/oxidase, N-terminal and middle domain
ACADM	Acyl-CoA oxidase/dehydrogenase, central domain
ACADS	Acyl-CoA dehydrogenase, C-terminal domain
ACADS	Acyl-CoA dehydrogenase/oxidase C-terminal
ACADS	Acyl-CoA dehydrogenase/oxidase, N-terminal
ACADS	Acyl-CoA dehydrogenase/oxidase, N-terminal and middle domain
ACADS	Acyl-CoA oxidase/dehydrogenase, central domain
ACADSB	Acyl-CoA dehydrogenase, C-terminal domain
ACADSB	Acyl-CoA dehydrogenase/oxidase C-terminal
ACADSB	Acyl-CoA dehydrogenase/oxidase, N-terminal
ACADSB	Acyl-CoA dehydrogenase/oxidase, N-terminal and middle domain
ACADSB	Acyl-CoA oxidase/dehydrogenase, central domain
ACADVL	Acyl-CoA dehydrogenase, C-terminal domain
ACADVL	Acyl-CoA dehydrogenase/oxidase C-terminal
ACADVL	Acyl-CoA dehydrogenase/oxidase, N-terminal
ACADVL	Acyl-CoA dehydrogenase/oxidase, N-terminal and middle domain
ACADVL	Acyl-CoA oxidase/dehydrogenase, central domain
ACAN	C-type lectin
ACAN	C-type lectin fold
ACAN	EGF-like calcium-binding domain
ACAN	EGF-like domain, extracellular
ACAN	Epidermal growth factor-like domain
ACAN	Immunoglobulin subtype
ACAN	Immunoglobulin V-set domain
ACAN	Immunoglobulin V-set, subgroup
ACAN	Immunoglobulin-like domain
ACAN	Link
ACAN	Sushi/SCR/CCP
ACAP1	Ankyrin repeat
ACAP1	Ankyrin repeat-containing domain
ACAP1	Arf GTPase activating protein
ACAP1	Phospholipase C, phosphatidylinositol-specific , X domain
ACAP1	Pleckstrin homology domain
ACAP2	Ankyrin repeat
ACAP2	Ankyrin repeat-containing domain
ACAP2	Arf GTPase activating protein
ACAP2	Pleckstrin homology domain
ACAP3	Ankyrin repeat
ACAP3	Ankyrin repeat-containing domain
ACAP3	Arf GTPase activating protein
ACAP3	Pleckstrin homology domain
ACAT1	Beta-ketoacyl synthase, N-terminal
ACAT1	Thiolase
ACAT1	Thiolase, C-terminal
ACAT1	Thiolase, N-terminal
ACAT1	Thiolase-like
ACAT2	Thiolase
ACAT2	Thiolase, C-terminal
ACAT2	Thiolase, N-terminal
ACAT2	Thiolase-like
ACBD3	Acyl-CoA-binding protein, ACBP
ACBD3	GOLD
ACBD4	Acyl-CoA-binding protein, ACBP
ACBD5	Acyl-CoA-binding protein, ACBP
ACBD5	Membrane-associated diazepam binding inhibitor
ACBD7	Acyl-CoA-binding protein, ACBP
ACCS	Aminotransferase, class I/classII
ACCS	Pyridoxal phosphate-dependent transferase
ACCSL	Aminotransferase, class I/classII
ACCSL	Pyridoxal phosphate-dependent transferase
ACE	Peptidase M2, peptidyl-dipeptidase A
ACE2	Peptidase M2, peptidyl-dipeptidase A
ACER1	Ceramidase
ACER2	Ceramidase
ACER3	Ceramidase
ACHE	Acetylcholinesterase, tetramerisation domain
ACHE	Alpha/Beta hydrolase fold
ACHE	Alpha/beta hydrolase fold-3
ACHE	Carboxylesterase, type B
ACHE	Cholinesterase
ACIN1	SAP domain
ACKR1	Duffy antigen/chemokine receptor
ACKR2	Angiotensin II receptor family
ACKR2	Chemokine receptor family
ACKR2	CXC chemokine receptor 4
ACKR2	G protein-coupled receptor, rhodopsin-like
ACKR2	GPCR, rhodopsin-like, 7TM
ACKR3	Angiotensin II receptor family
ACKR3	CXC chemokine receptor 7
ACKR3	G protein-coupled receptor, rhodopsin-like
ACKR3	GPCR, rhodopsin-like, 7TM
ACKR4	7TM GPCR, olfactory receptor/chemoreceptor Srsx
ACKR4	CC chemokine receptor like 1
ACKR4	Chemokine receptor family
ACKR4	CXC chemokine receptor 4
ACKR4	G protein-coupled receptor, rhodopsin-like
ACKR4	GPCR, rhodopsin-like, 7TM
ACLY	ATP-citrate lyase/succinyl-CoA ligase
ACLY	ATP-citrate synthase
ACLY	ATP-grasp fold, succinyl-CoA synthetase-type
ACLY	Citrate synthase-like
ACLY	Citrate synthase-like, core
ACLY	CoA-binding
ACLY	Succinyl-CoA synthetase-like
ACMSD	Amidohydrolase 2
ACN9	Complex 1 LYR protein
ACO1	Aconitase A/isopropylmalate dehydratase small subunit, swivel
ACO1	Aconitase/3-isopropylmalate dehydratase large subunit, alpha/beta/alpha
ACO1	Aconitase/3-isopropylmalate dehydratase, swivel
ACO1	Aconitate/iron regulatory protein 2
ACO2	Aconitase A/isopropylmalate dehydratase small subunit, swivel
ACO2	Aconitase, mitochondrial-like
ACO2	Aconitase/3-isopropylmalate dehydratase large subunit, alpha/beta/alpha
ACO2	Aconitase/3-isopropylmalate dehydratase, swivel
ACOT1	Acyl-CoA thioester hydrolase/bile acid-CoA amino acid N-acetyltransferase
ACOT1	Acyl-CoA thioesterase, long chain
ACOT1	Alpha/Beta hydrolase fold
ACOT1	BAAT/Acyl-CoA thioester hydrolase C-terminal
ACOT1	Dienelactone hydrolase
ACOT11	HotDog domain
ACOT11	START domain
ACOT11	Thioesterase superfamily
ACOT12	HotDog domain
ACOT12	START domain
ACOT12	Thioesterase superfamily
ACOT13	HotDog domain
ACOT13	Phenylacetic acid degradation-related domain
ACOT13	Thioesterase superfamily
ACOT2	Acyl-CoA thioester hydrolase/bile acid-CoA amino acid N-acetyltransferase
ACOT2	Acyl-CoA thioesterase, long chain
ACOT2	Alpha/Beta hydrolase fold
ACOT2	BAAT/Acyl-CoA thioester hydrolase C-terminal
ACOT4	Acyl-CoA thioester hydrolase/bile acid-CoA amino acid N-acetyltransferase
ACOT4	Acyl-CoA thioesterase, long chain
ACOT4	Alpha/Beta hydrolase fold
ACOT4	BAAT/Acyl-CoA thioester hydrolase C-terminal
ACOT6	Alpha/Beta hydrolase fold
ACOT6	BAAT/Acyl-CoA thioester hydrolase C-terminal
ACOT6	Serine hydrolase FSH
ACOT7	HotDog domain
ACOT7	Thioesterase superfamily
ACOT8	Acyl-CoA thioesterase
ACOT8	Acyl-CoA thioesterase II domain
ACOT8	HotDog domain
ACOT9	HotDog domain
ACOT9	Thioesterase superfamily
ACOX1	Acyl-CoA dehydrogenase/oxidase C-terminal
ACOX1	Acyl-CoA dehydrogenase/oxidase, N-terminal and middle domain
ACOX1	Acyl-CoA oxidase
ACOX1	Acyl-CoA oxidase, C-terminal
ACOX1	Acyl-CoA oxidase/dehydrogenase, central domain
ACOX2	Acyl-CoA dehydrogenase/oxidase C-terminal
ACOX2	Acyl-CoA dehydrogenase/oxidase, N-terminal and middle domain
ACOX2	Acyl-CoA oxidase
ACOX2	Acyl-CoA oxidase, C-terminal
ACOX2	Acyl-CoA oxidase/dehydrogenase, central domain
ACOX3	Acyl-CoA dehydrogenase/oxidase C-terminal
ACOX3	Acyl-CoA dehydrogenase/oxidase, N-terminal and middle domain
ACOX3	Acyl-CoA oxidase
ACOX3	Acyl-CoA oxidase, C-terminal
ACOX3	Acyl-CoA oxidase/dehydrogenase, central domain
ACOXL	Acyl-CoA dehydrogenase/oxidase C-terminal
ACOXL	Acyl-CoA dehydrogenase/oxidase, N-terminal and middle domain
ACOXL	Acyl-CoA oxidase
ACOXL	Acyl-CoA oxidase, C-terminal
ACOXL	Acyl-CoA oxidase/dehydrogenase, central domain
ACP1	Phosphotyrosine protein phosphatase I superfamily
ACP1	Protein-tyrosine phosphatase, low molecular weight, mammalian
ACP1	Protein-tyrosine phosphatase/arsenate reductase
ACP2	Histidine phosphatase superfamily
ACP2	Histidine phosphatase superfamily, clade-2
ACP5	Calcineurin-like phosphoesterase domain, apaH type
ACP5	Metallo-dependent phosphatase-like
ACP6	Histidine phosphatase superfamily
ACP6	Histidine phosphatase superfamily, clade-2
ACPP	Histidine phosphatase superfamily
ACPP	Histidine phosphatase superfamily, clade-2
ACPT	Histidine phosphatase superfamily
ACPT	Histidine phosphatase superfamily, clade-2
ACR	Peptidase S1
ACR	Peptidase S1A, acrosin
ACR	Peptidase S1A, chymotrypsin-type
ACR	Trypsin-like cysteine/serine peptidase domain
ACRBP	Proacrosin binding sp32
ACRC	Domain of unknown function SprT-like
ACSBG1	AMP-dependent synthetase/ligase
ACSBG2	AMP-dependent synthetase/ligase
ACSF2	AMP-dependent synthetase/ligase
ACSF3	AMP-dependent synthetase/ligase
ACSL1	AMP-binding
ACSL1	AMP-dependent synthetase/ligase
ACSL3	AMP-binding
ACSL3	AMP-dependent synthetase/ligase
ACSL4	AMP-dependent synthetase/ligase
ACSL5	AMP-dependent synthetase/ligase
ACSL6	AMP-dependent synthetase/ligase
ACSM1	AMP-dependent synthetase/ligase
ACSM2A	AMP-dependent synthetase/ligase
ACSM2B	AMP-dependent synthetase/ligase
ACSM3	AMP-dependent synthetase/ligase
ACSM4	AMP-dependent synthetase/ligase
ACSM5	AMP-dependent synthetase/ligase
ACSM6	AMP-dependent synthetase/ligase
ACSS1	Acetate-CoA ligase
ACSS1	AMP-dependent synthetase/ligase
ACSS2	Acetate-CoA ligase
ACSS2	AMP-dependent synthetase/ligase
ACSS3	AMP-dependent synthetase/ligase
ACTA1	Actin-related protein
ACTA2	Actin-related protein
ACTB	Actin-related protein
ACTBL2	Actin-related protein
ACTC1	Actin-related protein
ACTG1	Actin-related protein
ACTG2	Actin-related protein
ACTL10	Actin-related protein
ACTL6A	Actin-related protein
ACTL6B	Actin-related protein
ACTL7A	Actin-related protein
ACTL7B	Actin-related protein
ACTL8	Actin-related protein
ACTL9	Actin-related protein
ACTN1	Calmodulin-regulated spectrin-associated protein, CH domain
ACTN1	Calponin homology domain
ACTN1	EF-hand domain
ACTN1	EF-hand, Ca insensitive
ACTN1	Spectrin repeat
ACTN1	Spectrin/alpha-actinin
ACTN2	Calmodulin-regulated spectrin-associated protein, CH domain
ACTN2	Calponin homology domain
ACTN2	EF-hand domain
ACTN2	EF-hand, Ca insensitive
ACTN2	Spectrin repeat
ACTN2	Spectrin/alpha-actinin
ACTN3	Calmodulin-regulated spectrin-associated protein, CH domain
ACTN3	Calponin homology domain
ACTN3	EF-hand domain
ACTN3	EF-hand, Ca insensitive
ACTN3	Spectrin repeat
ACTN3	Spectrin/alpha-actinin
ACTN4	Calmodulin-regulated spectrin-associated protein, CH domain
ACTN4	Calponin homology domain
ACTN4	EF-hand domain
ACTN4	EF-hand, Ca insensitive
ACTN4	Spectrin repeat
ACTN4	Spectrin/alpha-actinin
ACTR10	Actin-related protein
ACTR1A	Actin-related protein
ACTR1B	Actin-related protein
ACTR2	Actin-related protein
ACTR3	Actin-related protein
ACTR3B	Actin-related protein
ACTR3C	Actin-related protein
ACTR5	Actin-related protein
ACTR6	Actin-related protein
ACTR8	Actin-related protein
ACTRT1	Actin-related protein
ACTRT2	Actin-related protein
ACTRT3	Actin-related protein
ACVR1	Protein kinase domain
ACVR1	Protein kinase-like domain
ACVR1	Ser/Thr protein kinase, TGFB receptor
ACVR1	Serine/threonine/dual specificity protein kinase, catalytic domain
ACVR1	Serine-threonine/tyrosine-protein kinase catalytic domain
ACVR1	TGF beta receptor, GS motif
ACVR1	TGF-beta receptor/activin receptor, type I/II
ACVR1	Tyrosine-protein kinase, catalytic domain
ACVR1B	Concanavalin A-like lectin/glucanases superfamily
ACVR1B	Protein kinase domain
ACVR1B	Protein kinase-like domain
ACVR1B	Serine/threonine/dual specificity protein kinase, catalytic domain
ACVR1B	Serine-threonine/tyrosine-protein kinase catalytic domain
ACVR1B	TGF beta receptor, GS motif
ACVR1B	TGF-beta receptor/activin receptor, type I/II
ACVR1B	Tyrosine-protein kinase, catalytic domain
ACVR1C	Protein kinase domain
ACVR1C	Protein kinase-like domain
ACVR1C	Serine/threonine/dual specificity protein kinase, catalytic domain
ACVR1C	Serine-threonine/tyrosine-protein kinase catalytic domain
ACVR1C	TGF beta receptor, GS motif
ACVR1C	TGF-beta receptor/activin receptor, type I/II
ACVR1C	Tyrosine-protein kinase, catalytic domain
ACVR2A	Protein kinase domain
ACVR2A	Protein kinase-like domain
ACVR2A	Ser/Thr protein kinase, TGFB receptor
ACVR2A	Serine/threonine/dual specificity protein kinase, catalytic domain
ACVR2A	Serine-threonine/tyrosine-protein kinase catalytic domain
ACVR2A	TGF-beta receptor/activin receptor, type I/II
ACVR2A	Tyrosine-protein kinase, catalytic domain
ACVR2B	Protein kinase domain
ACVR2B	Protein kinase-like domain
ACVR2B	Ser/Thr protein kinase, TGFB receptor
ACVR2B	Serine/threonine/dual specificity protein kinase, catalytic domain
ACVR2B	Serine-threonine/tyrosine-protein kinase catalytic domain
ACVR2B	TGF-beta receptor/activin receptor, type I/II
ACVR2B	Tyrosine-protein kinase, catalytic domain
ACVRL1	Protein kinase domain
ACVRL1	Protein kinase-like domain
ACVRL1	Ser/Thr protein kinase, TGFB receptor
ACVRL1	Serine/threonine/dual specificity protein kinase, catalytic domain
ACVRL1	Serine-threonine/tyrosine-protein kinase catalytic domain
ACVRL1	TGF beta receptor, GS motif
ACVRL1	TGF-beta receptor/activin receptor, type I/II
ACVRL1	Tyrosine-protein kinase, catalytic domain
ACY1	N-acyl-L-amino-acid amidohydrolase
ACY1	Peptidase M20
ACY1	Peptidase M20, dimerisation domain
ACY3	Aspartoacylase
ACY3	Succinylglutamate desuccinylase/aspartoacylase
ACYP1	Acylphosphatase
ACYP1	Acylphosphatase-like domain
ACYP2	Acylphosphatase
ACYP2	Acylphosphatase-like domain
ADA	Adenosine/adenine deaminase
ADA	Adenosine/AMP deaminase domain
ADAD1	Adenosine deaminase/editase
ADAD1	Double-stranded RNA-binding domain
ADAD2	Adenosine deaminase/editase
ADAD2	Double-stranded RNA-binding domain
ADAL	Adenosine/AMP deaminase domain
ADAM10	Blood coagulation inhibitor, Disintegrin
ADAM10	Peptidase M12B, ADAM/reprolysin
ADAM10	Peptidase M12B, propeptide
ADAM11	ADAM, cysteine-rich
ADAM11	Blood coagulation inhibitor, Disintegrin
ADAM11	Epidermal growth factor-like domain
ADAM11	Peptidase M12B, ADAM/reprolysin
ADAM11	Peptidase M12B, propeptide
ADAM12	ADAM, cysteine-rich
ADAM12	Blood coagulation inhibitor, Disintegrin
ADAM12	Epidermal growth factor-like domain
ADAM12	Peptidase M12B, ADAM/reprolysin
ADAM12	Peptidase M12B, propeptide
ADAM15	ADAM, cysteine-rich
ADAM15	Blood coagulation inhibitor, Disintegrin
ADAM15	Epidermal growth factor-like domain
ADAM15	Peptidase M12B, ADAM/reprolysin
ADAM15	Peptidase M12B, propeptide
ADAM17	Blood coagulation inhibitor, Disintegrin
ADAM17	Peptidase M12B, ADAM/reprolysin
ADAM17	Peptidase M12B, propeptide
ADAM18	ADAM, cysteine-rich
ADAM18	Blood coagulation inhibitor, Disintegrin
ADAM18	Peptidase M12B, ADAM/reprolysin
ADAM18	Peptidase M12B, propeptide
ADAM19	ADAM, cysteine-rich
ADAM19	Blood coagulation inhibitor, Disintegrin
ADAM19	Epidermal growth factor-like domain
ADAM19	Peptidase M12B, ADAM/reprolysin
ADAM19	Peptidase M12B, propeptide
ADAM2	ADAM, cysteine-rich
ADAM2	Blood coagulation inhibitor, Disintegrin
ADAM2	Peptidase M12B, ADAM/reprolysin
ADAM2	Peptidase M12B, propeptide
ADAM20	ADAM, cysteine-rich
ADAM20	Blood coagulation inhibitor, Disintegrin
ADAM20	Peptidase M12B, ADAM/reprolysin
ADAM20	Peptidase M12B, propeptide
ADAM21	ADAM, cysteine-rich
ADAM21	Blood coagulation inhibitor, Disintegrin
ADAM21	Peptidase M12B, ADAM/reprolysin
ADAM21	Peptidase M12B, propeptide
ADAM22	ADAM, cysteine-rich
ADAM22	Blood coagulation inhibitor, Disintegrin
ADAM22	Peptidase M12B, ADAM/reprolysin
ADAM22	Peptidase M12B, propeptide
ADAM23	ADAM, cysteine-rich
ADAM23	Blood coagulation inhibitor, Disintegrin
ADAM23	EGF-like domain, extracellular
ADAM23	Epidermal growth factor-like domain
ADAM23	Peptidase M12B, ADAM/reprolysin
ADAM23	Peptidase M12B, propeptide
ADAM28	ADAM, cysteine-rich
ADAM28	Blood coagulation inhibitor, Disintegrin
ADAM28	Epidermal growth factor-like domain
ADAM28	Peptidase M12B, ADAM/reprolysin
ADAM28	Peptidase M12B, propeptide
ADAM29	ADAM, cysteine-rich
ADAM29	Blood coagulation inhibitor, Disintegrin
ADAM29	Peptidase M12B, ADAM/reprolysin
ADAM29	Peptidase M12B, propeptide
ADAM30	ADAM, cysteine-rich
ADAM30	Blood coagulation inhibitor, Disintegrin
ADAM30	Epidermal growth factor-like domain
ADAM30	Peptidase M12B, ADAM/reprolysin
ADAM30	Peptidase M12B, propeptide
ADAM32	ADAM, cysteine-rich
ADAM32	Blood coagulation inhibitor, Disintegrin
ADAM32	Epidermal growth factor-like domain
ADAM32	Peptidase M12B, ADAM/reprolysin
ADAM32	Peptidase M12B, propeptide
ADAM33	ADAM, cysteine-rich
ADAM33	Blood coagulation inhibitor, Disintegrin
ADAM33	Epidermal growth factor-like domain
ADAM33	Peptidase M12B, ADAM/reprolysin
ADAM33	Peptidase M12B, propeptide
ADAM7	ADAM, cysteine-rich
ADAM7	Blood coagulation inhibitor, Disintegrin
ADAM7	Peptidase M12B, ADAM/reprolysin
ADAM7	Peptidase M12B, propeptide
ADAM8	ADAM, cysteine-rich
ADAM8	Blood coagulation inhibitor, Disintegrin
ADAM8	Epidermal growth factor-like domain
ADAM8	Peptidase M12B, ADAM/reprolysin
ADAM8	Peptidase M12B, propeptide
ADAM9	ADAM, cysteine-rich
ADAM9	Blood coagulation inhibitor, Disintegrin
ADAM9	Epidermal growth factor-like domain
ADAM9	Peptidase M12B, ADAM/reprolysin
ADAM9	Peptidase M12B, propeptide
ADAMDEC1	Blood coagulation inhibitor, Disintegrin
ADAMDEC1	Peptidase M12B, ADAM/reprolysin
ADAMDEC1	Peptidase M12B, propeptide
ADAMTS1	ADAM, cysteine-rich
ADAMTS1	ADAM-TS Spacer 1
ADAMTS1	Peptidase M12B, ADAM/reprolysin
ADAMTS1	Peptidase M12B, ADAM-TS
ADAMTS1	Peptidase M12B, ADAM-TS1
ADAMTS1	Peptidase M12B, propeptide
ADAMTS1	Thrombospondin, type 1 repeat
ADAMTS10	ADAM-TS Spacer 1
ADAMTS10	Peptidase M12B, ADAM/reprolysin
ADAMTS10	Peptidase M12B, ADAM-TS
ADAMTS10	Peptidase M12B, propeptide
ADAMTS10	PLAC
ADAMTS10	Thrombospondin, type 1 repeat
ADAMTS12	ADAM-TS Spacer 1
ADAMTS12	Peptidase M12B, ADAM/reprolysin
ADAMTS12	Peptidase M12B, ADAM-TS
ADAMTS12	Peptidase M12B, propeptide
ADAMTS12	PLAC
ADAMTS12	Thrombospondin, type 1 repeat
ADAMTS13	ADAM, cysteine-rich
ADAMTS13	CUB domain
ADAMTS13	Peptidase M10, metallopeptidase
ADAMTS13	Peptidase M12B, ADAM/reprolysin
ADAMTS13	Peptidase M12B, ADAM-TS
ADAMTS13	Thrombospondin, type 1 repeat
ADAMTS14	ADAM, cysteine-rich
ADAMTS14	ADAM-TS Spacer 1
ADAMTS14	Peptidase M12B, ADAM/reprolysin
ADAMTS14	Peptidase M12B, ADAM-TS
ADAMTS14	Peptidase M12B, propeptide
ADAMTS14	PLAC
ADAMTS14	Thrombospondin, type 1 repeat
ADAMTS15	ADAM, cysteine-rich
ADAMTS15	ADAM-TS Spacer 1
ADAMTS15	Peptidase M12B, ADAM/reprolysin
ADAMTS15	Peptidase M12B, ADAM-TS
ADAMTS15	Peptidase M12B, ADAM-TS8
ADAMTS15	Peptidase M12B, propeptide
ADAMTS15	Thrombospondin, type 1 repeat
ADAMTS16	ADAM-TS Spacer 1
ADAMTS16	Peptidase M12B, ADAM/reprolysin
ADAMTS16	Peptidase M12B, ADAM-TS
ADAMTS16	Peptidase M12B, propeptide
ADAMTS16	PLAC
ADAMTS16	Thrombospondin, type 1 repeat
ADAMTS17	ADAM, cysteine-rich
ADAMTS17	ADAM-TS Spacer 1
ADAMTS17	Peptidase M12B, ADAM/reprolysin
ADAMTS17	Peptidase M12B, ADAM-TS
ADAMTS17	Peptidase M12B, propeptide
ADAMTS17	PLAC
ADAMTS17	Thrombospondin, type 1 repeat
ADAMTS18	ADAM-TS Spacer 1
ADAMTS18	Peptidase M12B, ADAM/reprolysin
ADAMTS18	Peptidase M12B, ADAM-TS
ADAMTS18	Peptidase M12B, propeptide
ADAMTS18	PLAC
ADAMTS18	Thrombospondin, type 1 repeat
ADAMTS19	ADAM, cysteine-rich
ADAMTS19	ADAM-TS Spacer 1
ADAMTS19	Peptidase M10, metallopeptidase
ADAMTS19	Peptidase M12B, ADAM/reprolysin
ADAMTS19	Peptidase M12B, ADAM-TS
ADAMTS19	Peptidase M12B, propeptide
ADAMTS19	PLAC
ADAMTS19	Thrombospondin, type 1 repeat
ADAMTS2	ADAM-TS Spacer 1
ADAMTS2	Peptidase M12B, ADAM/reprolysin
ADAMTS2	Peptidase M12B, ADAM-TS
ADAMTS2	Peptidase M12B, ADAM-TS2
ADAMTS2	Peptidase M12B, propeptide
ADAMTS2	PLAC
ADAMTS2	Thrombospondin, type 1 repeat
ADAMTS20	ADAM-TS Spacer 1
ADAMTS20	Peptidase M12B, ADAM/reprolysin
ADAMTS20	Peptidase M12B, ADAM-TS
ADAMTS20	Peptidase M12B, GON-ADAMTSs
ADAMTS20	Peptidase M12B, propeptide
ADAMTS20	Thrombospondin, type 1 repeat
ADAMTS3	ADAM-TS Spacer 1
ADAMTS3	Peptidase M12B, ADAM/reprolysin
ADAMTS3	Peptidase M12B, ADAM-TS
ADAMTS3	Peptidase M12B, propeptide
ADAMTS3	PLAC
ADAMTS3	Thrombospondin, type 1 repeat
ADAMTS4	ADAM, cysteine-rich
ADAMTS4	ADAM-TS Spacer 1
ADAMTS4	Peptidase M12B, ADAM/reprolysin
ADAMTS4	Peptidase M12B, ADAM-TS
ADAMTS4	Peptidase M12B, propeptide
ADAMTS4	Thrombospondin, type 1 repeat
ADAMTS5	ADAM, cysteine-rich
ADAMTS5	ADAM-TS Spacer 1
ADAMTS5	Peptidase M12B, ADAM/reprolysin
ADAMTS5	Peptidase M12B, ADAM-TS
ADAMTS5	Peptidase M12B, ADAM-TS5
ADAMTS5	Peptidase M12B, propeptide
ADAMTS5	Thrombospondin, type 1 repeat
ADAMTS6	ADAM-TS Spacer 1
ADAMTS6	Peptidase M12B, ADAM/reprolysin
ADAMTS6	Peptidase M12B, ADAM-TS
ADAMTS6	Peptidase M12B, propeptide
ADAMTS6	PLAC
ADAMTS6	Thrombospondin, type 1 repeat
ADAMTS7	ADAM-TS Spacer 1
ADAMTS7	Peptidase M12B, ADAM/reprolysin
ADAMTS7	Peptidase M12B, ADAM-TS
ADAMTS7	Peptidase M12B, propeptide
ADAMTS7	PLAC
ADAMTS7	Thrombospondin, type 1 repeat
ADAMTS8	ADAM, cysteine-rich
ADAMTS8	ADAM-TS Spacer 1
ADAMTS8	Peptidase M12B, ADAM/reprolysin
ADAMTS8	Peptidase M12B, ADAM-TS
ADAMTS8	Peptidase M12B, ADAM-TS8
ADAMTS8	Peptidase M12B, propeptide
ADAMTS8	Thrombospondin, type 1 repeat
ADAMTS9	ADAM-TS Spacer 1
ADAMTS9	Peptidase M12B, ADAM/reprolysin
ADAMTS9	Peptidase M12B, ADAM-TS
ADAMTS9	Peptidase M12B, GON-ADAMTSs
ADAMTS9	Peptidase M12B, propeptide
ADAMTS9	Thrombospondin, type 1 repeat
ADAMTSL1	ADAM-TS Spacer 1
ADAMTSL1	Immunoglobulin
ADAMTSL1	Immunoglobulin I-set
ADAMTSL1	Immunoglobulin subtype
ADAMTSL1	Immunoglobulin subtype 2
ADAMTSL1	Immunoglobulin-like domain
ADAMTSL1	Peptidase M12B, ADAM-TS
ADAMTSL1	PLAC
ADAMTSL1	Thrombospondin, type 1 repeat
ADAMTSL2	ADAM-TS Spacer 1
ADAMTSL2	Peptidase M12B, ADAM-TS
ADAMTSL2	PLAC
ADAMTSL2	Thrombospondin, type 1 repeat
ADAMTSL3	Immunoglobulin
ADAMTSL3	Immunoglobulin I-set
ADAMTSL3	Immunoglobulin subtype
ADAMTSL3	Immunoglobulin subtype 2
ADAMTSL3	Immunoglobulin-like domain
ADAMTSL3	Peptidase M12B, ADAM-TS
ADAMTSL3	PLAC
ADAMTSL3	Thrombospondin, type 1 repeat
ADAMTSL4	ADAM-TS Spacer 1
ADAMTSL4	PLAC
ADAMTSL4	Thrombospondin, type 1 repeat
ADAMTSL5	ADAM-TS Spacer 1
ADAMTSL5	Netrin domain
ADAMTSL5	Netrin module, non-TIMP type
ADAMTSL5	Peptidase M12B, ADAM-TS
ADAMTSL5	Thrombospondin, type 1 repeat
ADAMTSL5	Tissue inhibitor of metalloproteinases-like, OB-fold
ADAP1	Arf GTPase activating protein
ADAP1	Pleckstrin homology domain
ADAP2	Arf GTPase activating protein
ADAP2	Pleckstrin homology domain
ADAR	Adenosine deaminase/editase
ADAR	Double-stranded RNA-binding domain
ADAR	Double-stranded RNA-specific adenosine deaminase (DRADA)
ADARB1	Adenosine deaminase/editase
ADARB1	Cytokine, IL-1-like
ADARB1	Double-stranded RNA-binding domain
ADARB2	Adenosine deaminase/editase
ADARB2	Double-stranded RNA-binding domain
ADAT1	Adenosine deaminase/editase
ADAT2	CMP/dCMP deaminase, zinc-binding
ADAT2	Cytidine deaminase-like
ADAT3	CMP/dCMP deaminase, zinc-binding
ADAT3	Cytidine deaminase-like
ADCK1	Protein kinase domain
ADCK1	Protein kinase-like domain
ADCK1	UbiB domain
ADCK2	Protein kinase domain
ADCK2	Protein kinase-like domain
ADCK2	UbiB domain
ADCK3	Protein kinase-like domain
ADCK3	UbiB domain
ADCK4	Protein kinase-like domain
ADCK4	UbiB domain
ADCK5	Protein kinase-like domain
ADCK5	UbiB domain
ADCY1	Adenylyl cyclase class-3/4/guanylyl cyclase
ADCY1	Nucleotide cyclase
ADCY10	Adenylate cylcase, type 10
ADCY10	Adenylyl cyclase class-3/4/guanylyl cyclase
ADCY10	Nucleotide cyclase
ADCY10	P-loop containing nucleoside triphosphate hydrolase
ADCY2	Adenylate cyclase-like
ADCY2	Adenylyl cyclase class-3/4/guanylyl cyclase
ADCY2	Nucleotide cyclase
ADCY3	Adenylyl cyclase class-3/4/guanylyl cyclase
ADCY3	Nucleotide cyclase
ADCY4	Adenylate cyclase-like
ADCY4	Adenylyl cyclase class-3/4/guanylyl cyclase
ADCY4	Nucleotide cyclase
ADCY5	Adenylate cyclase-like
ADCY5	Adenylyl cyclase class-3/4/guanylyl cyclase
ADCY5	Nucleotide cyclase
ADCY6	Adenylate cyclase-like
ADCY6	Adenylyl cyclase class-3/4/guanylyl cyclase
ADCY6	Nucleotide cyclase
ADCY7	Adenylate cyclase-like
ADCY7	Adenylyl cyclase class-3/4/guanylyl cyclase
ADCY7	Nucleotide cyclase
ADCY8	Adenylate cyclase-like
ADCY8	Adenylyl cyclase class-3/4/guanylyl cyclase
ADCY8	Nucleotide cyclase
ADCY9	Adenylyl cyclase class-3/4/guanylyl cyclase
ADCY9	Nucleotide cyclase
ADCYAP1	Glucagon/GIP/secretin/VIP
ADCYAP1R1	GPCR, family 2, extracellular hormone receptor domain
ADCYAP1R1	GPCR, family 2, pituitary adenylate cyclase activating polypeptide type 1 receptor
ADCYAP1R1	GPCR, family 2, secretin-like
ADCYAP1R1	GPCR, family 2, vasoactive intestinal peptide receptor 1
ADCYAP1R1	GPCR, family 2, vasoactive intestinal peptide receptor 2
ADCYAP1R1	GPCR, family 2-like
ADD1	Class II aldolase/adducin N-terminal
ADD2	Class II aldolase/adducin N-terminal
ADD3	Class II aldolase/adducin N-terminal
ADGB	Globin-like
ADGB	IQ motif, EF-hand binding site
ADGB	Peptidase C2, calpain, catalytic domain
ADH1A	Alcohol dehydrogenase GroES-like
ADH1A	Alcohol dehydrogenase, C-terminal
ADH1A	GroES (chaperonin 10)-like
ADH1A	Polyketide synthase, enoylreductase
ADH1B	Alcohol dehydrogenase GroES-like
ADH1B	Alcohol dehydrogenase, C-terminal
ADH1B	GroES (chaperonin 10)-like
ADH1B	Polyketide synthase, enoylreductase
ADH1C	Alcohol dehydrogenase GroES-like
ADH1C	Alcohol dehydrogenase, C-terminal
ADH1C	GroES (chaperonin 10)-like
ADH1C	Polyketide synthase, enoylreductase
ADH4	Alcohol dehydrogenase GroES-like
ADH4	Alcohol dehydrogenase, C-terminal
ADH4	GroES (chaperonin 10)-like
ADH4	Polyketide synthase, enoylreductase
ADH5	Alcohol dehydrogenase class III/S-(hydroxymethyl)glutathione dehydrogenase
ADH5	Alcohol dehydrogenase GroES-like
ADH5	Alcohol dehydrogenase, C-terminal
ADH5	GroES (chaperonin 10)-like
ADH6	Alcohol dehydrogenase GroES-like
ADH6	Alcohol dehydrogenase, C-terminal
ADH6	GroES (chaperonin 10)-like
ADH6	Polyketide synthase, enoylreductase
ADH7	Alcohol dehydrogenase GroES-like
ADH7	Alcohol dehydrogenase, C-terminal
ADH7	GroES (chaperonin 10)-like
ADHFE1	Alcohol dehydrogenase, iron-type
ADI1	Acireductone dioxygenase ARD family
ADI1	AraC-type arabinose-binding/dimerisation domain
ADI1	Cupin 2, conserved barrel
ADI1	RmlC-like cupin domain
ADIPOQ	Collagen triple helix repeat
ADIPOQ	Complement C1q protein
ADIPOQ	Tumour necrosis factor-like domain
ADIPOR1	Hly-III-related
ADIPOR2	Hly-III-related
ADK	Adenosine kinase
ADK	Carbohydrate kinase PfkB
ADK	Ribokinase-like
ADM	Adrenomedullin
ADM	Procalcitonin/adrenomedullin
ADM2	Procalcitonin/adrenomedullin
ADNP	Homeobox domain
ADNP	Homeodomain-like
ADNP	Zinc finger, C2H2
ADNP	Zinc finger, C2H2-like
ADNP2	Homeobox domain
ADNP2	Homeodomain-like
ADNP2	Zinc finger, C2H2
ADNP2	Zinc finger, C2H2-like
ADO	Cysteamine dioxygenase
ADO	RmlC-like cupin domain
ADORA1	7TM GPCR, olfactory receptor/chemoreceptor Srsx
ADORA1	Adenosine A1 receptor
ADORA1	Adenosine receptor
ADORA1	G protein-coupled receptor, rhodopsin-like
ADORA1	GPCR, rhodopsin-like, 7TM
ADORA2A	7TM GPCR, olfactory receptor/chemoreceptor Srsx
ADORA2A	Adenosine A2A receptor
ADORA2A	Adenosine receptor
ADORA2A	G protein-coupled receptor, rhodopsin-like
ADORA2A	GPCR, rhodopsin-like, 7TM
ADORA2B	7TM GPCR, olfactory receptor/chemoreceptor Srsx
ADORA2B	Adenosine A2B receptor
ADORA2B	Adenosine receptor
ADORA2B	G protein-coupled receptor, rhodopsin-like
ADORA2B	GPCR, rhodopsin-like, 7TM
ADORA3	7TM GPCR, olfactory receptor/chemoreceptor Srsx
ADORA3	Adenosine A3 receptor
ADORA3	Adenosine receptor
ADORA3	G protein-coupled receptor, rhodopsin-like
ADORA3	GPCR, rhodopsin-like, 7TM
ADORA3	Immunoglobulin V-set domain
ADPGK	ADP-specific phosphofructokinase/glucokinase
ADPGK	Ribokinase-like
ADPRH	ADP-ribosylarginine hydrolase
ADPRH	ADP-ribosylation/Crystallin J1
ADPRHL1	ADP-ribosylarginine hydrolase
ADPRHL1	ADP-ribosylation/Crystallin J1
ADPRHL2	ADP-ribosylation/Crystallin J1
ADPRM	Calcineurin-like phosphoesterase domain, apaH type
ADPRM	Metallo-dependent phosphatase-like
ADRA1A	7TM GPCR, olfactory receptor/chemoreceptor Srsx
ADRA1A	Adrenoceptor family
ADRA1A	Alpha 1A adrenoceptor
ADRA1A	G protein-coupled receptor, rhodopsin-like
ADRA1A	GPCR, rhodopsin-like, 7TM
ADRA1B	7TM GPCR, olfactory receptor/chemoreceptor Srsx
ADRA1B	7TM GPCR, serpentine receptor class x (Srx)
ADRA1B	Adrenoceptor family
ADRA1B	Alpha 1B adrenoceptor
ADRA1B	G protein-coupled receptor, rhodopsin-like
ADRA1B	GPCR, rhodopsin-like, 7TM
ADRA1D	7TM GPCR, olfactory receptor/chemoreceptor Srsx
ADRA1D	7TM GPCR, serpentine receptor class x (Srx)
ADRA1D	Adrenoceptor family
ADRA1D	Alpha 1D adrenoceptor
ADRA1D	G protein-coupled receptor, rhodopsin-like
ADRA1D	GPCR, rhodopsin-like, 7TM
ADRA2A	7TM GPCR, olfactory receptor/chemoreceptor Srsx
ADRA2A	7TM GPCR, serpentine receptor class x (Srx)
ADRA2A	Adrenoceptor family
ADRA2A	Alpha 2A adrenoceptor
ADRA2A	G protein-coupled receptor, rhodopsin-like
ADRA2A	GPCR, rhodopsin-like, 7TM
ADRA2A	Muscarinic acetylcholine receptor family
ADRA2B	7TM GPCR, olfactory receptor/chemoreceptor Srsx
ADRA2B	7TM GPCR, serpentine receptor class x (Srx)
ADRA2B	Adrenoceptor family
ADRA2B	Alpha 2B adrenoceptor
ADRA2B	G protein-coupled receptor, rhodopsin-like
ADRA2B	GPCR, rhodopsin-like, 7TM
ADRA2C	7TM GPCR, olfactory receptor/chemoreceptor Srsx
ADRA2C	7TM GPCR, serpentine receptor class x (Srx)
ADRA2C	Adrenoceptor family
ADRA2C	Alpha 2C adrenoceptor
ADRA2C	G protein-coupled receptor, rhodopsin-like
ADRA2C	GPCR, rhodopsin-like, 7TM
ADRB1	5-Hydroxytryptamine 6 receptor
ADRB1	7TM GPCR, olfactory receptor/chemoreceptor Srsx
ADRB1	7TM GPCR, serpentine receptor class v (Srv)
ADRB1	7TM GPCR, serpentine receptor class x (Srx)
ADRB1	Adrenoceptor family
ADRB1	Beta 1 adrenoceptor
ADRB1	G protein-coupled receptor, rhodopsin-like
ADRB1	GPCR, rhodopsin-like, 7TM
ADRB2	7TM GPCR, olfactory receptor/chemoreceptor Srsx
ADRB2	7TM GPCR, serpentine receptor class x (Srx)
ADRB2	Adrenoceptor family
ADRB2	Beta 2 adrenoceptor
ADRB2	G protein-coupled receptor, rhodopsin-like
ADRB2	GPCR, rhodopsin-like, 7TM
ADRB3	5-Hydroxytryptamine 6 receptor
ADRB3	7TM GPCR, olfactory receptor/chemoreceptor Srsx
ADRB3	Adrenoceptor family
ADRB3	Beta 3 adrenoceptor
ADRB3	G protein-coupled receptor, rhodopsin-like
ADRB3	GPCR, rhodopsin-like, 7TM
ADRBK1	AGC-kinase, C-terminal
ADRBK1	GPCR kinase
ADRBK1	Pleckstrin homology domain
ADRBK1	Protein kinase domain
ADRBK1	Protein kinase-like domain
ADRBK1	Regulator of G protein signalling domain
ADRBK1	Regulator of G protein signalling superfamily
ADRBK1	Serine/threonine/dual specificity protein kinase, catalytic domain
ADRBK1	Serine-threonine/tyrosine-protein kinase catalytic domain
ADRBK1	Tyrosine-protein kinase, catalytic domain
ADRBK2	AGC-kinase, C-terminal
ADRBK2	GPCR kinase
ADRBK2	Pleckstrin homology domain
ADRBK2	Protein kinase domain
ADRBK2	Protein kinase-like domain
ADRBK2	Regulator of G protein signalling domain
ADRBK2	Regulator of G protein signalling superfamily
ADRBK2	Serine/threonine/dual specificity protein kinase, catalytic domain
ADRBK2	Serine-threonine/tyrosine-protein kinase catalytic domain
ADRBK2	Tyrosine-protein kinase, catalytic domain
ADRM1	26S proteasome complex ubiquitin receptor, subunit Rpn13
ADSL	Adenylosuccinate lyase
ADSL	Adenylosuccinate lyase C-terminal
ADSL	Fumarate lyase family
ADSL	Fumarate lyase, N-terminal
ADSL	L-Aspartase-like
ADSS	Adenylosuccinate synthetase
ADSS	P-loop containing nucleoside triphosphate hydrolase
ADSSL1	Adenylosuccinate synthetase
ADSSL1	P-loop containing nucleoside triphosphate hydrolase
ADTRP	FAR-17a/AIG1-like protein
AEBP1	Carboxypeptidase-like, regulatory domain
AEBP1	Coagulation factor 5/8 C-terminal type domain
AEBP1	Galactose-binding domain-like
AEBP1	Peptidase M14, carboxypeptidase A
AEBP2	Zinc finger, C2H2
AEBP2	Zinc finger, C2H2-like
AEN	Exonuclease
AEN	Exonuclease, RNase T/DNA polymerase III
AEN	Ribonuclease H-like domain
AES	Groucho/TLE, N-terminal Q-rich domain
AFAP1	Pleckstrin homology domain
AFAP1L1	Pleckstrin homology domain
AFAP1L2	Pleckstrin homology domain
AFF1	Transcription factor AF4/FMR2
AFF2	Transcription factor AF4/FMR2
AFF3	Transcription factor AF4/FMR2
AFF4	Transcription factor AF4/FMR2
AFG3L2	AAA+ ATPase domain
AFG3L2	ATPase, AAA-type, core
AFG3L2	Peptidase M41
AFG3L2	Peptidase M41, FtsH extracellular
AFG3L2	Peptidase, FtsH
AFG3L2	P-loop containing nucleoside triphosphate hydrolase
AFM	ALB/AFP/VDB
AFM	Alpha-fetoprotein
AFM	Serum albumin, N-terminal
AFM	Serum albumin/Alpha-fetoprotein
AFM	Serum albumin-like
AFMID	Alpha/Beta hydrolase fold
AFMID	Alpha/beta hydrolase fold-3
AFP	ALB/AFP/VDB
AFP	Alpha-fetoprotein
AFP	Serum albumin, N-terminal
AFP	Serum albumin/Alpha-fetoprotein
AFP	Serum albumin-like
AGA	Nucleophile aminohydrolases, N-terminal
AGA	Peptidase T2, asparaginase 2
AGAP1	Ankyrin repeat
AGAP1	Ankyrin repeat-containing domain
AGAP1	Arf GTPase activating protein
AGAP1	Mitochondrial Rho-like
AGAP1	Pleckstrin homology domain
AGAP1	P-loop containing nucleoside triphosphate hydrolase
AGAP1	Small GTPase superfamily
AGAP1	Small GTPase superfamily, Rab type
AGAP1	Small GTPase superfamily, Ras type
AGAP10	Ankyrin repeat-containing domain
AGAP10	Arf GTPase activating protein
AGAP10	Elongation factor, GTP-binding domain
AGAP10	Pleckstrin homology domain
AGAP10	P-loop containing nucleoside triphosphate hydrolase
AGAP2	Ankyrin repeat
AGAP2	Ankyrin repeat-containing domain
AGAP2	Arf GTPase activating protein
AGAP2	Mitochondrial Rho-like
AGAP2	Pleckstrin homology domain
AGAP2	P-loop containing nucleoside triphosphate hydrolase
AGAP2	Small GTPase superfamily
AGAP2	Small GTPase superfamily, Rab type
AGAP2	Small GTPase superfamily, Ras type
AGAP3	Ankyrin repeat
AGAP3	Ankyrin repeat-containing domain
AGAP3	Arf GTPase activating protein
AGAP3	Mitochondrial Rho-like
AGAP3	Pleckstrin homology domain
AGAP3	P-loop containing nucleoside triphosphate hydrolase
AGAP3	Small GTPase superfamily
AGAP3	Small GTPase superfamily, Rab type
AGAP3	Small GTPase superfamily, Ras type
AGAP4	Ankyrin repeat
AGAP4	Ankyrin repeat-containing domain
AGAP4	Arf GTPase activating protein
AGAP4	Pleckstrin homology domain
AGAP5	Ankyrin repeat
AGAP5	Ankyrin repeat-containing domain
AGAP5	Arf GTPase activating protein
AGAP5	Pleckstrin homology domain
AGAP6	Ankyrin repeat
AGAP6	Ankyrin repeat-containing domain
AGAP6	Arf GTPase activating protein
AGAP6	Pleckstrin homology domain
AGBL1	Armadillo-type fold
AGBL1	Peptidase M14, carboxypeptidase A
AGBL2	Peptidase M14, carboxypeptidase A
AGBL3	Peptidase M14, carboxypeptidase A
AGBL4	Peptidase M14, carboxypeptidase A
AGBL5	Peptidase M14, carboxypeptidase A
AGER	CD80-like, immunoglobulin C2-set
AGER	Immunoglobulin
AGER	Immunoglobulin I-set
AGER	Immunoglobulin subtype
AGER	Immunoglobulin subtype 2
AGER	Immunoglobulin-like domain
AGER	Major facilitator superfamily domain, general substrate transporter
AGFG1	Arf GTPase activating protein
AGFG2	Arf GTPase activating protein
AGGF1	Forkhead-associated (FHA) domain
AGGF1	G-patch domain
AGGF1	SMAD/FHA domain
AGK	Diacylglycerol kinase, catalytic domain
AGL	Glycogen debranching enzyme
AGL	Glycogen debranching enzyme, metazoa
AGL	Glycoside hydrolase, superfamily
AGL	Six-hairpin glycosidase-like
AGMAT	Agmatinase-related
AGMAT	Ureohydrolase
AGMO	Fatty acid hydroxylase
AGO1	Domain of unknown function DUF1785
AGO1	PAZ domain
AGO1	Ribonuclease H-like domain
AGO1	Stem cell self-renewal protein Piwi
AGO2	Domain of unknown function DUF1785
AGO2	PAZ domain
AGO2	Ribonuclease H-like domain
AGO2	Stem cell self-renewal protein Piwi
AGO3	Domain of unknown function DUF1785
AGO3	PAZ domain
AGO3	Ribonuclease H-like domain
AGO3	Stem cell self-renewal protein Piwi
AGO4	Domain of unknown function DUF1785
AGO4	PAZ domain
AGO4	Ribonuclease H-like domain
AGO4	Stem cell self-renewal protein Piwi
AGPAT1	1-acyl-sn-glycerol-3-phosphate acyltransferase
AGPAT1	Phospholipid/glycerol acyltransferase
AGPAT2	1-acyl-sn-glycerol-3-phosphate acyltransferase
AGPAT2	Phospholipid/glycerol acyltransferase
AGPAT3	Phospholipid/glycerol acyltransferase
AGPAT4	Phospholipid/glycerol acyltransferase
AGPAT5	Phospholipid/glycerol acyltransferase
AGPAT6	Phospholipid/glycerol acyltransferase
AGPAT9	Phospholipid/glycerol acyltransferase
AGPS	FAD linked oxidase, N-terminal
AGPS	FAD-binding, type 2
AGPS	FAD-linked oxidase, C-terminal
AGPS	FAD-linked oxidase-like, C-terminal
AGR2	Thioredoxin-like fold
AGR3	Thioredoxin-like fold
AGRN	Agrin NtA domain
AGRN	Concanavalin A-like lectin/glucanases superfamily
AGRN	EGF-like calcium-binding domain
AGRN	EGF-like, laminin
AGRN	Epidermal growth factor-like domain
AGRN	Factor I / membrane attack complex
AGRN	Follistatin-like, N-terminal
AGRN	Kazal domain
AGRN	Laminin G domain
AGRN	SEA domain
AGRN	Tissue inhibitor of metalloproteinases-like, OB-fold
AGRP	Agouti
AGRP	Agouti domain
AGT	Angiotensinogen
AGT	Serpin domain
AGTPBP1	Armadillo-type fold
AGTPBP1	Peptidase M14, carboxypeptidase A
AGTR1	7TM GPCR, olfactory receptor/chemoreceptor Srsx
AGTR1	Angiotensin II receptor family
AGTR1	Angiotensin II receptor type 1
AGTR1	Bradykinin receptor family
AGTR1	Chemokine receptor family
AGTR1	G protein-coupled receptor, rhodopsin-like
AGTR1	GPCR, rhodopsin-like, 7TM
AGTR2	Angiotensin II receptor family
AGTR2	Angiotensin II receptor type 2
AGTR2	Bradykinin receptor family
AGTR2	Chemokine receptor family
AGTR2	G protein-coupled receptor, rhodopsin-like
AGTR2	GPCR, rhodopsin-like, 7TM
AGTRAP	Angiotensin II, type I receptor-associated
AGXT	Aminotransferase class V domain
AGXT	Pyridoxal phosphate-dependent transferase
AGXT2	Aminotransferase class-III
AGXT2	Pyridoxal phosphate-dependent transferase
AHCTF1	Quinonprotein alcohol dehydrogenase-like superfamily
AHCY	Acetohydroxy acid isomeroreductase, catalytic
AHCY	Adenosylhomocysteinase
AHCY	D-isomer specific 2-hydroxyacid dehydrogenase, NAD-binding domain
AHCY	S-adenosyl-L-homocysteine hydrolase, NAD binding domain
AHCYL1	Acetohydroxy acid isomeroreductase, catalytic
AHCYL1	Adenosylhomocysteinase
AHCYL1	D-isomer specific 2-hydroxyacid dehydrogenase, NAD-binding domain
AHCYL1	S-adenosyl-L-homocysteine hydrolase, NAD binding domain
AHCYL2	Adenosylhomocysteinase
AHCYL2	D-isomer specific 2-hydroxyacid dehydrogenase, NAD-binding domain
AHCYL2	S-adenosyl-L-homocysteine hydrolase, NAD binding domain
AHI1	SH3 domain
AHI1	Variant SH3 domain
AHI1	WD40 repeat
AHI1	WD40-repeat-containing domain
AHNAK	PDZ domain
AHNAK2	PDZ domain
AHR	Myc-type, basic helix-loop-helix (bHLH) domain
AHR	PAC motif
AHR	PAS domain
AHR	PAS fold
AHR	PAS fold-3
AHRR	Myc-type, basic helix-loop-helix (bHLH) domain
AHRR	PAS domain
AHRR	PAS fold
AHSA1	Activator of Hsp90 ATPase homologue 1-like
AHSA1	Activator of Hsp90 ATPase, N-terminal
AHSG	Proteinase inhibitor I25, cystatin
AHSP	Alpha-haemoglobin stabilising protein
AICDA	APOBEC-like, C-terminal
AICDA	APOBEC-like, N-terminal
AICDA	Cytidine deaminase-like
AIDA	Axin interactor, dorsalization-associated protein, N-terminal
AIF1	EF-hand domain
AIF1L	EF-hand domain
AIFM1	FAD/NAD-linked reductase, dimerisation domain
AIFM1	FAD-dependent pyridine nucleotide-disulphide oxidoreductase
AIFM1	Pyridine nucleotide-disulphide oxidoreductase, FAD/NAD(P)-binding domain
AIFM1	Pyridine nucleotide-disulphide oxidoreductase, NAD-binding domain
AIFM2	Aromatic-ring hydroxylase-like
AIFM2	FAD-dependent pyridine nucleotide-disulphide oxidoreductase
AIFM2	Pyridine nucleotide-disulphide oxidoreductase, class-II
AIFM2	Pyridine nucleotide-disulphide oxidoreductase, FAD/NAD(P)-binding domain
AIFM2	Pyridine nucleotide-disulphide oxidoreductase, NAD-binding domain
AIFM3	FAD/NAD-linked reductase, dimerisation domain
AIFM3	FAD-dependent pyridine nucleotide-disulphide oxidoreductase
AIFM3	Pyridine nucleotide-disulphide oxidoreductase, class-II
AIFM3	Pyridine nucleotide-disulphide oxidoreductase, FAD/NAD(P)-binding domain
AIFM3	Pyridine nucleotide-disulphide oxidoreductase, NAD-binding domain
AIFM3	Rieske [2Fe-2S] iron-sulphur domain
AIG1	FAR-17a/AIG1-like protein
AIM1	Beta/gamma crystallin
AIM1	Gamma-crystallin-related
AIM1	Ricin B lectin domain
AIM1L	Beta/gamma crystallin
AIM1L	Gamma-crystallin-related
AIM1L	PDZ domain
AIM1L	Ricin B lectin domain
AIM2	DAPIN domain
AIM2	Death-like domain
AIM2	HIN-200/IF120x
AIM2	Nucleic acid-binding, OB-fold
AIMP1	Nucleic acid-binding, OB-fold
AIMP1	NUDE protein, C-terminal
AIMP1	tRNA-binding domain
AIMP1	t-SNARE
AIMP2	Glutathione S-transferase, C-terminal-like
AIP	Peptidyl-prolyl cis-trans isomerase, FKBP-type, domain
AIP	Tetratricopeptide repeat
AIP	Tetratricopeptide repeat-containing domain
AIPL1	Peptidyl-prolyl cis-trans isomerase, FKBP-type, domain
AIPL1	Tetratricopeptide repeat
AIPL1	Tetratricopeptide repeat-containing domain
AIRE	Autoimmune regulator, AIRE
AIRE	SAND domain
AIRE	SAND domain-like
AIRE	Sp100
AIRE	Zinc finger, FYVE/PHD-type
AIRE	Zinc finger, PHD-finger
AIRE	Zinc finger, PHD-type
AJUBA	Zinc finger, LIM-type
AK1	Adenylate kinase, isozyme 1/5
AK1	Adenylate kinase/UMP-CMP kinase
AK1	P-loop containing nucleoside triphosphate hydrolase
AK1	Zeta toxin domain
AK2	Adenylate kinase subfamily
AK2	Adenylate kinase, active site lid domain
AK2	Adenylate kinase/UMP-CMP kinase
AK2	P-loop containing nucleoside triphosphate hydrolase
AK3	Adenylate kinase subfamily
AK3	Adenylate kinase, active site lid domain
AK3	Adenylate kinase/UMP-CMP kinase
AK3	P-loop containing nucleoside triphosphate hydrolase
AK4	Adenylate kinase subfamily
AK4	Adenylate kinase, active site lid domain
AK4	Adenylate kinase/UMP-CMP kinase
AK4	P-loop containing nucleoside triphosphate hydrolase
AK5	Adenylate kinase, isozyme 1/5
AK5	Adenylate kinase/UMP-CMP kinase
AK5	Dimerization-anchoring domain of cAMP-dependent protein kinase, regulatory subunit
AK5	Dpy-30 motif
AK5	P-loop containing nucleoside triphosphate hydrolase
AK6	Bromodomain transcription factor
AK6	Histone core
AK6	Histone-fold
AK6	Transcription initiation factor TAFII31
AK7	Dpy-30 motif
AK7	P-loop containing nucleoside triphosphate hydrolase
AK8	Adenylate kinase, active site lid domain
AK8	Adenylate kinase/UMP-CMP kinase
AK8	Dimerization-anchoring domain of cAMP-dependent protein kinase, regulatory subunit
AK8	P-loop containing nucleoside triphosphate hydrolase
AK9	AAA+ ATPase domain
AK9	ATPase, AAA-type, core
AK9	P-loop containing nucleoside triphosphate hydrolase
AK9	YHS domain
AKAP1	K Homology domain
AKAP1	K Homology domain, type 1
AKAP1	RII binding domain
AKAP1	Tudor domain
AKAP10	Regulator of G protein signalling domain
AKAP10	Regulator of G protein signalling superfamily
AKAP12	Protein kinase A anchoring, WSK motif
AKAP12	RII binding domain
AKAP13	Ankyrin repeat-containing domain
AKAP13	Dbl homology (DH) domain
AKAP13	Pleckstrin homology domain
AKAP13	Protein kinase C-like, phorbol ester/diacylglycerol-binding domain
AKAP13	RII binding domain
AKAP2	RII binding domain
AKAP3	A-kinase anchor 110kDa
AKAP3	A-kinase anchor 110kDa, C-terminal
AKAP3	RII binding domain
AKAP4	A-kinase anchor 110kDa
AKAP4	A-kinase anchor 110kDa, C-terminal
AKAP4	RII binding domain
AKAP5	Protein kinase A anchoring, WSK motif
AKAP6	Spectrin/alpha-actinin
AKAP7	Protein kinase A anchor protein, nuclear localisation signal domain
AKAP7	Protein kinase A anchor protein, RI-RII subunit-binding domain
AKAP7	RNA ligase/cyclic nucleotide phosphodiesterase
AKAP8	A-kinase anchoring protein 95 (AKAP95)
AKAP8L	A-kinase anchoring protein 95 (AKAP95)
AKAP9	Nucleoid-associated protein YbaB
AKAP9	Pericentrin/AKAP-450 centrosomal targeting domain
AKAP9	Prefoldin
AKNA	Transcription factor, AT-hook-containing
AKNAD1	Transcription factor, AT-hook-containing
AKR1A1	Aldo/keto reductase subgroup
AKR1A1	NADP-dependent oxidoreductase domain
AKR1B1	Aldo/keto reductase subgroup
AKR1B1	NADP-dependent oxidoreductase domain
AKR1B10	Aldo/keto reductase subgroup
AKR1B10	NADP-dependent oxidoreductase domain
AKR1B15	Aldo/keto reductase subgroup
AKR1B15	NADP-dependent oxidoreductase domain
AKR1C1	Aldo/keto reductase subgroup
AKR1C1	NADP-dependent oxidoreductase domain
AKR1C2	Aldo/keto reductase subgroup
AKR1C2	NADP-dependent oxidoreductase domain
AKR1C3	Aldo/keto reductase subgroup
AKR1C3	NADP-dependent oxidoreductase domain
AKR1C4	Aldo/keto reductase subgroup
AKR1C4	NADP-dependent oxidoreductase domain
AKR1D1	Aldo/keto reductase subgroup
AKR1D1	NADP-dependent oxidoreductase domain
AKR1E2	Aldo/keto reductase subgroup
AKR1E2	NADP-dependent oxidoreductase domain
AKR7A2	NADP-dependent oxidoreductase domain
AKR7A3	NADP-dependent oxidoreductase domain
AKR7L	NADP-dependent oxidoreductase domain
AKT1	AGC-kinase, C-terminal
AKT1	Pleckstrin homology domain
AKT1	Protein kinase domain
AKT1	Protein kinase, C-terminal
AKT1	Protein kinase-like domain
AKT1	Serine/threonine/dual specificity protein kinase, catalytic domain
AKT1	Serine-threonine/tyrosine-protein kinase catalytic domain
AKT1	Tyrosine-protein kinase, catalytic domain
AKT2	AGC-kinase, C-terminal
AKT2	Pleckstrin homology domain
AKT2	Protein kinase domain
AKT2	Protein kinase, C-terminal
AKT2	Protein kinase-like domain
AKT2	Serine/threonine/dual specificity protein kinase, catalytic domain
AKT2	Serine-threonine/tyrosine-protein kinase catalytic domain
AKT2	Tyrosine-protein kinase, catalytic domain
AKT3	AGC-kinase, C-terminal
AKT3	Pleckstrin homology domain
AKT3	Protein kinase domain
AKT3	Protein kinase, C-terminal
AKT3	Protein kinase-like domain
AKT3	Serine/threonine/dual specificity protein kinase, catalytic domain
AKT3	Serine-threonine/tyrosine-protein kinase catalytic domain
AKT3	Tyrosine-protein kinase, catalytic domain
AKTIP	Ubiquitin-conjugating enzyme, E2
AKTIP	Ubiquitin-conjugating enzyme/RWD-like
ALAD	Porphobilinogen synthase
ALAS1	5-aminolevulinate synthase presequence
ALAS1	Aminotransferase class V domain
ALAS1	Aminotransferase, class I/classII
ALAS1	Cys/Met metabolism, pyridoxal phosphate-dependent enzyme
ALAS1	Pyridoxal phosphate-dependent transferase
ALAS1	Tetrapyrrole biosynthesis, 5-aminolevulinic acid synthase
ALAS2	5-aminolevulinate synthase presequence
ALAS2	Aminotransferase class V domain
ALAS2	Aminotransferase, class I/classII
ALAS2	Cys/Met metabolism, pyridoxal phosphate-dependent enzyme
ALAS2	Pyridoxal phosphate-dependent transferase
ALAS2	Tetrapyrrole biosynthesis, 5-aminolevulinic acid synthase
ALB	ALB/AFP/VDB
ALB	Serum albumin, N-terminal
ALB	Serum albumin/Alpha-fetoprotein
ALB	Serum albumin-like
ALCAM	CD80-like, immunoglobulin C2-set
ALCAM	Immunoglobulin subtype
ALCAM	Immunoglobulin subtype 2
ALCAM	Immunoglobulin V-set domain
ALCAM	Immunoglobulin V-set, subgroup
ALCAM	Immunoglobulin-like domain
ALDH16A1	Aldehyde dehydrogenase
ALDH16A1	Aldehyde dehydrogenase domain
ALDH16A1	Aldehyde/histidinol dehydrogenase
ALDH18A1	Aldehyde dehydrogenase domain
ALDH18A1	Aldehyde/histidinol dehydrogenase
ALDH18A1	Aspartate/glutamate/uridylate kinase
ALDH18A1	Delta l-pyrroline-5-carboxylate synthetase
ALDH18A1	Gamma-glutamyl phosphate reductase GPR
ALDH18A1	Glutamate 5-kinase/delta-1-pyrroline-5-carboxylate synthase
ALDH18A1	Glutamate/acetylglutamate kinase
ALDH1A1	Acyl-CoA reductase, LuxC
ALDH1A1	Aldehyde dehydrogenase domain
ALDH1A1	Aldehyde/histidinol dehydrogenase
ALDH1A2	Aldehyde dehydrogenase domain
ALDH1A2	Aldehyde/histidinol dehydrogenase
ALDH1A3	Aldehyde dehydrogenase domain
ALDH1A3	Aldehyde/histidinol dehydrogenase
ALDH1B1	Aldehyde dehydrogenase domain
ALDH1B1	Aldehyde/histidinol dehydrogenase
ALDH1L1	10-formyltetrahydrofolate dehydrogenase
ALDH1L1	Acyl carrier protein-like
ALDH1L1	Aldehyde dehydrogenase domain
ALDH1L1	Aldehyde/histidinol dehydrogenase
ALDH1L1	Formyl transferase, C-terminal
ALDH1L1	Formyl transferase, C-terminal-like
ALDH1L1	Formyl transferase, N-terminal
ALDH1L2	10-formyltetrahydrofolate dehydrogenase
ALDH1L2	Acyl carrier protein-like
ALDH1L2	Aldehyde dehydrogenase domain
ALDH1L2	Aldehyde/histidinol dehydrogenase
ALDH1L2	Formyl transferase, C-terminal
ALDH1L2	Formyl transferase, C-terminal-like
ALDH1L2	Formyl transferase, N-terminal
ALDH2	Aldehyde dehydrogenase domain
ALDH2	Aldehyde/histidinol dehydrogenase
ALDH3A1	Acyl-CoA reductase, LuxC
ALDH3A1	Aldehyde dehydrogenase domain
ALDH3A1	Aldehyde dehydrogenase NAD(P)-dependent
ALDH3A1	Aldehyde/histidinol dehydrogenase
ALDH3A2	Acyl-CoA reductase, LuxC
ALDH3A2	Aldehyde dehydrogenase domain
ALDH3A2	Aldehyde dehydrogenase NAD(P)-dependent
ALDH3A2	Aldehyde/histidinol dehydrogenase
ALDH3B1	Acyl-CoA reductase, LuxC
ALDH3B1	Aldehyde dehydrogenase domain
ALDH3B1	Aldehyde dehydrogenase NAD(P)-dependent
ALDH3B1	Aldehyde/histidinol dehydrogenase
ALDH3B2	Aldehyde dehydrogenase domain
ALDH3B2	Aldehyde/histidinol dehydrogenase
ALDH4A1	Aldehyde dehydrogenase domain
ALDH4A1	Aldehyde/histidinol dehydrogenase
ALDH4A1	Delta-1-pyrroline-5-carboxylate dehydrogenase
ALDH5A1	Aldehyde dehydrogenase domain
ALDH5A1	Aldehyde/histidinol dehydrogenase
ALDH5A1	Succinate semialdehyde dehydrogenase
ALDH6A1	Aldehyde dehydrogenase domain
ALDH6A1	Aldehyde/histidinol dehydrogenase
ALDH6A1	Methylmalonate-semialdehyde dehydrogenase
ALDH7A1	Aldehyde dehydrogenase domain
ALDH7A1	Aldehyde/histidinol dehydrogenase
ALDH8A1	Aldehyde dehydrogenase domain
ALDH8A1	Aldehyde/histidinol dehydrogenase
ALDH9A1	Aldehyde dehydrogenase domain
ALDH9A1	Aldehyde/histidinol dehydrogenase
ALDOA	Fructose-bisphosphate aldolase, class-I
ALDOB	Fructose-bisphosphate aldolase, class-I
ALDOC	Fructose-bisphosphate aldolase, class-I
ALG1	Glycosyl transferase, family 1
ALG10	Glucosyltransferase Alg10
ALG10B	Glucosyltransferase Alg10
ALG11	Glycosyl transferase, family 1
ALG12	GPI mannosyltransferase
ALG13	Glycosyl transferase, family 28, C-terminal
ALG13	Ovarian tumour, otubain
ALG13	Tudor domain
ALG14	Oligosaccharide biosynthesis protein Alg14-like
ALG1L2	Glycosyl transferase, family 1
ALG2	Glycosyl transferase, family 1
ALG3	Glycosyltransferase, ALG3
ALG5	Glycosyltransferase 2-like
ALG5	Nucleotide-diphospho-sugar transferases
ALG6	Glycosyl transferase, ALG6/ALG8
ALG8	Glycosyl transferase, ALG6/ALG8
ALG9	Domain of unknown function DUF2431
ALG9	GPI mannosyltransferase
ALG9	S-adenosyl-L-methionine-dependent methyltransferase-like
ALK	Concanavalin A-like lectin/glucanases superfamily
ALK	Low-density lipoprotein (LDL) receptor class A repeat
ALK	MAM domain
ALK	Protein kinase domain
ALK	Protein kinase-like domain
ALK	Serine/threonine/dual specificity protein kinase, catalytic domain
ALK	Serine-threonine/tyrosine-protein kinase catalytic domain
ALK	Tyrosine-protein kinase, catalytic domain
ALKBH1	Alkylated DNA repair protein AlkB
ALKBH2	Oxoglutarate/iron-dependent dioxygenase
ALKBH3	Oxoglutarate/iron-dependent dioxygenase
ALKBH4	Oxoglutarate/iron-dependent dioxygenase
ALKBH6	Oxoglutarate/iron-dependent dioxygenase
ALKBH8	Alkylated DNA repair protein AlkB, homologue 8, N-terminal
ALKBH8	Methyltransferase type 11
ALKBH8	Methyltransferase-related
ALKBH8	Oxoglutarate/iron-dependent dioxygenase
ALKBH8	RNA recognition motif domain
ALKBH8	S-adenosyl-L-methionine-dependent methyltransferase-like
ALLC	Allantoicase
ALLC	Allantoicase domain
ALLC	Galactose-binding domain-like
ALOX12	Lipase/lipooxygenase, PLAT/LH2
ALOX12	Lipoxygenase, C-terminal
ALOX12	Lipoxygenase, mammalian
ALOX12	PLAT/LH2 domain
ALOX12B	Lipase/lipooxygenase, PLAT/LH2
ALOX12B	Lipoxygenase, C-terminal
ALOX12B	Lipoxygenase, mammalian
ALOX12B	PLAT/LH2 domain
ALOX15	Lipase/lipooxygenase, PLAT/LH2
ALOX15	Lipoxygenase, C-terminal
ALOX15	Lipoxygenase, mammalian
ALOX15	PLAT/LH2 domain
ALOX15B	Lipase/lipooxygenase, PLAT/LH2
ALOX15B	Lipoxygenase, C-terminal
ALOX15B	Lipoxygenase, mammalian
ALOX15B	PLAT/LH2 domain
ALOX5	Lipase/lipooxygenase, PLAT/LH2
ALOX5	Lipoxygenase, C-terminal
ALOX5	Lipoxygenase, mammalian
ALOX5	PLAT/LH2 domain
ALOX5AP	5-lipoxygenase-activating protein
ALOX5AP	Membrane-associated, eicosanoid/glutathione metabolism (MAPEG) protein
ALOXE3	Lipase/lipooxygenase, PLAT/LH2
ALOXE3	Lipoxygenase, C-terminal
ALOXE3	Lipoxygenase, mammalian
ALOXE3	PLAT/LH2 domain
ALPI	Alkaline phosphatase
ALPI	Alkaline-phosphatase-like, core domain
ALPK1	MHCK/EF2 kinase
ALPK1	Protein kinase-like domain
ALPK2	Immunoglobulin I-set
ALPK2	Immunoglobulin subtype
ALPK2	Immunoglobulin subtype 2
ALPK2	Immunoglobulin-like domain
ALPK2	MHCK/EF2 kinase
ALPK2	Protein kinase-like domain
ALPK3	Immunoglobulin I-set
ALPK3	Immunoglobulin subtype
ALPK3	Immunoglobulin subtype 2
ALPK3	Immunoglobulin-like domain
ALPK3	MHCK/EF2 kinase
ALPK3	Protein kinase-like domain
ALPL	Alkaline phosphatase
ALPL	Alkaline-phosphatase-like, core domain
ALPP	Alkaline phosphatase
ALPP	Alkaline-phosphatase-like, core domain
ALPPL2	Alkaline phosphatase
ALPPL2	Alkaline-phosphatase-like, core domain
ALS2	Dbl homology (DH) domain
ALS2	MORN motif
ALS2	Regulator of chromosome condensation 1/beta-lactamase-inhibitor protein II
ALS2	Regulator of chromosome condensation, RCC1
ALS2	Vacuolar sorting protein 9
ALS2CL	Dbl homology (DH) domain
ALS2CL	MORN motif
ALS2CL	Vacuolar sorting protein 9
ALS2CR11	C2 domain
ALS2CR12	t-SNARE
ALX1	Homeobox domain
ALX1	Homeodomain-like
ALX1	OAR domain
ALX3	Homeobox domain
ALX3	Homeodomain-like
ALX4	Homeobox domain
ALX4	Homeodomain-like
ALX4	OAR domain
ALYREF	RNA recognition motif domain
AMACR	CoA-transferase family III
AMACR	CoA-transferase family III domain
AMACR	Fumarate lyase, N-terminal
AMACR	L-Aspartase-like
AMBN	Ameloblastin precursor
AMBP	Alpha-1-microglobulin
AMBP	Calycin-like
AMBP	Lipocalin
AMBP	Lipocalin/cytosolic fatty-acid binding domain
AMBP	Prostaglandin D synthase
AMBP	Proteinase inhibitor I2, Kunitz metazoa
AMBRA1	WD40 repeat
AMBRA1	WD40-repeat-containing domain
AMD1	S-adenosylmethionine decarboxylase
AMD1	S-adenosylmethionine decarboxylase subgroup
AMD1	S-adenosylmethionine decarboxylase, core
AMDHD1	Amidohydrolase 1
AMDHD1	Amidohydrolase 3
AMDHD1	Imidazolonepropionase
AMDHD1	Metal-dependent hydrolase, composite domain
AMDHD2	Amidohydrolase 1
AMDHD2	Amidohydrolase 3
AMDHD2	Metal-dependent hydrolase, composite domain
AMDHD2	N-acetylglucosamine-6-phosphate deacetylase
AMELX	Amelogenin
AMELY	Amelogenin
AMER1	Uncharacterised protein family FAM123
AMER2	Uncharacterised protein family FAM123
AMER3	Uncharacterised protein family FAM123
AMFR	Ubiquitin system component Cue
AMFR	Zinc finger, C3HC4 RING-type
AMFR	Zinc finger, RING-type
AMH	Anti-Mullerian hormone, N-terminal
AMH	Cystine-knot cytokine
AMH	Muellerian-inhibiting factor
AMH	Transforming growth factor-beta, C-terminal
AMHR2	Anti-muellerian hormone receptor, type II
AMHR2	Protein kinase domain
AMHR2	Protein kinase-like domain
AMHR2	Serine/threonine/dual specificity protein kinase, catalytic domain
AMHR2	Serine-threonine/tyrosine-protein kinase catalytic domain
AMHR2	TGF-beta receptor/activin receptor, type I/II
AMHR2	Tyrosine-protein kinase, catalytic domain
AMICA1	Immunoglobulin subtype
AMICA1	Immunoglobulin V-set domain
AMICA1	Immunoglobulin-like domain
AMIGO1	Cysteine-rich flanking region, C-terminal
AMIGO1	Immunoglobulin I-set
AMIGO1	Immunoglobulin subtype
AMIGO1	Immunoglobulin V-set domain
AMIGO1	Immunoglobulin-like domain
AMIGO1	Leucine-rich repeat
AMIGO1	Leucine-rich repeat, typical subtype
AMIGO2	Cysteine-rich flanking region, C-terminal
AMIGO2	Immunoglobulin subtype
AMIGO2	Immunoglobulin-like domain
AMIGO2	Leucine-rich repeat
AMIGO2	Leucine-rich repeat, typical subtype
AMIGO3	Immunoglobulin subtype
AMIGO3	Immunoglobulin subtype 2
AMIGO3	Immunoglobulin-like domain
AMIGO3	Leucine-rich repeat
AMIGO3	Leucine-rich repeat, typical subtype
AMMECR1	AMMECR1
AMMECR1	AMMECR1 domain
AMMECR1L	AMMECR1
AMMECR1L	AMMECR1 domain
AMN1	Leucine-rich repeat, cysteine-containing subtype
AMOT	Angiomotin
AMOT	Angiomotin, C-terminal
AMOT	Prefoldin
AMOTL1	Angiomotin
AMOTL1	Angiomotin, C-terminal
AMOTL2	Angiomotin
AMOTL2	Angiomotin, C-terminal
AMPD1	Adenosine/AMP deaminase domain
AMPD1	AMP deaminase
AMPD2	Adenosine/AMP deaminase domain
AMPD2	AMP deaminase
AMPD3	Adenosine/AMP deaminase domain
AMPD3	AMP deaminase
AMPH	Amphiphysin
AMPH	Amphiphysin, isoform 1
AMPH	BAR domain
AMPH	SH3 domain
AMPH	Variant SH3 domain
AMT	Aminomethyltransferase/Dimethylsulfonioproprionate demethylase DmdA
AMT	Glycine cleavage system T protein
AMT	Glycine cleavage T-protein, C-terminal barrel domain
AMT	Glycine cleavage T-protein, N-terminal
AMT	Glycine cleavage T-protein/YgfZ, C-terminal domain
AMY1A	Alpha amylase
AMY1A	Alpha-amylase, C-terminal all beta
AMY1A	Glycoside hydrolase, superfamily
AMY1A	Glycosyl hydrolase, family 13, catalytic domain
AMY1A	Glycosyl hydrolase, family 13, subfamily, catalytic domain
AMY1B	Alpha amylase
AMY1B	Alpha-amylase, C-terminal all beta
AMY1B	Glycoside hydrolase, superfamily
AMY1B	Glycosyl hydrolase, family 13, catalytic domain
AMY1B	Glycosyl hydrolase, family 13, subfamily, catalytic domain
AMY1C	Alpha amylase
AMY1C	Alpha-amylase, C-terminal all beta
AMY1C	Glycoside hydrolase, superfamily
AMY1C	Glycosyl hydrolase, family 13, catalytic domain
AMY1C	Glycosyl hydrolase, family 13, subfamily, catalytic domain
AMY2A	Alpha amylase
AMY2A	Alpha-amylase, C-terminal all beta
AMY2A	Glycoside hydrolase, superfamily
AMY2A	Glycosyl hydrolase, family 13, catalytic domain
AMY2A	Glycosyl hydrolase, family 13, subfamily, catalytic domain
AMY2B	Alpha amylase
AMY2B	Alpha-amylase, C-terminal all beta
AMY2B	Glycoside hydrolase, superfamily
AMY2B	Glycosyl hydrolase, family 13, catalytic domain
AMY2B	Glycosyl hydrolase, family 13, subfamily, catalytic domain
AMZ1	Peptidase M54, archaemetzincin
AMZ2	Peptidase M54, archaemetzincin
ANAPC10	Anaphase-promoting complex, subunit 10
ANAPC10	Anaphase-promoting complex, subunit 10/DOC domain
ANAPC10	Galactose-binding domain-like
ANAPC11	Zinc finger, RING-type
ANAPC13	Apc13p
ANAPC2	Anaphase-promoting complex subunit 2, C-terminal
ANAPC2	Cullin homology
ANAPC2	Cullin, N-terminal
ANAPC4	Anaphase-promoting complex subunit 4, metazoa
ANAPC4	WD40-repeat-containing domain
[truncated: 53,101 more rows]
