# Supplementary material for: Driver gene classification reveals a substantial overrepresentation of tumor suppressors among very large chromatin-regulating proteins
Source: Sci Rep. 2016 Dec 23;6:38988. doi: 10.1038/srep38988 (PMC5180091; doi:10.1038/srep38988)
Supplement: Supplementary Dataset 4 [file srep38988-s4.xls]

## Sheet: S4_A_15 Pan Cancer Sources
Supplmentary Table 4A. Genes present in 15 multi-tumor type data sources
	Gene filters used in study			1This includes all genes present in at least 1 deletion-based (excluding TUSON), amplification-based (excluding TUSON), mutation-based source, or Lawrence 2014 discussed as classified in this file. It excludes genes present in the training set and not used in the study.	2This list includes genes present only in TSGene, TAGDB, author 2020, and cell line study (Garnett et al.). It excludes genes present in training set, medium stringency set, and those not used in the study.	3Cutoff for TUSON higher confidence genes set according to paper; the top 300 TSGs (q value < 0.18) and top 250 OGs (q value < 0.22)		4Genes not present in any source except TUSON. This was needed as CARNAF tumor genomics features were extracted from this study.			5Predicted TSG by CARNAF using all gene features in top n=84 (excluding the 84 training set TSGs)	TSGs						OGs					Deletion-based genes				Amplification-based genes					Mutation-based genes			6These are the stringent set (n=219). See table S3 for detail.					Cell line expression-based drug biomarkers (Garnett et al.)
Gene	Not in study	High conf TSG	High conf OG	Medium conf set1	Low conf set2	TUSON above thresh3	TUSON below thresh3	Only in TUSON4	Encodes top 5% largest protein	Chromosome organization function	CARNAF TSG (top 84)5	TUSON	Lawrence 2014 discussed	2020 author implementation	Tag DB	TSGene	Vogelstein	TUSON	Lawrence 2014 discussed	2020 author implementation	Tag DB	Vogelstein	CGC	Vogelstein	Zack Curated	Zack	CGC	Santarius	Vogelstein	Zack Curated	Zack	Num studies	CGC	HotNet2	Lawrence6	MuSiC	OncoDriveClust	OncoDriveFM	ActiveDriver	High exp	Low exp
AADACL3							Y	Y				568																				0
AAMP							Y	Y				439																				0
AARS				Y																												1						Y
ABCA10					Y	Y			Y			296		Y																		0
ABCA5					Y		Y		Y			718		Y																		0
ABCB1				Y		Y												78														2				Y		Y			Y
ABCB6							Y	Y				590																				0
ABCC4					Y									Y																		0
ABCC9							Y	Y	Y									759														0
ABHD16A							Y	Y				794																				0
ABI1						Y		Y										167														0
ABI2					Y										Y	Y																0
ABI3BP					Y				Y					Y																		0
ABL1			Y																		Y	Y										2	Y						Y
ABL2					Y		Y					683									Y											0
ABLIM2					Y										Y																	0
ABLIM3					Y									Y	Y																	0
ACADS						Y		Y										49														0
ACADVL							Y	Y				754																				0
ACAP1					Y																											0								Y
ACBD3						Y		Y										232														0
ACBD4							Y	Y				865																				0
ACIN1							Y	Y		Y		459																				0
ACKR3					Y															Y												0
ACO1				Y																												1			Y
ACOT4							Y	Y				347																				0
ACP1					Y																											0								Y
ACSBG2							Y	Y										801														0
ACSM2B							Y	Y										786														0
ACSM3							Y	Y				774																				0
ACSS3					Y		Y					847		Y																		0
ACTB				Y																												1						Y
ACTG1				Y																												1						Y
ACTR6							Y	Y										629														0
ACVR1B		Y				Y						7					Y															3			Y	Y		Y
ACVR2A				Y		Y						61		Y																		2				Y		Y
ACVR2B				Y																												1			Y
ACY1							Y	Y				710																				0
ADAM10				Y																												1						Y
ADAM23					Y		Y					532		Y																		0
ADAM29					Y															Y												0
ADAM33							Y	Y				428																				0
ADAMTS16							Y	Y										846														0
ADAMTS18					Y											Y																0
ADAMTS19						Y		Y				227						869														0
ADAMTS20							Y	Y	Y			738																				0
ADAMTS6					Y									Y																		0
ADAMTS9					Y				Y						Y	Y																0
ADCY1				Y																												1				Y					Y
ADIPOR2					Y																											0									Y
ADK					Y																											0								Y
ADNP				Y			Y					485		Y																		2		Y	Y
ADNP2							Y	Y				882																				0
ADORA2A				Y																												1				Y
ADPGK							Y	Y				745																				0
ADPRH					Y											Y																0
ADRA1B							Y	Y										559														0
ADRBK2						Y		Y										250														0
AFF1					Y																Y											0
AFF2							Y	Y										754														0
AFF3					Y																Y											0
AFF4						Y		Y				177																				0
AGAP2					Y											Y																0
AGBL2				Y																												1		Y
AGBL4				Y																						50						0
AGPAT2					Y																											0								Y
AGTPBP1					Y																											0								Y
AHCTF1				Y					Y																							1							Y
AHCYL2				Y			Y											267														1						Y
AHDC1				Y					Y																							1				Y
AHI1					Y																Y											0
AHNAK				Y					Y																							1							Y
AHNAK2				Y					Y																							2				Y			Y
AHR							Y	Y										715														0
AHRR					Y											Y																0
AICDA							Y	Y		Y								372														0
AIM1					Y				Y					Y																		0
AIM2					Y										Y	Y																0
AIMP1					Y											Y																0
AIP					Y											Y																0
AJUBA				Y		Y						77																				3			Y	Y		Y
AK8						Y		Y										124														0
AKAP12					Y				Y						Y	Y																0
AKAP13					Y				Y												Y											0
AKAP2					Y															Y												0
AKAP9				Y					Y					Y																		1						Y
AKIP1							Y	Y				507																				0
AKR1B1					Y											Y																0
AKR1C2							Y	Y				687																				0
AKR1C3					Y																											0								Y
AKT1			Y			Y												6			Y	Y								Y	49	5	Y		Y	Y	Y	Y
AKT2			Y																		Y						Y	3				0
AKT3				Y																	Y							3				0									Y
ALB					Y		Y					654		Y																		0
ALDH1A2					Y										Y	Y																0
ALDH1L2						Y		Y										147														0
ALDH3B2					Y																											0								Y
ALDH8A1							Y	Y										501														0
ALDOB							Y	Y				649																				0
ALK			Y			Y			Y									47				Y					Y					2	Y		Y
ALPK2				Y					Y				Y																			1			Y
ALPL							Y	Y				875																				0
AMBRA1						Y		Y				135																				0
AMER1		Y				Y						13				Y	Y						Y									1	Y
AMH					Y											Y																0
AMOT					Y	Y						152		Y																		0
AMOTL1				Y			Y					551																				1		Y
AMOTL2					Y																											0								Y
AMPD1							Y	Y										433														0
AMPH				Y																												1				Y
AMY2A							Y	Y				525																				0
ANAPC1				Y			Y		Y									458														1							Y
ANAPC4							Y	Y				534																				0
ANGPTL5							Y	Y										620														0
ANKDD1A							Y	Y										929														0
ANKIB1							Y	Y				895																				0
ANKRD11				Y					Y																							1				Y
ANKRD12				Y			Y		Y			508		Y																		2		Y				Y
ANKRD17				Y					Y																							1		Y
ANKRD26					Y				Y					Y																		0
ANKRD36					Y				Y											Y												0
ANKRD44							Y	Y				840																				0
ANKRD46						Y		Y				180																				0
ANKRD6				Y																												1						Y
ANKS1B				Y																						45						0
ANO1							Y	Y										985														0
ANO10					Y																											0									Y
ANO3						Y		Y				181																				0
ANO4							Y	Y										468														0
ANP32A					Y										Y	Y																0
ANP32B					Y																											0								Y
ANXA1					Y											Y																0								Y
ANXA2					Y																											0								Y
ANXA4					Y																											0								Y
ANXA6				Y			Y											623														1							Y
ANXA7					Y		Y					973				Y																0
AOAH						Y		Y				56																				0
AP1G2							Y	Y										534														0
AP1S2					Y																											0								Y
AP3B1					Y									Y																		0
AP4E1							Y	Y				844																				0
AP4M1							Y	Y				907																				0
APAF1				Y											Y	Y																1						Y
APC		Y				Y			Y	Y		14			Y	Y	Y						Y		Y	27						5	Y		Y	Y	Y	Y
APC2					Y				Y						Y	Y																0
APEX1							Y	Y				858																				0
API5							Y	Y				331																				0
APOE					Y																											0								Y
APOL2				Y																												1			Y
APPBP2						Y		Y				300																				0
APPL2							Y	Y										702														0
AQP2						Y		Y				580						20														0
AR			Y				Y											301				Y						1				1				Y
ARAF				Y			Y					820																				1							Y
ARAP2					Y		Y		Y			873		Y																		0
ARAP3					Y		Y		Y			836																				0								Y
AREG				Y																												1		Y
ARF1					Y											Y																0
ARF4						Y		Y										54														0
ARF6					Y																											0									Y
ARFGAP3							Y	Y				533																				0
ARHGAP12							Y	Y				810						958														0
ARHGAP20					Y											Y																0
ARHGAP26				Y			Y					877																				1	Y
ARHGAP27							Y	Y				595																				0
ARHGAP29					Y		Y								Y	Y		833														0								Y
ARHGAP32				Y					Y																							1							Y
ARHGAP33							Y	Y				620																				0
ARHGAP35				Y		Y			Y		Y	40	Y	Y		Y																3			Y	Y		Y
ARHGAP4				Y																												1		Y
ARHGAP5						Y		Y	Y			153																				0
ARHGEF10					Y																											0								Y
ARHGEF11					Y				Y					Y																		0
ARHGEF12					Y				Y							Y																0
ARHGEF17					Y				Y						Y																	0
ARHGEF25							Y	Y				451																				0
ARHGEF33						Y		Y										140														0
ARHGEF5					Y				Y												Y											0
ARHGEF6				Y			Y					859		Y																		1						Y		Y
ARID1A		Y				Y			Y	Y		22			Y	Y	Y						Y		Y	7						5	Y	Y	Y	Y		Y			Y
ARID1B		Y				Y			Y	Y		798					Y	198														2	Y	Y
ARID2		Y					Y		Y	Y		432				Y	Y															4	Y	Y	Y			Y
ARID3A					Y																Y											0
ARID3B					Y											Y																0
ARID4A					Y					Y	Y			Y																		0
ARID4B					Y		Y			Y		449		Y																		0
ARID5B				Y			Y					335		Y																		3			Y	Y		Y		Y
ARL11					Y										Y	Y																0
ARL15							Y	Y										886														0
ARL6IP4							Y	Y				756																				0
ARMC10					Y										Y	Y																0
ARNTL2					Y																											0								Y
ARPC1A				Y																								3				0
ARPP21							Y	Y				375																				0
ARRDC3							Y	Y				833																				0
ART3					Y																											0								Y
ARVCF							Y	Y										965														0
ASAP1							Y	Y										921														0
ASB11							Y	Y										628														0
ASB2							Y	Y										788														0
ASB5							Y	Y										935														0
ASCC3						Y		Y	Y									177														0
ASCL1					Y											Y																0
ASH1L							Y	Y	Y	Y		504						800														0
ASIC2					Y										Y																	0
ASPM				Y					Y																							2				Y			Y
ASPN					Y																											0								Y
ASTN1							Y	Y										838														0
ASUN							Y	Y				445																				0
ASXL1		Y				Y			Y	Y		105				Y	Y															5	Y	Y	Y	Y		Y
ASXL2				Y		Y						158		Y																		1		Y
ATAD1							Y	Y										495														0
ATAD2					Y	Y						148		Y																		0
ATAD2B					Y									Y																		0
ATAD5					Y				Y					Y																		0
ATF7IP				Y			Y					321		Y																		1						Y
ATG13				Y																												1						Y
ATG14							Y	Y				544																				0
ATG16L1							Y	Y										422														0
ATG5						Y		Y				195																				0
ATM		Y				Y			Y	Y		42				Y	Y						Y		Y	40						5	Y	Y	Y	Y		Y
ATP11C							Y	Y				518																				0
ATP12A							Y	Y										652														0
ATP1A2							Y	Y										581														0
ATP1A4							Y	Y										504														0
ATP4A							Y	Y										890														0
ATP5B							Y	Y										613														0
ATP5SL					Y																											0								Y
ATP6V0A4							Y	Y										723														0
ATP8A2					Y										Y	Y																0
ATP8B1					Y									Y																		0
ATP8B4							Y	Y				781																				0
ATP9A							Y	Y										774														0
ATP9B							Y	Y										342														0
ATR				Y		Y			Y			276		Y		Y																3	Y			Y		Y
ATRNL1							Y	Y				416						371														0
ATRX		Y				Y			Y			43					Y															4	Y			Y		Y	Y
ATXN2							Y	Y										591														0
AURKA				Y																	Y							3				0
AVL9							Y	Y										425														0
AVPR1B							Y	Y										762														0
AXIN1		Y					Y					802				Y	Y						Y									1	Y
AXIN2				Y						Y					Y	Y																4	Y		Y	Y		Y
AXL					Y																Y											0
AZGP1				Y																												1			Y
AZU1					Y																											0								Y
B2M		Y				Y						1					Y															4		Y	Y		Y	Y
B3GALNT1							Y	Y										648														0
B3GALT2							Y	Y										763														0
B3GNT5						Y		Y				283																				0
BACH2					Y										Y																	0
BAG4				Y																								3				0
BAG6							Y	Y		Y		647																				0
BAI1							Y	Y	Y									633														0
BAI2					Y				Y						Y	Y																0
BAI3					Y		Y		Y						Y	Y		756														0
BAMBI					Y		Y											527														0								Y
BANF1					Y																Y											0
BANP					Y					Y						Y																0
BAP1		Y				Y				Y		10			Y	Y	Y															5	Y	Y	Y	Y		Y
BARD1				Y											Y	Y																1							Y
BATF3					Y		Y											393														0								Y
BAX					Y	Y						185				Y																0								Y
BAZ1B				Y					Y	Y																						1							Y
BAZ2A				Y					Y	Y																						2				Y		Y
BAZ2B							Y	Y	Y			322						498														0
BBS10					Y																											0								Y
BCL10					Y	Y					Y	221			Y	Y																0
BCL11A					Y																Y											0
BCL2			Y				Y											305			Y	Y										0
BCL2A1					Y																											0								Y
BCL2L1			Y																											Y	29	0									Y
BCL2L11							Y	Y										898														0
BCL2L2				Y																	Y							3				0
BCL3					Y																Y											0
BCL6				Y																Y	Y											1	Y
BCL7A							Y	Y										589														0
BCL7C							Y	Y				939																				0
BCL9					Y		Y					302		Y																		0
BCL9L				Y					Y					Y																		1							Y
BCLAF1				Y		Y							Y					138														3			Y	Y			Y
BCOR		Y				Y			Y	Y		26					Y															2	Y		Y
BCORL1							Y	Y	Y	Y		311																				0
BCR					Y											Y																0
BDH1				Y																											16	0
BDP1					Y				Y					Y																		0
BECN1					Y											Y																0
BEND5					Y		Y											814														0								Y
BEST1					Y																											0								Y
BEX2					Y											Y																0
BHLHE23							Y	Y										906														0
BHLHE41					Y											Y																0
BHMT2				Y																												1			Y					Y
BID					Y																											0								Y
BIK					Y											Y																0
BIN1					Y										Y	Y																0
BIN2					Y		Y					386																				0									Y
BIN3					Y																											0								Y
BIRC2				Y																								2				0
BIRC3				Y																			Y									1	Y
BIRC6						Y		Y	Y			277						601														0
BLCAP					Y											Y																0
BLM				Y						Y					Y	Y																2	Y					Y
BLMH							Y	Y				867																				0
BLNK					Y																											0									Y
BLVRB					Y																											0									Y
BLZF1							Y	Y										730														0
BMF							Y	Y				538																				0
BMI1					Y					Y											Y											0
BMP1					Y																											0								Y
BMP10					Y											Y																0
BMP2					Y											Y																0
BMP2K					Y																											0								Y
BMP5					Y		Y					975						552		Y												0
BMPR1A				Y																												1	Y
BMPR2					Y	Y						274		Y																		0
BNC2							Y	Y										317														0
BNIP3L					Y										Y	Y																0
BOC				Y																												1		Y
BPIFB4					Y									Y																		0
BPIFC					Y									Y																		0
BPTF				Y					Y	Y																					54	0
BRAF			Y			Y												1			Y	Y										6	Y	Y	Y	Y	Y		Y
BRCA1		Y				Y			Y	Y		3			Y	Y	Y						Y		Y	43						4	Y		Y	Y		Y
BRCA2		Y				Y			Y	Y		4			Y	Y	Y						Y									3	Y			Y		Y
BRCC3							Y	Y		Y		409																				0
BRD1				Y						Y																13						0
BRD3				Y						Y																44						0
BRD4				Y						Y	Y																				31	0
BRD7					Y	Y				Y		261				Y																0
BRD8					Y					Y				Y																		0
BRE						Y		Y		Y		208																				0
BRF1					Y											Y																0
BRINP3					Y															Y												0
BRIP1				Y																												1	Y
BRMS1					Y		Y					393				Y																0
BRPF1				Y						Y																						1		Y
BRSK1					Y	Y						342		Y				194														0
BRWD1							Y	Y	Y			778																				0
BRWD3						Y		Y	Y			216						142														0
BTAF1							Y	Y	Y			625						512														0
BTBD11						Y		Y				315						72														0
BTBD7						Y		Y				220																				0
BTG2					Y										Y	Y																0
BTG3						Y		Y				239																				0
BTG4					Y											Y																0
BTN3A2							Y	Y										604														0
BUB1B				Y												Y																1	Y
BZW2						Y		Y										208														0
C10orf25							Y	Y				842																				0
C10orf88							Y	Y				355																				0
C10orf90					Y											Y																0
C11orf30				Y																								3				0
C11orf94							Y	Y				483																				0
C12orf10							Y	Y				982																				0
C14orf93							Y	Y				946																				0
C15ORF38					Y																											0								Y
C15orf39							Y	Y				399																				0
C15orf52							Y	Y				829																				0
C15orf53							Y	Y										554														0
C16orf45						Y		Y										126														0
C16orf70							Y	Y				613																				0
C16orf86							Y	Y				937																				0
C16orf87						Y		Y										234														0
C1ORF109					Y																											0									Y
C1orf53							Y	Y				517																				0
C1QA							Y	Y				980																				0
C1S					Y									Y																		0
C2CD5					Y	Y						188																				0								Y
C2orf40					Y											Y																0
C3orf70				Y																												1			Y
C5orf28							Y	Y										618														0
C6orf203							Y	Y				576																				0
C6ORF48					Y																											0								Y
C7orf50							Y	Y				546																				0
C8orf33							Y	Y										662														0
C8orf34							Y	Y				530																				0
C8orf37							Y	Y				550																				0
C8orf4				Y																								3				0
CABLES1				Y												Y																1		Y
CABLES2					Y										Y	Y																0
CABYR							Y	Y				759																				0
CACHD1				Y			Y											593														1		Y
CACNA1E				Y			Y		Y									520										3				0
CACNA1H							Y	Y	Y			608						262														0
CACNA2D1					Y									Y																		0
CACNB2							Y	Y										709														0
CACNB4							Y	Y				725																				0
CACNG2					Y																											0									Y
CACNG3						Y		Y										134														0
CACUL1						Y		Y				297																				0
CAD				Y					Y																							1						Y
CADM1					Y										Y	Y																0
CADM2				Y																Y						37						0
CADM3					Y											Y																0
CADM4					Y											Y																0
CADPS						Y		Y										227														0
CALCR					Y									Y																		0
CALM1					Y																											0									Y
CALML4					Y																											0									Y
CAMK1							Y	Y										556														0
CAMK4					Y																											0									Y
CAMSAP2					Y				Y					Y																		0
CAMTA1					Y				Y							Y																0
CAMTA2							Y	Y				919																				0
CAPG					Y											Y																0
CAPN2							Y	Y										983														0
CAPN3							Y	Y										733														0
CAPN5							Y	Y										945														0
CAPRIN2						Y		Y										57														0
CAPSL							Y	Y										990														0
CARD11			Y																			Y										2	Y		Y
CARF				Y																												1		Y
CARM1				Y		Y				Y								37														1						Y
CARNS1				Y																												1		Y
CASC3							Y	Y				585																				0
CASK							Y	Y				686																				0
CASP5					Y									Y																		0
CASP8		Y				Y						27				Y	Y															5	Y		Y	Y	Y	Y
CAST				Y			Y											438														2						Y	Y
CASZ1							Y	Y	Y			677																				0
CATSPERB							Y	Y										832														0
CAV1					Y											Y																0
CAV2					Y										Y	Y																0
CBFA2T3					Y											Y																0
CBFB				Y		Y					Y	115																				5		Y	Y	Y	Y	Y
CBL			Y																		Y	Y										1	Y
CBLB				Y																												1	Y
CBLL1							Y	Y										883														0
CBLN3							Y	Y				602																				0
CBLN4							Y	Y										852														0
CBX8				Y						Y																					48	0
CCAR1				Y		Y						97		Y																		1						Y
CCBE1							Y	Y				488																				0
CCDC105							Y	Y										334														0
CCDC120				Y		Y						281																				1			Y
CCDC132						Y		Y										214														0
CCDC136					Y											Y																0
CCDC144NL						Y		Y				132																				0
CCDC15							Y	Y				818																				0
CCDC158					Y									Y																		0
CCDC171							Y	Y				675						949														0
CCDC18					Y		Y		Y			474		Y																		0
CCDC30					Y		Y					835		Y																		0
CCDC36						Y		Y										120														0
CCDC38						Y		Y				289																				0
CCDC39							Y	Y				921																				0
CCDC6				Y																												1			Y
CCDC60							Y	Y										675														0
CCDC66					Y									Y																		0
CCDC7					Y									Y																		0
CCDC73					Y									Y																		0
CCDC88A				Y		Y			Y		Y	110																				1		Y
CCDC92							Y	Y										887														0
CCL8							Y	Y				900																				0
CCNA2					Y																Y											0
CCNB1IP1					Y					Y																						0								Y
CCNC					Y											Y																0
CCND1			Y																	Y	Y							2	Y	Y	1	5		Y	Y	Y		Y	Y
CCND2				Y																	Y							3				0
CCND3						Y		Y				305						201														0
CCNDBP1					Y										Y																	0
CCNE1			Y																		Y						Y	3		Y	6	1		Y
CCNJ							Y	Y										899														0
CCNT2					Y																											0									Y
CCPG1							Y	Y				367																				0
CCR5					Y															Y												0
CCR6					Y																											0								Y
CCSER1				Y																						11						0
CCT2							Y	Y										903														0
CD163						Y		Y										191														0
CD1A					Y		Y											536		Y												0
CD1D				Y			Y					655	Y																			2		Y	Y
CD1E					Y															Y												0
CD209					Y															Y												0
CD226							Y	Y										781														0
CD24					Y																Y											0
CD27					Y																											0								Y
CD300A							Y	Y				947																				0
CD58						Y		Y				202																				0
CD5L					Y		Y											397		Y												0
CD63					Y																											0								Y
CD70				Y																												1			Y
CD79A				Y																												1	Y
CD79B				Y																												2	Y		Y
CD82					Y										Y	Y																0
CD84							Y	Y										690														0
CDC25A							Y	Y				742																				0
CDC25B					Y																Y											0
CDC27				Y		Y						243																				1			Y
CDC40					Y																											0								Y
CDC5L					Y																Y											0
CDC6				Y																								3				0
CDC7					Y		Y							Y				404														0
CDC73		Y				Y				Y		21				Y	Y															2	Y					Y
CDCA4							Y	Y										789														0
CDCA7L							Y	Y										575														0
CDH1		Y													Y	Y	Y															4	Y		Y	Y		Y
CDH10							Y	Y										409														0
CDH11					Y		Y									Y		497														0
CDH12							Y	Y										369														0
CDH13					Y										Y	Y																0
CDH2							Y	Y										784														0
CDH24							Y	Y				954																				0
CDH4					Y		Y									Y		904														0
CDH7						Y		Y				630						185														0
CDK11B					Y										Y	Y																0
CDK12		Y				Y			Y			79		Y																		5	Y		Y	Y		Y	Y
CDK17							Y	Y				862																				0
CDK2AP1					Y										Y	Y																0
CDK2AP2					Y										Y	Y																0
CDK4			Y																		Y							3		Y	12	2	Y		Y
CDK6			Y																									3		Y	50	0								Y
CDK7					Y																											0									Y
CDKL3							Y	Y										934														0
CDKN1A				Y		Y						39			Y	Y																3			Y	Y		Y
CDKN1B		Y				Y						8		Y	Y										Y	51						4	Y		Y	Y		Y
CDKN1C					Y										Y	Y																0
CDKN2A		Y								Y					Y	Y	Y						Y		Y	1						6	Y	Y	Y	Y	Y	Y			Y
CDKN2AIP				Y																												1		Y
CDKN2B					Y										Y	Y																0
CDKN2C		Y				Y						81			Y	Y							Y	Y								1				Y
CDKN2D					Y											Y																0
CDON				Y																	Y											1		Y
CDR1					Y																											0								Y
CEACAM1					Y											Y																0
CEACAM3							Y	Y										376														0
CEACAM5							Y	Y										765														0
CEACAM7					Y										Y	Y																0
CEBPA		Y				Y						47				Y	Y															4	Y		Y	Y		Y
CEBPD					Y										Y	Y																0
CECR6							Y	Y				769																				0
CEL							Y	Y				515																				0
CELSR3				Y					Y																							1		Y
CEP112					Y									Y																		0
CEP128						Y		Y				437						248														0
CEP135							Y	Y										297														0
CEP162	Y													Y																		0
CEP164					Y									Y																		0
CEP170				Y					Y																							1							Y
CEP290					Y		Y		Y			324		Y																		0								Y
CEP55					Y																Y											0
CEP76				Y									Y																			0
CEP89					Y									Y																		0
CERK						Y		Y				229																				0
CERS3							Y	Y				563						917														0
CFAP20	Y					Y		Y										200														0
CFAP36	Y						Y	Y										879														0
CFAP70	Y					Y		Y				228																				0
CFH				Y																												2				Y		Y
CFHR4							Y	Y				433																				0
CFI							Y	Y				874																				0
CHCHD4							Y	Y										626														0
CHD1				Y					Y	Y				Y												27						0
CHD1L				Y						Y											Y							3				0
CHD2					Y	Y			Y			123		Y																		0
CHD3				Y		Y			Y	Y		205																				1						Y
CHD4				Y		Y			Y	Y								23														2			Y			Y
CHD5					Y				Y	Y						Y																0
CHD6				Y					Y	Y																						1		Y
CHD7				Y					Y	Y																						1							Y
CHD8				Y		Y			Y	Y	Y	87		Y												54						3		Y	Y			Y
CHD9					Y		Y		Y	Y		353		Y				925														0
CHDC2							Y	Y				535																				0
CHEK1					Y					Y					Y	Y																0
CHEK2				Y											Y	Y				Y												3	Y			Y	Y
CHERP							Y	Y										836														0
CHFR					Y											Y																0
CHKA					Y																Y											0
CHMP1A					Y					Y					Y																	0
CHMP3					Y																											0								Y
CHPF2							Y	Y				908																				0
CHRD							Y	Y										289														0
CHRDL1							Y	Y				597																				0
CHRNA4							Y	Y										968														0
CHRNB2							Y	Y										951														0
CHST11							Y	Y										602														0
CHUK					Y											Y																0
CIC		Y				Y			Y			138					Y															2	Y						Y
CIRH1A							Y	Y										547														0
CIZ1						Y		Y										241														0
CKMT1A							Y	Y										505														0
CKS1B				Y																								3				0									Y
CLASP1				Y					Y					Y																		1		Y
CLASP2				Y			Y		Y			720																				1		Y
CLCN1							Y	Y										830														0
CLCN5							Y	Y				456																				0
CLDN10							Y	Y										970														0
CLDN23					Y											Y																0
CLDN3					Y																											0									Y
CLEC18C							Y	Y										785														0
CLEC4C							Y	Y										502														0
CLEC4M							Y	Y										440														0
CLGN						Y		Y				271																				0
CLIP1				Y										Y																		1							Y
CLIP2				Y																												1		Y
CLIP4					Y																											0									Y
CLOCK					Y					Y				Y																		0
CLSPN							Y	Y				316																				0
CLTC				Y					Y																							1						Y
CLTCL1				Y					Y																							1							Y
CLU					Y											Y																0
CLYBL							Y	Y										993														0
CMAS						Y		Y				736						119														0
CMPK1							Y	Y				872																				0
CMTM5					Y											Y																0
CNBD1				Y			Y											772														1			Y
CNDP1					Y															Y												0
CNGA2							Y	Y				976																				0
CNOT1				Y			Y		Y			575						954														2						Y	Y
CNOT3				Y		Y						145																				2	Y					Y
CNOT6							Y	Y				843																				0
CNPY1							Y	Y										276														0
CNTLN					Y		Y					391		Y																		0								Y
CNTN4				Y																						36						0
CNTN5							Y	Y										773														0
CNTN6							Y	Y										347														0
CNTNAP2					Y											Y				Y												0
COBLL1				Y																												1							Y
COL11A1					Y		Y		Y			412		Y				286														0
COL12A1							Y	Y	Y									555														0
COL14A1							Y	Y	Y									479														0
COL17A1					Y				Y					Y																		0
COL18A1				Y					Y						Y	Y																1				Y
COL19A1					Y									Y																		0
COL1A1					Y									Y																		0
COL1A2							Y	Y										900														0
COL21A1					Y		Y							Y				706														0
COL22A1							Y	Y	Y									391														0
COL25A1					Y															Y												0
COL2A1					Y				Y					Y																		0
COL3A1							Y	Y										374														0
COL4A1							Y	Y	Y									619														0
COL4A2					Y	Y			Y			94		Y																		0
COL4A3					Y				Y						Y	Y																0
COL5A1				Y			Y		Y									686														1			Y					Y
COL5A2					Y	Y			Y									77														0								Y
COL5A3				Y					Y					Y																		1			Y
COL8A2						Y		Y				284																				0
COL9A1					Y	Y								Y				243														0
COL9A2							Y	Y				574																				0
COMMD4							Y	Y										350														0
COPB1							Y	Y										881														0
COPG2							Y	Y				452																				0
COPS2					Y											Y																0
COPS3				Y																								3				0
COPS4							Y	Y				561																				0
COPS5					Y																Y											0
COQ9						Y		Y				270																				0
CORO1A					Y																											0								Y
CORO2B							Y	Y										896														0
COX18				Y																											44	0
CPA6							Y	Y										782														0
CPB1						Y		Y				904						107														0
CPEB2						Y		Y				169																				0
CPEB4							Y	Y				734																				0
CPLX3							Y	Y										483														0
CPLX4							Y	Y										861														0
CPNE7					Y										Y	Y																0
CPS1							Y	Y	Y									470														0
CPSF6							Y	Y										829														0
CPXM2							Y	Y										460														0
CR1							Y	Y	Y			461																				0
CRABP1					Y										Y																	0
CREBBP		Y				Y			Y	Y		49				Y	Y															2	Y		Y
CREBL2					Y											Y																0
CRIM1					Y		Y											577														0								Y
CRIPAK					Y	Y						55		Y																		0
CRISPLD1						Y		Y				761						117														0
CRK					Y																Y											0
CRKL					Y																Y											0
CRLF2			Y																			Y										1	Y
CRTC1				Y																												1				Y
CRTC3				Y																												1							Y
CSDE1				Y		Y						198								Y												1				Y
CSE1L					Y																Y											0
CSF1R			Y																		Y	Y										0
CSF3R				Y																												1	Y
CSK					Y																Y											0
CSMD1				Y		Y			Y			35			Y											6						0
CSMD3						Y		Y	Y			334						95														0
CSNK1E						Y		Y										189														0
CSNK1G1							Y	Y										528														0
CSNK2A1						Y		Y			Y	136																				0
CSPP1					Y									Y																		0
CST4					Y																											0								Y
CST5					Y											Y																0
CST6					Y											Y																0
CTBP1					Y					Y					Y	Y																0
CTBP2					Y											Y																0
CTCF		Y				Y				Y		67		Y		Y																5			Y	Y	Y	Y	Y
CTCFL							Y	Y		Y		666																				0
CTDNEP1						Y		Y				146																				0
CTDSPL					Y											Y																0
CTGF					Y											Y					Y											0
CTH							Y	Y				380																				0
CTNNA1					Y		Y					772		Y																		0									Y
CTNNA2					Y															Y												0
CTNNB1			Y			Y				Y								5			Y	Y										6	Y		Y	Y	Y	Y	Y	Y	Y
CTNND1				Y		Y						163		Y		Y																1						Y
CTSF							Y	Y				787																				0
CTSK							Y	Y				642																				0
CTTN				Y																	Y											1						Y
CUL1				Y		Y						540			Y	Y		102														1						Y
CUL2					Y		Y					961			Y	Y																0
CUL3				Y		Y						190			Y	Y		435														1						Y
CUL4A					Y										Y	Y																0
CUL4B				Y																												1			Y
CUL5					Y										Y	Y																0
CUL7					Y				Y												Y											0
CUL9				Y					Y																							1		Y
CUX1				Y			Y		Y			378		Y																		3	Y		Y			Y
CWF19L2					Y									Y																		0
CXADR					Y																											0								Y
CXCL1					Y																Y											0
CXCL5							Y	Y										802														0
CXCR1					Y																											0								Y
CXCR4					Y																											0									Y
CXORF40B					Y																											0									Y
CXorf58							Y	Y				413																				0
CXXC5							Y	Y										585														0
CYB561D2					Y											Y																0
CYB5B					Y																											0								Y
CYBRD1							Y	Y				475																				0
CYC1				Y																											23	1						Y
CYFIP2					Y																											0								Y
CYGB					Y											Y																0
CYLD		Y													Y	Y	Y															2	Y					Y
CYP4F2					Y															Y												0
CYP8B1							Y	Y				968																				0
DAAM1						Y		Y				237						353														0
DAAM2					Y																											0								Y
DAB2					Y										Y	Y																0
DAB2IP				Y												Y																1						Y
DACH1						Y		Y				143																				0
DACH2					Y															Y												0
DALRD3							Y	Y				571																				0
DAO							Y	Y										533														0
DAPK1					Y										Y	Y																0
DAPK3					Y					Y						Y																0
DAXX		Y				Y						32					Y															1	Y
DAZAP1							Y	Y				871																				0
DCAF12L2					Y															Y												0
DCAF4L2					Y															Y												0
DCC					Y		Y								Y	Y		571														0
DCHS1							Y	Y	Y			747						659														0
DCLK1						Y		Y										75														0
DCLRE1C				Y						Y																						1		Y
DCN							Y	Y										373														0
DCP1B				Y																												1					Y
DCT					Y		Y					846						283		Y												0
DCUN1D1				Y																	Y							3				0
DCX					Y		Y											330		Y												0
DDB2				Y																												1	Y
DDHD1					Y															Y												0
DDIT3					Y																Y											0
DDO							Y	Y				732																				0
DDX23					Y															Y												0
DDX3X				Y		Y						90				Y				Y												2			Y			Y
DDX4							Y	Y				696																				0
DDX5				Y			Y				Y	861																				1			Y
DEF6					Y																											0								Y
DEFA4					Y																											0								Y
DEFB1					Y											Y																0
DEFB113							Y	Y				746																				0
DEFB114							Y	Y										901														0
DEFB115							Y	Y				795																				0
DEFB123							Y	Y				845																				0
DEFB126					Y									Y																		0
DEK					Y					Y											Y											0
DENND3					Y		Y											452														0								Y
DENND4A							Y	Y	Y			524																				0
DENND4C							Y	Y	Y									770														0
DENND6A						Y		Y				154																				0
DEPDC5						Y		Y	Y			219																				0
DFNA5					Y										Y	Y																0
DGKI							Y	Y										524														0
DHCR7							Y	Y										911														0
DHTKD1							Y	Y										340														0
DHX15							Y	Y				333																				0
DHX36					Y		Y							Y				959														0
DHX9				Y																												1						Y
DIAPH1				Y																												1			Y
DIAPH2							Y	Y										634														0
DICER1				Y		Y			Y		Y							168														2	Y					Y
DIDO1				Y					Y							Y																1				Y
DIP2C						Y		Y	Y			225																				0
DIRAS1					Y											Y																0
DIRAS2							Y	Y										728														0
DIRAS3					Y										Y	Y																0
DIRC2							Y	Y										711														0
DIS3				Y																												1			Y
DIS3L2				Y						Y																						1						Y
DKK1					Y											Y																0
DKK2					Y	Y												38		Y												0
DKK3					Y										Y	Y																0
DLC1					Y				Y						Y	Y																0
DLEC1					Y				Y						Y	Y																0
DLEU1					Y										Y	Y																0
DLG1					Y		Y					815			Y	Y																0
DLG2							Y	Y										365														0
DLL1				Y																												1		Y
DMBT1					Y				Y						Y	Y																0
DMD				Y					Y																	46						1				Y
DMP1					Y										Y																	0
DMTF1					Y											Y																0
DMWD							Y	Y				712																				0
DMXL2							Y	Y	Y			591						665														0
DNAH12					Y				Y					Y																		0
DNAH8							Y	Y	Y									600														0
DNAJB13							Y	Y				923																				0
DNAJB4					Y										Y	Y																0
DNAJB5							Y	Y										966														0
DNAJC1							Y	Y				610																				0
DNAJC11					Y		Y					486				Y																0
DNAJC24							Y	Y										627														0
DNAJC6					Y																											0									Y
DNER				Y		Y						103	Y																			0
DNM1L							Y	Y				395																				0
DNM2				Y																												1	Y
DNM3				Y																												1						Y
DNMT1			Y						Y	Y												Y										0
DNMT3A			Y			Y				Y		60										Y										5	Y		Y	Y	Y	Y
DOCK1					Y				Y																							0								Y
DOCK11							Y	Y	Y			750																				0
DOCK2				Y					Y																							1				Y
DOCK4				Y					Y																							1						Y
DOCK6							Y	Y	Y			523																				0
DOK1					Y											Y																0
DOK2					Y											Y																0
DOK3					Y											Y																0
DOK5							Y	Y										532														0
DOK6							Y	Y										381														0
DONSON					Y																											0									Y
DOPEY1					Y	Y			Y			253																				0								Y
DOT1L				Y					Y	Y																						1						Y
DPH1					Y											Y																0
DPP10					Y															Y												0
DPP4					Y											Y																0
DPP6				Y																											45	0
DPY19L4						Y		Y				295																				0
DPYD							Y	Y										465														0
DPYS							Y	Y										430														0
DPYSL4					Y																											0									Y
DRG2					Y																											0								Y
DRP2							Y	Y										680														0
DSC2					Y																											0									Y
DSCC1					Y					Y																						0									Y
DSE					Y																											0								Y
DSG4					Y															Y												0
DSPP							Y	Y										610														0
DST				Y			Y		Y			804																				2					Y	Y
DSTN					Y																											0									Y
DTX1						Y		Y										162														0
DTX4				Y																												1		Y
DUSP14							Y	Y										957														0
DUSP16						Y		Y				193																				0
DUSP22					Y										Y	Y																0								Y
DUSP26					Y																Y											0									Y
DUSP3					Y																											0								Y
DUSP6					Y											Y																0								Y
DYNC1I1							Y	Y										845														0
DYNC1LI2							Y	Y				699						293														0
DYNC2H1					Y				Y					Y																		0
DYRK1A						Y		Y				285						579														0
DYRK2				Y			Y											823										3				0
E2F1					Y		Y								Y	Y		969														0
E2F3			Y																									3		Y	55	1		Y
E2F5					Y		Y					648																				0								Y
E2F6					Y																											0								Y
E2F8							Y	Y				884																				0
EBF2							Y	Y				685																				0
EBNA1BP2					Y																											0								Y
EBPL						Y		Y										98														0
ECT2L				Y																												1	Y
EDA2R					Y											Y																0
EEF1A1				Y			Y					783				Y																2						Y	Y
EEF1A2				Y																								3				0
EEF1B2						Y		Y										41														0
EEF1E1					Y											Y																0
EFNA1					Y											Y																0
EFNA4							Y	Y										974														0
EFNA5					Y											Y																0
EGFL6							Y	Y				983																				0
EGFR			Y			Y												10			Y	Y					Y	1		Y	2	7	Y	Y	Y	Y	Y	Y	Y	Y
EGLN1					Y											Y																0
EGLN3					Y											Y																0
EGR1					Y										Y	Y																0								Y
EGR2					Y											Y																0
EGR3					Y																											0								Y
EHF				Y											Y	Y															51	0
EI24					Y											Y																0
EID3							Y	Y										817														0
EIF1					Y										Y	Y																0
EIF1AX						Y		Y										122														0
EIF2AK1				Y																												1		Y
EIF2AK2					Y										Y	Y																0
EIF2AK3						Y		Y				111																				0
EIF2S2				Y			Y											358														1			Y
EIF3J							Y	Y				482																				0
EIF4A2				Y																												1				Y
EIF4ENIF1							Y	Y				702						448														0
EIF5A2				Y			Y					918									Y							3				0
ELANE					Y																											0								Y
ELF1							Y	Y				410																				0
ELF3		Y				Y						80	Y								Y											4		Y	Y	Y		Y
ELF4				Y																												1		Y
ELK1					Y																Y											0
ELL					Y																Y											0
ELMO1							Y	Y										714														0
ELMSAN1					Y									Y																		0
EME1							Y	Y				827																				0
EMG1						Y		Y				126																				0
EML3							Y	Y										657														0
EML4							Y	Y				786																				0
EML5							Y	Y	Y			469																				0
EMP1					Y											Y																0
EMR2					Y																											0								Y
ENAH						Y		Y										210														0
ENC1					Y										Y																	0
ENO2							Y	Y				611																				0
ENOX1							Y	Y										446														0
ENOX2							Y	Y										313														0
ENTPD3					Y																											0								Y
EOGT					Y																											0								Y
EOMES							Y	Y				520																				0
EP300		Y				Y			Y	Y		174					Y															4	Y		Y	Y		Y
EPB41					Y											Y																0
EPB41L3				Y												Y																1				Y
EPB41L4A						Y		Y				179																				0
EPB41L4B					Y																											0									Y
EPCAM					Y																											0									Y
EPG5							Y	Y	Y			715																				0
EPHA1					Y											Y																0
EPHA2				Y		Y						141																				1			Y
EPHA3				Y			Y											963														2		Y		Y
EPHA4							Y	Y										688														0
EPHA5							Y	Y				717						521														0
EPHA6						Y		Y										103														0
EPHA7							Y	Y										472														0
EPHB1							Y	Y										541														0
EPHB2					Y										Y	Y																0
EPHB4					Y											Y																0
EPHB6				Y																												1				Y
EPPK1				Y					Y																							1				Y
EPX							Y	Y										725														0
ERAL1				Y																											26	0
ERAS							Y	Y										309														0
ERBB2			Y			Y												26			Y	Y					Y	1		Y	5	5	Y	Y	Y		Y		Y	Y
ERBB2IP				Y			Y					966																				1							Y
ERBB3				Y		Y												40		Y	Y											1			Y
ERBB4				Y			Y									Y		804			Y					34						2		Y		Y
ERC2							Y	Y										390														0
ERCC2				Y							Y																					4	Y		Y	Y		Y
ERCC3				Y			Y											889														1	Y
ERCC4				Y						Y																						1	Y
ERCC5				Y																												1	Y
ERF					Y										Y	Y																0
ERG					Y																Y											0
ERO1LB							Y	Y				495						508														0
ERRFI1					Y	Y						298				Y																0
ESCO1					Y									Y																		0
ESR1				Y																	Y											1							Y
ESR2					Y											Y																0
ESRP1					Y		Y					960		Y		Y																0
ESRRA					Y															Y												0
ETFB					Y																											0								Y
ETS1					Y											Y																0
ETS2					Y																Y											0
ETV1				Y			Y											304			Y							3				0
ETV3					Y		Y					443									Y											0
ETV6					Y		Y								Y	Y		516														0
EWSR1					Y																Y											0
EXO5						Y		Y				147																				0
EXOC1							Y	Y										341														0
EXOC3L2							Y	Y										704														0
EXOSC9					Y																											0								Y
EXT1				Y											Y	Y																1	Y
EXT2				Y											Y	Y																1	Y
EXTL1					Y										Y	Y																0
EXTL2					Y										Y	Y																0
EXTL3					Y										Y	Y																0
EYA2							Y	Y		Y								713														0
EYA4							Y	Y		Y								361														0
EYS				Y					Y																						61	0
EZH1				Y						Y			Y																			0
EZH2			Y			Y				Y								12				Y										3	Y		Y	Y				Y
FABP1					Y																											0									Y
FABP3					Y										Y	Y																0
FADD				Y												Y												3				0
FAM101A				Y																												1		Y
FAM102A					Y																											0									Y
FAM115C							Y	Y										474														0
FAM117A					Y																											0									Y
FAM118B				Y																												1		Y
FAM120A					Y											Y																0
FAM129B				Y																												1							Y
FAM135A							Y	Y	Y			932																				0
FAM153A							Y	Y				626																				0
FAM154B							Y	Y										270														0
FAM160A2							Y	Y				916																				0
FAM166A				Y																												1			Y
FAM171A1					Y																											0								Y
FAM171B					Y															Y												0
FAM173B							Y	Y										333														0
FAM175A							Y	Y		Y		436																				0
FAM179B							Y	Y	Y									584														0
FAM180A							Y	Y										700														0
FAM184A					Y		Y											437														0									Y
FAM186A					Y				Y											Y												0
FAM188A					Y											Y																0
FAM19A1							Y	Y				971																				0
FAM216A					Y																											0								Y
FAM222B							Y	Y				516																				0
FAM46C				Y			Y											943														2	Y		Y
FAM46D							Y	Y										572														0
FAM53C							Y	Y				600																				0
FAM57B							Y	Y				731																				0
FAM58A						Y		Y				259																				0
FAM8A1						Y		Y										85														0
FANCA				Y																			Y									1	Y
FANCC				Y																			Y									1	Y
FANCD2		Y								Y				Y	Y								Y									1	Y
FANCE				Y																												1	Y
FANCF				Y																												1	Y
FANCG				Y											Y	Y																1	Y
FANCM						Y		Y	Y			116																				0
FAS				Y		Y						139																				1	Y
FAT1		Y				Y			Y			5			Y	Y									Y	20						1			Y
FAT4					Y		Y		Y							Y		473														0
FBLN2							Y	Y										683														0
FBN2				Y			Y		Y									312														2				Y		Y
FBXL13					Y										Y	Y																0
FBXL17							Y	Y				419																				0
FBXL19							Y	Y				682																				0
FBXL3							Y	Y				739																				0
FBXL4					Y																											0								Y
FBXO11				Y																			Y									1	Y
FBXO22							Y	Y										302														0
FBXO31					Y											Y																0
FBXO32					Y											Y																0
FBXO34							Y	Y				978																				0
FBXO42					Y																											0									Y
FBXW11							Y	Y										855														0
FBXW4					Y																											0									Y
FBXW7		Y					Y			Y		354			Y	Y	Y						Y									6	Y	Y	Y	Y	Y	Y
FCHO2				Y																												1						Y
FER					Y																Y											0
FES				Y												Y					Y											1						Y
FEZ2							Y	Y				435																				0
FGB							Y	Y				722						558														0
FGD6							Y	Y										285														0
FGF2					Y																Y											0
FGF20					Y																Y											0									Y
FGF3					Y																Y											0
FGF4					Y																Y											0
FGF5					Y																Y											0
FGF6					Y																Y											0
FGF8					Y																Y											0
FGFBP1							Y	Y				547																				0
FGFR1				Y																	Y							3				0
FGFR1OP					Y																Y											0
FGFR2			Y			Y												19			Y	Y										5	Y		Y	Y	Y	Y
FGFR3			Y			Y												172			Y	Y									42	5	Y		Y	Y	Y	Y
FGR					Y																Y											0
FH				Y												Y																1	Y
FHIT				Y											Y	Y										17						0
FHL3							Y	Y										254														0
FIBP							Y	Y				711																				0
FIP1L1							Y	Y				392																				0
FKBP9					Y															Y												0									Y
FLCN				Y						Y						Y																1	Y
FLG				Y					Y																							1			Y
FLI1					Y																Y											0								Y
FLNA				Y					Y																							1							Y
FLRT2							Y	Y										646														0
FLT3			Y			Y												29				Y										6	Y		Y	Y	Y	Y	Y
FMNL3						Y		Y										130														0
FN1				Y			Y		Y			741						933														1						Y
FN3KRP							Y	Y				670																				0
FNBP1L							Y	Y										476														0
FOLH1					Y									Y																		0
FOS					Y																Y											0
FOSL1					Y																Y											0
FOSL2				Y		Y						263																				1						Y
FOXA1				Y		Y				Y		118																				4	Y		Y	Y		Y
FOXA2				Y						Y						Y																3				Y	Y	Y
FOXC1					Y											Y																0
FOXE3							Y	Y				926						442														0
FOXK1				Y			Y											748														1		Y
FOXK2				Y																						49						1		Y
FOXL2			Y																			Y										1	Y
FOXM1				Y																												1		Y
FOXO1					Y						Y				Y	Y																0
FOXO3					Y						Y					Y																0
FOXO4					Y											Y																0
FOXP1					Y						Y					Y																0
FOXP3					Y					Y					Y	Y																0
FOXQ1				Y			Y					716																				1			Y
FRAT2					Y																Y											0
FRG1B				Y																												3				Y	Y	Y
FRK					Y											Y																0
FRMD6					Y															Y												0
FRMD7				Y			Y											902														1			Y
FRS3					Y											Y																0
FRYL					Y				Y					Y																		0
FSHR					Y					Y										Y												0
FSIP2							Y	Y	Y			372																				0
FTH1					Y																											0								Y
FUBP1		Y				Y						64					Y															1	Y
FUBP3							Y	Y										755														0
FUNDC1							Y	Y				849																				0
FUS					Y																Y											0
FUT11							Y	Y				691																				0
FUT3							Y	Y										853														0
FXR1							Y	Y				373																				0
FYN					Y																Y											0
FZD6							Y	Y										510														0
G3BP1				Y																												1						Y
G3BP2							Y	Y										642														0
G6PD				Y																											25	0
GAB3				Y																												1						Y
GABARAP					Y											Y																0
GABRA1							Y	Y										251														0
GABRA2					Y	Y												240														0								Y
GABRA3							Y	Y										490														0
GABRA4							Y	Y										813														0
GABRA5						Y		Y										236														0
GABRA6							Y	Y										603														0
GABRB1							Y	Y										284														0
GABRG1						Y		Y										101														0
GABRG2							Y	Y										539														0
GABRR2							Y	Y										471														0
GADD45G					Y											Y																0									Y
GADD45GIP1					Y											Y																0
GALNT2					Y																											0								Y
GALNT7							Y	Y										803														0
GALR1					Y											Y																0
GALR2					Y																											0									Y
GALR3							Y	Y				986																				0
GAPVD1						Y		Y	Y			246																				0
GAS1					Y											Y																0
GAS8							Y	Y										910														0
GATA1		Y				Y				Y		75					Y															1	Y
GATA2			Y				Y			Y								631				Y										1	Y
GATA3		Y				Y				Y		71					Y															4	Y		Y	Y		Y
GATA4					Y																Y											0
GATA6				Y																								3				0
GBAS							Y	Y										758														0
GBE1							Y	Y				913																				0
GBP5							Y	Y										849														0
GCC2							Y	Y	Y			418																				0
GCNT2					Y															Y												0
GDF11							Y	Y										668														0
GDI1				Y																												1						Y
GDPD3							Y	Y				749																				0
GEMIN4					Y																											0								Y
GEN1							Y	Y										337														0
GFER							Y	Y										735														0
GFI1					Y																Y											0
GFI1B							Y	Y		Y								923														0
GGA2							Y	Y										989														0
GGCT						Y		Y				160																				0
GGNBP2					Y	Y						293				Y																0
GGT5					Y																											0								Y
GGTLC1							Y	Y										411														0
GH2							Y	Y										870														0
GHITM					Y																											0									Y
GIGYF2				Y		Y						108		Y																		1						Y
GIN1					Y																											0								Y
GJA1					Y		Y									Y		671														0
GJA8					Y																											0									Y
GJB1							Y	Y				728																				0
GJB2					Y											Y																0
GJB3						Y		Y										231														0
GJC3							Y	Y										370														0
GK2						Y		Y										187														0
GLI1					Y																Y											0
GLIPR1					Y											Y																0
GLRA2							Y	Y										443														0
GLRA3							Y	Y										263														0
GLT8D1							Y	Y				615																				0
GLTSCR1					Y	Y			Y			258		Y	Y	Y																0
GLTSCR2					Y										Y	Y																0
GMFG					Y																											0								Y
GNA11			Y																			Y										1	Y
GNA12					Y																Y											0
GNA13				Y			Y					492						453			Y											1			Y
GNA15					Y	Y												179														0								Y
GNAI1				Y																												1						Y
GNAQ			Y																			Y										1	Y
GNAS			Y			Y												42			Y	Y										2	Y					Y
GNB1				Y																												1			Y
GNB4							Y	Y				466																				0
GNG2							Y	Y				853						811														0
GNG3							Y	Y										282														0
GNG4						Y		Y										112														0
GNL3L				Y																												1					Y
GNMT					Y											Y																0
GNPTAB				Y		Y						222																				1			Y
GOLGA5				Y																	Y											1						Y
GOLIM4							Y	Y				706																				0
GON4L					Y				Y					Y																		0
GOPC				Y																												1	Y
GORAB					Y											Y																0
GOT2				Y		Y												64														2					Y	Y
GPATCH2							Y	Y										991														0
GPATCH8							Y	Y	Y			543																				0
GPC3				Y												Y							Y									1	Y
GPC5				Y																								3				0
GPC6							Y	Y										269														0
GPD1					Y																											0									Y
GPER1					Y																											0									Y
GPM6A							Y	Y				692						464														0
GPR107							Y	Y										455														0
GPR137B							Y	Y				694																				0
GPR141						Y		Y				956						143														0
GPR174						Y		Y				288																				0
GPR45					Y																											0								Y
GPR68					Y											Y																0
GPR88							Y	Y				700																				0
GPRASP1							Y	Y				529																				0
GPRC5A					Y										Y	Y																0								Y
GPRIN2					Y									Y																		0
GPS2				Y		Y						50		Y																		2			Y	Y
GPSM2							Y	Y				866																				0
GPX2					Y																Y											0
GPX3					Y										Y	Y																0
GRB7				Y																								3				0
GRIA2						Y		Y										203														0
GRIA3						Y		Y										114														0
GRID1						Y		Y										90														0
GRID2						Y		Y										192														0
GRIK3							Y	Y										822														0
GRIN3A				Y																												1				Y
GRM1							Y	Y										875														0
GRM3					Y															Y												0
GRM5						Y		Y										92														0
GRP					Y																											0								Y
GRPEL2							Y	Y				501																				0
GRXCR1						Y		Y				584						89														0
GRXCR2							Y	Y										862														0
GSE1						Y		Y				113																				0
GSK3B							Y	Y				659																				0
GSTM1					Y											Y																0
GSTO1					Y																											0								Y
GSTO2							Y	Y										850														0
GSTT1					Y										Y	Y																0
GTF2E1							Y	Y										720														0
GTF2H1				Y																												1						Y
GTF2I						Y		Y										175														0
GTF3C4				Y						Y																44						0
GTF3C6							Y	Y				928																				0
GTPBP1							Y	Y										253														0
GTPBP4					Y											Y																0
GUCY2C					Y									Y																		0
GUF1					Y									Y																		0
GUSB				Y			Y					366																				1			Y
H2AFJ					Y					Y																						0									Y
H3F3A			Y							Y												Y										1	Y
H3F3C				Y						Y																						2				Y		Y
H6PD					Y																											0								Y
HACE1					Y									Y	Y	Y																0
HAGH					Y																											0									Y
HARS2						Y		Y										131														0
HAS2							Y	Y				887																				0
HAUS6							Y	Y										842														0
HAUS8						Y		Y				278																				0
HAVCR1					Y															Y												0
HBEGF							Y	Y										278														0
HBP1					Y											Y																0
HBS1L							Y	Y										884														0
HCK					Y																Y											0
HCRTR2					Y		Y											415		Y												0
HDAC10				Y						Y																13						0
HDAC2				Y		Y				Y	Y	165														30						0
HDAC3					Y		Y			Y						Y		513														0
HEATR5B					Y				Y					Y																		0
HECA					Y		Y					673				Y																0
HECTD1							Y	Y	Y			351						824														0
HECW2				Y			Y		Y									509														1		Y
HEPACAM							Y	Y				776																				0
HEPACAM2							Y	Y				479																				0
HERC1				Y		Y			Y			142		Y																		1						Y			Y
HERC4							Y	Y				460																				0
HESX1							Y	Y										560														0
HEXB					Y																											0								Y
HFM1					Y									Y																		0
HGF				Y		Y						269						67			Y											1				Y
HHIP							Y	Y										457														0
HIC1					Y										Y	Y																0
HIF1A					Y															Y												0
HIGD2A							Y	Y				775																				0
HINT1					Y										Y	Y																0
HIPK2					Y											Y																0
HIST1H1C				Y						Y																						1				Y
HIST1H1E				Y						Y																						1			Y
HIST1H2AA							Y	Y		Y								775														0
HIST1H2BD				Y						Y																						1				Y
HIST1H3B			Y			Y												163				Y										2	Y		Y
HIST1H4E				Y																												1			Y
HIST2H2BF							Y	Y		Y								436														0
HK2					Y		Y											432														0									Y
HKDC1					Y																											0								Y
HLA-A				Y		Y						54		Y																		4		Y	Y	Y		Y
HLA-B				Y		Y						84	Y	Y																		4		Y	Y	Y		Y
HLA-DRA							Y	Y										487														0
HLA-DRB1						Y		Y				200																				0
HLA-G					Y															Y												0
HLCS							Y	Y		Y								543														0
HLF						Y		Y										118														0
HLTF					Y					Y						Y																0									Y
HMBOX1							Y	Y										857														0
HMCN1						Y		Y	Y			172						113														0
HMGA2					Y					Y											Y											0
HMGN5					Y					Y																						0								Y
HMGXB4				Y																												2				Y		Y
HMMR					Y																Y											0
HN1L					Y																											0								Y
HNF1A		Y				Y				Y		9					Y															1	Y
HNMT					Y																											0									Y
HNRNPD					Y	Y						265																				0								Y
HNRNPUL2							Y	Y				838																				0
HOOK3							Y	Y										639														0
HOPX					Y					Y						Y																0
HOXA1					Y																											0								Y
HOXA10					Y																Y											0
HOXB13					Y											Y																0
HOXD13					Y																											0								Y
HOXD9							Y	Y				566																				0
HPCAL4							Y	Y										914														0
HPGD					Y											Y																0
HPR							Y	Y				951																				0
HPRT1							Y	Y										523														0
HPS1							Y	Y				800																				0
HPS3							Y	Y										567														0
HPSE2				Y			Y					641						568								60						0
HRAS			Y			Y												36			Y	Y										5	Y	Y	Y		Y	Y
HRASLS							Y	Y										854														0
HRASLS2					Y											Y																0
HRSP12							Y	Y										647														0
HS3ST2							Y	Y										303														0
HS3ST5							Y	Y										574														0
HS3ST6							Y	Y										315														0
HS6ST1						Y		Y				107																				0
HSD17B11					Y																											0								Y
HSD17B7					Y										Y	Y																0
HSP90AB1				Y			Y					941																				1						Y
HSPA8				Y																Y												1							Y
HTATIP2					Y										Y	Y																0
HTR1A					Y															Y												0
HTR1E					Y		Y											840		Y												0
HTR2A					Y															Y												0
HTR2C					Y															Y												0
HTR3B							Y	Y										928														0
HTR5A					Y															Y												0
HTRA1					Y											Y																0								Y
HTRA2					Y											Y																0
HTRA3					Y		Y									Y		296														0
HUWE1				Y					Y	Y																						1							Y
IAH1							Y	Y				521																				0
IARS2				Y																												1						Y
ICAM2					Y																											0								Y
ICAM3					Y																											0									Y
ICE1	Y																															1				Y
ID3						Y		Y				70																				0
ID4					Y											Y																0
IDH1			Y			Y										Y		4				Y										6	Y		Y	Y	Y	Y	Y
IDH2			Y			Y						178						7				Y										6	Y		Y	Y	Y	Y	Y
IER2					Y																											0								Y
IFIH1					Y									Y																		0
IFITM1						Y		Y										99														0
IFITM3					Y															Y												0
IFNA1					Y										Y	Y																0
IFNA10							Y	Y										717														0
IFNAR2					Y																											0								Y
IFNGR1							Y	Y				834																				0
IFNGR2						Y		Y				230																				0
IFT140				Y																												1		Y
IFT172							Y	Y	Y									905														0
IFT88					Y											Y																0
IGF1R			Y																											Y	22	0
IGF2BP1							Y	Y										445														0
IGF2R					Y				Y						Y	Y																0
IGFBP3					Y											Y																0
IGFBP4					Y											Y																0
IGFBP5					Y											Y																0
IGFBP7					Y										Y	Y																0								Y
IGFBPL1					Y											Y																0
IGFN1							Y	Y				898																				0
IGSF1							Y	Y				506						424														0
IK				Y			Y					560																				1				Y
IKBKB				Y																											13	1	Y
IKZF1		Y				Y				Y		144		Y									Y	Y								0
IKZF2		Y				Y						100													Y	34						0
IKZF5							Y	Y										478														0
IL12RB2					Y										Y																	0
IL13RA1					Y																											0									Y
IL17B							Y	Y										708														0
IL17RD					Y											Y																0
IL1R1					Y																											0								Y
IL21						Y		Y										193														0
IL24					Y										Y	Y																0
IL25							Y	Y				304																				0
IL32						Y		Y				45																				0
IL36G							Y	Y										614														0
IL5RA						Y		Y										178														0
IL6ST				Y																												1	Y
IL7R				Y																Y												2	Y		Y
IMMP2L				Y																						41						0
INADL					Y				Y					Y																		0
INF2					Y																											0									Y
ING1				Y			Y					323			Y	Y															37	2			Y			Y
ING2					Y					Y					Y	Y																0
ING3					Y					Y					Y	Y																0
ING4					Y					Y					Y	Y																0
ING5				Y						Y						Y										12						0
INHBA					Y		Y											561		Y												0
INO80						Y		Y	Y	Y	Y	189																				0
INO80E							Y	Y				808																				0
INPP4A				Y			Y					494						596														1						Y
INPP4B					Y		Y					389				Y		630														0
INPPL1						Y		Y				140																				0
INTS1				Y					Y																							1							Y
INTS12				Y																												1			Y
INTS4				Y			Y					531																			9	0
INTS6					Y											Y																0
INTS7						Y		Y										82														0
INTS8					Y		Y					697		Y																		0
IPO7				Y																												1			Y
IQCF2							Y	Y										420														0
IREB2						Y		Y										209														0
IRF1					Y										Y	Y																0
IRF2					Y	Y						383						135			Y											0
IRF2BP1							Y	Y				622																				0
IRF2BP2							Y	Y				360																				0
IRF3					Y											Y																0
IRF4				Y						Y											Y											1			Y
IRF6				Y			Y					338	Y																			0
IRF8					Y										Y	Y																0
IRS2				Y																												1				Y
IRX1					Y											Y																0
ISG15					Y											Y																0
IST1				Y																								3				0
ISY1							Y	Y				689																				0
ITFG1							Y	Y				760																				0
ITFG2							Y	Y										407														0
ITGA5					Y											Y																0
ITGA6				Y																												1							Y
ITGA7					Y											Y																0
ITGAV					Y									Y		Y																0
ITGB1					Y											Y																0								Y
ITGB3					Y											Y																0								Y
ITGB6					Y																											0								Y
ITGB7				Y																												1			Y
ITIH5							Y	Y										661														0
ITK							Y	Y										537														0
ITM2B					Y																											0								Y
ITM2C						Y		Y										181														0
ITPKB				Y																												1			Y
ITPR2							Y	Y	Y			797																				0
ITSN1							Y	Y	Y			343																				0
ITSN2					Y				Y					Y																		0
IVNS1ABP							Y	Y				379																				0
IWS1				Y		Y				Y		117																				1		Y
JAG1				Y																												1		Y
JAK1			Y				Y					332										Y										1	Y
JAK2			Y							Y												Y										1	Y
JAK3			Y																			Y										1	Y
JAKMIP2					Y	Y												86		Y												0
JAM2							Y	Y										681														0
JARID2					Y					Y																						0								Y
JDP2					Y					Y						Y																0
JMJD1C				Y		Y			Y	Y		114																				1							Y
JOSD1							Y	Y				925																				0
JPH4					Y									Y																		0
JUN			Y			Y						668						180			Y						Y	3				0									Y
JUNB					Y																Y											0
JUND					Y																Y											0
JUP					Y											Y																0
KALRN				Y			Y		Y									564														1						Y
KANK1					Y											Y																0
KANK2					Y																											0								Y
KANSL1					Y	Y				Y		48		Y																		0
KANSL1L							Y	Y				619																				0
KAT2B							Y	Y		Y	Y							750														0
KAT6A				Y			Y		Y	Y	Y	857																			13	0
KAT6B				Y			Y		Y	Y		653																			38	0
KAT8						Y		Y		Y								190														0
KBTBD4							Y	Y				325																				0
KBTBD7						Y		Y				264																				0
KCMF1							Y	Y										909														0
KCNA10					Y		Y											987		Y												0
KCND3					Y	Y												55		Y												0
KCNF1					Y																											0								Y
KCNH7					Y																											0								Y
KCNIP2							Y	Y				974						757														0
KCNIP4							Y	Y				890																				0
KCNJ5				Y			Y											441		Y												1	Y
KCNJ9							Y	Y				869																				0
KCNK9					Y																Y											0
KCNMA1					Y									Y																		0
KCNMB2						Y		Y										249														0
KCNMB4							Y	Y										776														0
KCNN2							Y	Y										724														0
KCNQ2							Y	Y										562														0
KCNQ5					Y	Y												80		Y												0
KCNRG					Y											Y																0
KCNS2							Y	Y										375														0
KCNT2						Y		Y				244																				0
KCNV1							Y	Y										863														0
KCTD11					Y		Y									Y		812														0
KCTD16							Y	Y										749														0
KCTD3					Y									Y																		0
KDELR3							Y	Y				894																				0
KDM1B				Y						Y																						1		Y
KDM2A				Y						Y																					57	0
KDM3A							Y	Y		Y		724																				0
KDM3B					Y	Y			Y	Y		280				Y																0
KDM4C				Y						Y																					64	0
KDM5A				Y					Y	Y																					20	0
KDM5C		Y				Y			Y	Y		24					Y															4	Y		Y	Y		Y
KDM6A		Y				Y				Y		19					Y						Y									6	Y	Y	Y	Y	Y	Y
KDM6B				Y					Y	Y																						1				Y
KDM8					Y					Y						Y																0
KDR				Y																												1	Y
KEAP1				Y		Y						82								Y												5		Y	Y	Y	Y	Y
KEL				Y																												1			Y
KHSRP							Y	Y				572																				0
KIAA0368					Y				Y																							0									Y
KIAA0430							Y	Y	Y			381																				0
KIAA0907						Y		Y				260																				0
KIAA1109				Y					Y																							1						Y
KIAA1324L					Y									Y																		0
KIAA2026				Y					Y																						64	0
KIF14					Y				Y																							0									Y
KIF16B							Y	Y										677														0
KIF1B					Y		Y		Y							Y		329														0
KIF20B				Y			Y		Y					Y				380														1							Y
KIF21A					Y				Y					Y																		0
KIF21B					Y				Y																							0								Y
KIF23							Y	Y										447														0
KIF25					Y		Y			Y								449		Y												0
KIF2B					Y															Y												0
KIF5A							Y	Y										328														0
KIFC3				Y																												1				Y
KIRREL							Y	Y				476						384														0
KISS1					Y											Y																0
KIT			Y				Y											624			Y	Y						3				5	Y		Y	Y	Y		Y
KL					Y											Y																0
KLF10					Y											Y																0
KLF4			Y				Y									Y		360			Y	Y										1	Y
KLF5				Y												Y																1		Y
KLF6				Y											Y	Y																1	Y
KLHDC8B							Y	Y				726																				0
KLHL14							Y	Y										655														0
KLHL17							Y	Y										922														0
KLHL4							Y	Y										621														0
KLHL5						Y		Y										105														0
KLHL8				Y			Y					816																				1			Y
KLK10					Y										Y	Y																0
KLK2							Y	Y										362														0
KLK6					Y		Y									Y		766														0
KLK8						Y		Y										202														0
KLRC2							Y	Y				635																				0
KLRG1							Y	Y				405																				0
KLRK1					Y																											0								Y
KMT2A				Y		Y			Y	Y	Y	102									Y											4	Y		Y			Y	Y
KMT2B				Y		Y			Y	Y	Y	96																				1			Y
KMT2C		Y				Y			Y	Y		129					Y								Y	29						5	Y	Y	Y	Y		Y
KMT2D		Y				Y			Y	Y		59					Y															6	Y	Y	Y	Y		Y	Y
KMT2E				Y			Y		Y	Y	Y	472		Y																		1		Y
KNTC1					Y				Y					Y																		0
KPNA1							Y	Y										588														0
KPNA4							Y	Y										722														0
KPRP					Y															Y												0
KRAS			Y			Y												2			Y	Y						3		Y	33	6	Y	Y	Y	Y	Y	Y
KRIT1					Y										Y	Y																0
KRT13							Y	Y										616														0
KRT15						Y		Y										22														0
KRT17					Y																											0								Y
KRT222							Y	Y				453																				0
KRT4					Y									Y																		0
KRT8					Y																											0									Y
KRT84							Y	Y										695														0
KRTAP12-4							Y	Y										382														0
KRTAP1-3							Y	Y										494														0
KRTAP19-1							Y	Y										265														0
KRTAP19-2							Y	Y				396																				0
KRTAP20-2							Y	Y										751														0
KRTAP4-1					Y									Y																		0
KRTAP4-11					Y	Y												28		Y												0
KRTAP4-5						Y		Y										228														0
KRTAP4-6							Y	Y				588																				0
KRTAP4-7							Y	Y										752														0
KRTAP5-1					Y															Y												0
KRTAP5-5							Y	Y										257														0
KRTAP9-8							Y	Y				402																				0
KTN1					Y									Y																		0
L3MBTL4					Y					Y						Y																0
LACTB							Y	Y										428														0
LAG3					Y																											0								Y
LAMA2							Y	Y	Y			491																				0
LAMB2					Y				Y																							0								Y
LAMC1					Y				Y																							0								Y
LAMC2					Y																Y											0
LAMTOR4							Y	Y				757																				0
LANCL3							Y	Y				883																				0
LAPTM4A					Y																											0									Y
LARGE					Y																											0									Y
LARP1					Y		Y					368		Y																		0
LARP4B					Y	Y						52		Y																		0
LARP7							Y	Y				425																				0
LAT2							Y	Y										403														0
LATS1					Y					Y	Y				Y	Y																0
LATS2					Y											Y																0
LBR					Y																											0									Y
LCE2D							Y	Y										456														0
LCE5A							Y	Y				806																				0
LCK					Y																Y											0
LCMT2					Y																											0									Y
LCN2					Y		Y											737			Y											0
LCP1							Y	Y										685														0
LCTL				Y			Y											670														1			Y
LDB1						Y		Y		Y	Y	267																				0
LDHA					Y																											0									Y
LDOC1L							Y	Y				945																				0
LELP1							Y	Y										368														0
LEMD2						Y		Y				273																				0
LEPR				Y																												2				Y		Y
LEPREL2							Y	Y				306																				0
LETM1				Y																											42	0
LETM2				Y			Y					498																			10	0
LFNG				Y																												1		Y
LGALS3BP							Y	Y										673														0
LGI1					Y										Y	Y																0
LHCGR							Y	Y										348														0
LHFPL1						Y		Y										53														0
LHX6					Y											Y																0
LIAS					Y																											0								Y
LIFR				Y										Y																		1				Y
LIG1					Y					Y										Y												0
LIMCH1					Y	Y						162		Y																		0
LIMD1					Y										Y	Y																0
LIN28B							Y	Y				582																				0
LIN9					Y	Y										Y		129														0
LINC00290	Y																									16						0
LINC00536	Y																														60	0
LINC00869					Y																											0									Y
LINGO2							Y	Y										395														0
LITAF					Y											Y																0
LMBRD2							Y	Y				358						753														0
LMO1			Y																		Y						Y		Y			0
LMO2					Y																Y											0									Y
LNX2							Y	Y				764						480														0
LONRF2							Y	Y				912																				0
LOX					Y										Y	Y																0
LOXL2					Y					Y																						0								Y
LPA					Y	Y			Y									148														0								Y
LPAR1							Y	Y										322														0
LPAR3							Y	Y				744																				0
LPAR4							Y	Y										894														0
LPHN2							Y	Y										475														0
LPHN3						Y		Y	Y									219														0
LPL					Y										Y																	0
LPP				Y																												2		Y				Y
LRBA							Y	Y	Y			612						582														0
LRCH1							Y	Y										992														0
LRCH2							Y	Y										656														0
LRFN4							Y	Y				633																				0
LRIG1				Y																												1		Y
LRIG3					Y		Y					414				Y																0
LRP12							Y	Y										292														0
LRP1B				Y					Y							Y										5						0
LRP2							Y	Y	Y									356														0
LRP6							Y	Y	Y									553														0
LRPPRC							Y	Y				557																				0
LRRC3B					Y											Y																0
LRRK2				Y					Y																							2				Y			Y
LRRN2					Y																Y											0
LSAMP					Y										Y	Y																0
LSM1				Y																								3				0
LSM11						Y		Y										88														0
LTA4H					Y																											0								Y
LTBP1				Y					Y																							1						Y
LTF					Y											Y																0
LUC7L2				Y			Y					450																				1						Y
LUC7L3						Y		Y				133																				0
LUM				Y		Y												59														2				Y	Y
LUZP2					Y									Y																		0
LXN					Y											Y																0
LY6D							Y	Y										314														0
LY75					Y				Y																							0									Y
LY96							Y	Y										971														0
LYL1					Y																Y											0
LYN				Y																	Y											1						Y
LYST					Y				Y																							0								Y
LZTR1				Y		Y												65														2					Y	Y
LZTS1					Y											Y																0
LZTS2					Y										Y																	0
MACF1				Y					Y																							1						Y
MACROD2				Y																						24						0
MAD1L1					Y											Y																0
MAF					Y											Y					Y											0
MAFA					Y											Y																0
MAFB					Y											Y					Y											0
MAFG					Y																Y											0
MAGEC2					Y															Y												0
MAGED1						Y		Y				255																				0
MAGEE2							Y	Y				970																				0
MAGI2				Y		Y												70														1		Y
MAL					Y											Y																0
MALAT1				Y																												1				Y
MALT1							Y	Y			Y	511																				0
MAML1				Y																												1		Y
MANEA							Y	Y				559																				0
MANSC1							Y	Y										795														0
MAP1A				Y					Y																							1						Y
MAP1B				Y					Y																							1							Y
MAP2K1			Y			Y												24				Y										2	Y		Y
MAP2K2				Y																												1	Y
MAP2K4		Y												Y		Y							Y	Y								6	Y	Y	Y	Y	Y	Y
MAP2K7							Y	Y										332														0
MAP3K1		Y							Y								Y															5	Y	Y	Y	Y		Y		Y
MAP3K13					Y		Y					639		Y																		0
MAP3K3				Y																												1							Y
MAP3K4						Y		Y	Y			268																				0
MAP3K5				Y																								3				0
MAP3K8					Y																Y											0
MAP4				Y					Y																							1							Y
MAP4K1					Y											Y																0
MAP4K3				Y			Y					365	Y																			0
MAP4K4					Y		Y					361		Y				944														0
MAP4K5							Y	Y				397																				0
MAP7					Y																											0									Y
MAP7D1							Y	Y				768																				0
MAP7D2							Y	Y				601																				0
MAPK1					Y	Y												18														0								Y
MAPK8					Y	Y				Y	Y							157			Y											0
MAPK8IP1				Y																												1				Y
MAPK8IP2						Y		Y										212														0
MAPKAPK5					Y											Y																0
MAPRE2					Y																											0									Y
MARCKSL1				Y			Y					309																				1				Y
MARCO						Y		Y										159														0
MARK1					Y																											0								Y
MARK2							Y	Y				864																				0
MARK3							Y	Y										912														0
MAS1					Y																Y											0
MAST2				Y			Y		Y			573																				2						Y	Y
MAST3				Y																												1		Y
MATK				Y																												1						Y
MAX				Y		Y												32														3	Y				Y	Y
MAZ							Y	Y				350																				0
MB21D2						Y		Y										35														0
MBD1						Y		Y			Y	166																				0
MBD4					Y											Y																0
MBD6					Y	Y						93		Y																		0
MBNL1							Y	Y				328																				0
MBOAT2						Y		Y										39														0
MCC					Y											Y																0
MCF2					Y																Y											0
MCF2L					Y																Y											0
MCF2L2					Y									Y																		0
MCHR2					Y									Y																		0
MCL1			Y																											Y	7	0									Y
MCM7				Y			Y					493						431														1							Y
MCPH1					Y		Y					545				Y																0
MCRS1							Y	Y		Y		441																				0
MCTP1					Y									Y																		0
MCTS1					Y											Y					Y											0
MCUR1							Y	Y										396														0
MDC1				Y					Y																							1							Y
MDFIC							Y	Y				713																				0
MDGA1							Y	Y										531														0
MDGA2						Y		Y										133														0
MDM2			Y																		Y						Y	2	Y	Y	8	0
MDM4			Y																								Y	2	Y	Y	18	1		Y
MDN1				Y					Y																							1							Y
MECOM				Y		Y												144			Y											1				Y
MED1							Y	Y	Y		Y	519																				0
MED12			Y			Y			Y									50				Y										2	Y		Y
MED13				Y					Y																							1						Y
MED17				Y																												1						Y
MED23				Y		Y						157		Y																		1			Y
MED29				Y																								3				0
MED6							Y	Y				599																				0
MEDAG							Y	Y				430																				0
MEF2B						Y		Y				522						34														0
MEF2C					Y		Y				Y							644														0								Y
MEG3					Y											Y																0
MEGF6				Y					Y																							1						Y
MEIS1					Y																Y											0
MEN1		Y				Y				Y		85			Y	Y	Y						Y									1	Y
MERTK					Y																Y											0
MET			Y																		Y	Y						3				2	Y		Y
METTL1							Y	Y				868																				0
METTL14				Y		Y												83														3				Y	Y	Y
METTL3							Y	Y										726														0
METTL7A					Y																											0								Y
MEX3C					Y																											0									Y
MFAP1							Y	Y				796																				0
MFAP5						Y		Y										76														0
MFF						Y		Y										100														0
MFGE8						Y		Y										58														0
MFHAS1					Y											Y																0
MFRP							Y	Y				470																				0
MFSD2A					Y											Y																0
MFSD8							Y	Y				972																				0
MGA				Y		Y			Y			104	Y	Y																		2			Y			Y
MGAT2							Y	Y				314																				0
MGAT4A					Y																											0									Y
MGAT4C					Y		Y					735						335		Y												0
MGAT5							Y	Y				369						410														0
MGST1							Y	Y										777														0
MIB1							Y	Y				502						354														0
MICAL1				Y			Y					701																				1						Y
MICU3						Y		Y				671						176														0
MIEN1					Y																Y											0
MIPEP							Y	Y										844														0
MIS18A					Y					Y																						0									Y
MITF			Y																								Y	3				0
MKI67				Y			Y		Y			421																				1							Y
MKL1							Y	Y				905																				0
MKL2					Y		Y					957		Y																		0								Y
MKRN1						Y		Y				232																				0
MKRN3					Y															Y												0
MLANA							Y	Y										459														0
MLC1					Y																											0								Y
MLEC							Y	Y										913														0
MLF1					Y		Y					317									Y											0
MLH1		Y				Y				Y		16			Y	Y	Y						Y									1	Y
MLH3					Y					Y				Y																		0
MLLT10							Y	Y				606																				0
MLLT11					Y	Y												137			Y											0
MLLT3					Y																Y											0
MLLT4				Y		Y			Y			99		Y																		2						Y	Y
MMAA							Y	Y										586														0
MME				Y			Y							Y				826			Y											1				Y
MMP10							Y	Y				387						408														0
MMP11					Y										Y	Y																0
MMP2				Y																												1						Y
MMP28					Y																											0								Y
MMS22L				Y																												1		Y
MN1				Y												Y																1				Y
MOAP1						Y		Y				245																				0
MOB1A					Y											Y																0
MORC4						Y		Y				299																				0
MOS					Y																Y											0
MPHOSPH8				Y																						21						0
MPL			Y																		Y	Y										1	Y
MPO				Y																												1			Y
MPP3					Y										Y	Y																0
MPZ							Y	Y				455																				0
MR1							Y	Y										834														0
MRAS					Y																Y											0
MRPL24							Y	Y				942																				0
MRPL32						Y		Y										125														0
MRPL4				Y																											56	0
MRPL49						Y		Y										206														0
MRPS28				Y																											58	0
MRPS31					Y		Y					705																				0								Y
MRS2							Y	Y										357														0
MRVI1					Y										Y	Y																0
MS4A8						Y		Y										62														0
MSH2		Y				Y				Y		161			Y	Y	Y						Y									1	Y
MSH3					Y		Y			Y				Y				878														0
MSH6		Y															Y															1	Y
MSL3							Y	Y		Y		564																				0
MSMB					Y											Y																0
MST1				Y												Y				Y												1					Y
MSX1							Y	Y		Y		526																				0
MT1G					Y		Y									Y		926														0
MTAP					Y											Y																0
MTCP1					Y																Y											0
MTDH				Y																								3				0
MTFR1L						Y		Y				127																				0
MTL5							Y	Y				594																				0
MTM1				Y																												1						Y
MTMR4					Y																											0									Y
MTO1							Y	Y				567																				0
MTOR				Y		Y			Y		Y							21														3			Y	Y		Y
MTR					Y									Y																		0
MTSS1					Y											Y																0
MTUS1					Y										Y	Y																0
MTX1							Y	Y				885																				0
MUC1					Y					Y						Y																0
MUC17				Y					Y																							1			Y
MUC20							Y	Y										764														0
MUC4					Y				Y											Y												0
MUC6					Y				Y					Y																		0
MUC7					Y															Y												0
MUTYH				Y												Y																1	Y
MXI1					Y										Y	Y																0
MXRA5				Y					Y																							1			Y					Y
MXRA8							Y	Y				442																				0
MYB				Y			Y			Y		770									Y											1						Y
MYBBP1A					Y										Y	Y																0
MYBL1					Y		Y					473									Y											0
MYBL2					Y																Y											0
MYC			Y			Y				Y								56		Y	Y						Y	3	Y	Y	3	0								Y
MYCBP2				Y					Y																							1						Y
MYCL			Y																		Y						Y	2	Y	Y	21	0
MYCLP1					Y																Y											0
MYCN				Y		Y						646						33			Y				Y	56	Y	2	Y			0
MYD88			Y			Y												30				Y										3	Y	Y	Y
MYEF2							Y	Y				765						783														0
MYF5						Y		Y										93														0
MYF6							Y	Y										948														0
MYH1					Y				Y																							0								Y
MYH10							Y	Y	Y									549														0
MYH15					Y				Y					Y																		0
MYH2						Y		Y	Y									94														0
MYH6							Y	Y	Y									877														0
MYH9				Y					Y																							1						Y
MYL1					Y									Y																		0
MYO18B					Y				Y							Y																0
MYO1B						Y		Y				170																				0
MYO1D				Y			Y											359														1						Y
MYO1E							Y	Y										746														0
MYO3A						Y		Y	Y									220														0
MYO5C					Y				Y					Y																		0
MYO6					Y	Y						91		Y																		0
MYOCD				Y						Y									Y													1			Y
MYOF					Y				Y																							0								Y
MYOT						Y		Y										104														0
N4BP2				Y					Y																							1		Y
NAA15				Y			Y					398																				1						Y
NAA25					Y	Y						98		Y																		0
NAALADL2							Y	Y										716														0
NALCN							Y	Y	Y									256														0
NAMPT							Y	Y				985																				0
NANOG					Y																											0								Y
NAPEPLD					Y											Y																0
NAPSA							Y	Y										612														0
NAT6					Y											Y																0
NAV1				Y					Y																							1							Y
NAV3				Y			Y		Y									569														2				Y		Y
NBEA				Y					Y																							1				Y
NBEAL1					Y				Y					Y																		0
NBL1					Y										Y	Y																0
NBN				Y						Y	Y																					1	Y
NBPF1				Y		Y												211														1			Y
NBPF10				Y		Y			Y									141		Y												2				Y	Y
NBPF12					Y																Y											0
NBPF8					Y				Y											Y												0
NBPF9					Y		Y											544		Y												0
NCAPD2				Y						Y																						1		Y
NCAPD3				Y					Y	Y																						1		Y
NCAPG2				Y						Y																						1		Y
NCAPH2				Y			Y			Y		503						892														1		Y
NCF1							Y	Y										418														0
NCKAP1L					Y																											0								Y
NCOA2					Y		Y			Y		632																				0								Y
NCOA3			Y							Y											Y							2	Y			1							Y
NCOA4					Y											Y																0
NCOR1		Y				Y			Y	Y		121					Y															5	Y		Y	Y		Y	Y
NCOR2				Y		Y			Y		Y	236																				1							Y
NDFIP1					Y		Y											973														0									Y
NDN					Y											Y																0
NDRG1					Y										Y	Y																0
NDRG2					Y											Y																0
NDRG4					Y											Y																0
NDUFA10					Y																											0									Y
NDUFA13					Y										Y																	0
NDUFA8							Y	Y				676						810														0
NDUFA9							Y	Y										266														0
NDUFC2					Y		Y					411																				0									Y
NDUFS5						Y		Y										235														0
NEB				Y					Y																							2						Y	Y
NECAB1							Y	Y				987																				0
NEDD4L				Y																												1						Y
NEDD9			Y				Y											946												Y	59	0
NEFH					Y															Y												0
NEGR1				Y																						42						0
NEK1				Y																												1						Y
NEK8				Y																												1					Y
NEK9						Y		Y				183																				0
NELL1							Y	Y				823						346														0
NELL2							Y	Y				577						797														0
NENF						Y		Y										161														0
NEO1					Y										Y	Y																0
NET1					Y																Y											0
NETO1							Y	Y										595														0
NEUROD2							Y	Y				788																				0
NEUROD6							Y	Y				308																				0
NEXN							Y	Y				660																				0
NF1		Y				Y			Y			63			Y	Y	Y						Y		Y	23						4	Y		Y	Y		Y
NF2		Y				Y						72			Y	Y	Y						Y									1	Y
NFASC							Y	Y										798														0
NFATC4						Y		Y				226																				0
NFE2							Y	Y		Y		329																				0
NFE2L2			Y			Y												11				Y									35	7	Y	Y	Y	Y	Y	Y	Y
NFE2L3							Y	Y				471																				0
NFIA							Y	Y										703														0
NFKB1					Y						Y					Y																0
NFKB2					Y		Y				Y	780									Y											0
[truncated: 1,527 more rows]

## Sheet: S4_B_Garnett_cell_line_data
Supplementary Table 4B. Genes present in cell line data from Garnett et al. together with the associated drug biomarker and predictive expression levels
Gene	Expression	Drug		Genes with negative or positive effect greater than 3 were selected from Table S3 in “Systematic identification of genomic markers of drug sensitivity in cancer cells,” Nature, vol. 483, no. 7391, pp. 570–575, Mar. 2012.
ABCB1	Low	Docetaxel
ABCB1	Low	Vinblastine
ABCB1	Low	Vinorelbine
ABCB1	Low	17-AAG
ACAP1	High	681640
ACAP1	High	Methotrexate
ACP1	High	ABT-263
ADCY1	Low	PD-0332991
ADIPOR2	Low	PD-0332991
ADK	High	AICAR
AGPAT2	High	BMS-536924
AGTPBP1	High	GSK-650394
AGTPBP1	High	QS11
AKR1C3	High	Lapatinib
AKT3	Low	AKT inhibitor VIII
ALDH3B2	High	Lapatinib
AMOTL2	High	AZD-0530
ANO10	Low	BI-D1870
ANP32A-IT1	High	Methotrexate
ANP32B	High	Camptothecin(1003)
ANP32B	High	GSK-650394
ANXA1	High	WZ-1-84
ANXA1	High	Paclitaxel
ANXA1	High	Erlotinib
ANXA1	High	AZD-0530
ANXA1	High	Lapatinib
ANXA2	High	WZ-1-84
ANXA4	High	Erlotinib
AP1S2	High	AZ628
APOE	High	Pyrimethamine
ARAP3	High	17-AAG
ARAP3	High	RDEA119
ARF6	Low	ZM-447439
ARHGAP29	High	CMK
ARHGEF10	High	PF-02341066
ARHGEF6	High	ABT-263
ARHGEF6	High	ZM-447439
ARID1A	Low	17-AAG
ARID5B	High	MG-132
ARNTL2	High	681640
ART3	High	PD-0325901
ASPN	High	Imatinib
ATP5SL	High	QS11
AZU1	High	AS601245
BAMBI	High	AZ628
BATF3	High	CHIR-99021
BAX	High	Nutlin-3a
BBS10	High	Midostaurin
BCL2A1	High	SB590885
BCL2A1	High	PLX4720
BCL2L1	Low	Vinblastine
BEND5	High	ABT-263
BEST1	High	AZ628
BHMT2	High	Erlotinib
BHMT2	High	Lapatinib
BID	High	RO-3306
BIN2	Low	Vinorelbine
BIN3	High	AZ628
BLNK	Low	Thapsigargin
BLVRB	Low	Obatoclax Mesylate
BMP1	High	WH-4-023
BMP2K	High	Nilotinib
C15ORF38	High	RDEA119
C1ORF109	Low	Z-LLNle-CHO
C2CD5	High	GSK-650394
C6ORF48	High	Obatoclax Mesylate
CACNG2	Low	Pyrimethamine
CALM1	Low	QS11
CALML4	Low	BI-D1870
CAMK4	Low	BMS-536924
CCNB1IP1	High	Obatoclax Mesylate
CCNB1IP1	High	GSK-650394
CCNB1IP1	High	Etoposide
CCNT2	Low	Dasatinib
CCR6	High	WH-4-023
CD27	High	GSK-650394
CD63	High	MG-132
CDC40	High	Camptothecin(1003)
CDK6	High	ABT-263
CDK7	Low	ABT-263
CDKN2A	Low	Nutlin-3a
CDKN2A	Low	PD-0332991
CDR1	High	Camptothecin(1003)
CEP290	High	PD-0332991
CHMP3	High	BMS-536924
CHMP3	High	Lapatinib
CKS1B	Low	AZD6244
CLDN3	Low	Vinblastine
CLDN3	Low	Cisplatin
CLIP4	Low	Pyrimethamine
CNTLN	High	Cisplatin
COL5A1	High	GSK269962A
COL5A2	High	AZD-0530
CORO1A	High	ABT-263
CORO1A	High	ATRA
CRIM1	High	Dasatinib
CRIM1	High	WH-4-023
CST4	High	PD-0325901
CTNNA1	Low	681640
CTNNB1	High	Obatoclax Mesylate
CTNNB1	Low	AICAR
CXADR	High	AKT inhibitor VIII
CXCR1	High	PD-0332991
CXCR4	Low	17-AAG
CXCR4	Low	Mitomycin C
CXORF40B	Low	BI-D1870
CYB5B	High	PD-0325901
CYFIP2	High	Nutlin-3a
DAAM2	High	PLX4720
DEF6	High	AICAR
DEFA4	High	AZD6244
DENND3	High	Nilotinib
DNAJC6	Low	17-AAG
DOCK1	High	AZD-0530
DONSON	Low	PD-0332991
DOPEY1	High	Camptothecin(1003)
DPYSL4	Low	Pyrimethamine
DRG2	High	PD-0332991
DSC2	Low	PD-0332991
DSCC1	Low	RDEA119
DSE	High	Docetaxel
DSTN	Low	Etoposide
DUSP22	High	Vinorelbine
DUSP26	Low	Z-LLNle-CHO
DUSP26	Low	A-443654
DUSP3	High	WH-4-023
DUSP6	High	AZ628
E2F5	High	Cisplatin
E2F6	High	Mitomycin C
EBNA1BP2	High	RO-3306
EGFR	High	BIBW2992
EGR1	High	AZD-0530
EGR1	High	Bortezomib
EGR1	High	Dasatinib
EGR3	High	AZ628
ELANE	High	PD-0325901
ELANE	High	AZD6244
EMR2	High	ABT-263
ENTPD3	High	Lapatinib
EOGT	High	RDEA119
EOGT	High	PD-0325901
EPB41L4B	Low	PD-0332991
EPB41L4B	Low	Temsirolimus
EPB41L4B	Low	Camptothecin(1003)
EPB41L4B	Low	CEP-701
EPB41L4B	Low	NVP-BEZ235
EPB41L4B	Low	Cisplatin
EPB41L4B	Low	BX-795
EPCAM	Low	Temsirolimus
ERBB2	High	Lapatinib
ERBB2	High	BIBW2992
ETFB	High	AZ628
EXOSC9	High	681640
EZH2	High	Methotrexate
FABP1	Low	BI-D1870
FAM102A	Low	Camptothecin(1003)
FAM102A	Low	Midostaurin
FAM117A	Low	17-AAG
FAM171A1	High	Midostaurin
FAM184A	Low	BMS-536924
FAM216A	High	Methotrexate
FBXL4	High	Vinorelbine
FBXO42	Low	RDEA119
FBXW4	Low	ABT-263
FGF20	Low	PD-0332991
FKBP9	Low	AICAR
FLI1	High	Cytarabine
FLI1	High	Methotrexate
FTH1	High	BMS-536924
GABRA2	High	Nilotinib
GADD45G	Low	RDEA119
GALNT2	High	PF-02341066
GALR2	Low	QS11
GEMIN4	High	Vinorelbine
GGT5	High	WH-4-023
GHITM	Low	ABT-263
GIN1	High	Mitomycin C
GJA8	Low	681640
GMFG	High	ZM-447439
GNA15	High	ZM-447439
GNA15	High	Vinblastine
GPD1	Low	Paclitaxel
GPER1	Low	Obatoclax Mesylate
GPR45	High	ABT-263
GPRC5A	High	BMS-536924
GRP	High	Mitomycin C
GSTO1	High	RDEA119
GSTO1	High	PD-0325901
H2AFJ	Low	BI-D1870
H2AFJ	Low	BX-795
H6PD	High	Pyrimethamine
H6PD	High	BMS-536924
H6PD	High	Paclitaxel
HAGH	Low	BX-795
HERC1	Low	Lapatinib
HEXB	High	17-AAG
HK2	Low	Epothilone B
HKDC1	High	PAC-1
HLTF	Low	BMS-536924
HMGN5	High	ATRA
HN1L	High	Lapatinib
HNMT	Low	BI-D1870
HNRNPD	High	ZM-447439
HOXA1	High	Erlotinib
HOXA1	High	Lapatinib
HOXD13	High	Mitomycin C
HSD17B11	High	PD-0325901
HTRA1	High	MG-132
ICAM2	High	AZD7762
ICAM3	Low	Etoposide
IER2	High	Dasatinib
IFNAR2	High	Temsirolimus
IGFBP7	High	Dasatinib
IGFBP7	High	AZD-0530
IL13RA1	Low	681640
IL1R1	High	AZD6482
INF2	Low	BI-D1870
ITGB1	High	Midostaurin
ITGB3	High	PLX4720
ITGB6	High	Lapatinib
ITGB6	High	AZD-0530
ITM2B	High	WH-4-023
ITM2B	High	AZD-0530
JARID2	High	Obatoclax Mesylate
JUN	Low	PD-0332991
KANK2	High	CHIR-99021
KCNF1	High	SB590885
KCNH7	High	ABT-263
KIAA0368	Low	ABT-263
KIF14	Low	MG-132
KIF21B	High	681640
KIF21B	High	ATRA
KLRK1	High	RO-3306
KRT17	High	BIBW2992
KRT17	High	Lapatinib
KRT8	Low	681640
KRT8	Low	ZM-447439
KRT8	Low	BX-795
LAG3	High	GSK-650394
LAMB2	High	17-AAG
LAMC1	High	Dasatinib
LAPTM4A	Low	Vinorelbine
LARGE	Low	Midostaurin
LBR	Low	Docetaxel
LCMT2	Low	Z-LLNle-CHO
LDHA	Low	QS11
LGTN	High	PD-0332991
LIAS	High	PD-0332991
LINC00115	Low	Erlotinib
LINC00869	Low	ABT-263
LMO2	Low	17-AAG
LOC645619	High	681640
LOXL2	High	WH-4-023
LPA	High	PD-0332991
LTA4H	High	PD-0332991
LY75	Low	Elesclomol
LYST	High	AZD6244
MAP3K1	High	AZD6244
MAP7	Low	Camptothecin(1003)
MAPK1	High	MG-132
MAPRE2	Low	BMS-536924
MARK1	High	Vinorelbine
MCL1	Low	ABT-263
MEF2C	High	Nilotinib
METTL7A	High	AKT inhibitor VIII
MEX3C	Low	Erlotinib
MGAT4A	Low	PD-0332991
MIS18A	Low	BMS-536924
MKL2	High	AKT inhibitor VIII
MLC1	High	ABT-263
MMP28	High	Lapatinib
MMP28	High	WZ-1-84
MRPS31	High	Etoposide
MTMR4	Low	BMS-536924
MXRA5	High	AZD-0530
MYC	High	Obatoclax Mesylate
MYH1	High	Pyrimethamine
MYOF	High	Lapatinib
NANOG	High	AZD6244
NANOG	High	RDEA119
NCKAP1L	High	Camptothecin(1003)
NCOA2	High	AKT inhibitor VIII
NDFIP1	Low	681640
NDUFA10	Low	BX-795
NDUFC2	Low	Pyrimethamine
NGFRAP1	High	Elesclomol
NIPAL3	Low	Elesclomol
NOC3L	High	QS11
NOP56	High	ABT-263
NPHP1	High	Pyrimethamine
NQO1	High	17-AAG
NR6A1	High	Pyrimethamine
NRN1	High	Axitinib
NUPL1	Low	WH-4-023
OAT	High	PD-0325901
OLFML2A	High	Erlotinib
OLFML2A	High	WZ-1-84
OLFML2A	High	AZD-0530
OLFML2A	High	Lapatinib
OR10H2	Low	Vinorelbine
OR6A2	Low	MG-132
ORC2	Low	BMS-536924
PAFAH1B2	High	Paclitaxel
PARN	High	WH-4-023
PARP1	Low	BMS-536924
PBRM1	Low	Lapatinib
PCSK5	High	Erlotinib
PCYOX1	Low	BI-D1870
PDLIM1	High	Gefitinib
PERP	High	BIBW2992
PGAP3	High	Lapatinib
PHLDA1	High	RDEA119
PHLDA1	High	PD-0325901
PHLDA1	High	AZD6244
PIK3R3	Low	BMS-536924
PIM1	High	WH-4-023
PKP3	High	BIBW2992
PLA2G16	High	BMS-536924
PLAGL2	Low	17-AAG
PLEKHS1	Low	Vinblastine
PLS1	Low	Vinblastine
PLXNB2	High	Lapatinib
POLG2	High	PD-0332991
POLR3B	High	QS11
POU2AF1	High	Temsirolimus
PPAT	Low	BMS-536924
PPAT	Low	MG-132
PPBP	High	Erlotinib
PPP1R16B	Low	17-AAG
PPP4R2	High	Midostaurin
PRKAR1A	High	PD-0325901
PTK2B	High	AICAR
PTPN12	High	17-AAG
PTPN13	High	Mitomycin C
PTRF	High	Dasatinib
PTRF	High	AP-24534
PXMP4	Low	QS11
RAB17	Low	BX-795
RAC2	High	AICAR
RAD52	High	GSK-650394
RALGAPA1	Low	MG-132
RANGRF	High	BAY 61-3606
RASSF9	Low	PD-0332991
RB1	High	PD-0332991
RCOR1	High	Cisplatin
RER1	Low	ABT-263
RET	High	RDEA119
RFTN1	High	Midostaurin
RHOH	High	Mitomycin C
RIMBP2	Low	JW-7-52-1
RIMBP2	Low	Paclitaxel
RIMBP2	Low	GW843682X
RNASEH2B	High	Etoposide
RNF113A	Low	WH-4-023
RPL10A	High	Vorinostat
RPL10A	High	CEP-701
RPL10A	High	Camptothecin(1003)
RPS27L	High	Nutlin-3a
RPS6KA1	Low	Docetaxel
RPS8	High	Methotrexate
RSBN1	High	ABT-263
RTFDC1	High	MG-132
RUFY3	Low	BMS-536924
S100A2	High	Docetaxel
S100B	High	SB590885
S100B	High	AZ628
S100PBP	High	ATRA
SAP30	Low	RDEA119
SART1	High	PD-0332991
SCHIP1	Low	Pyrimethamine
SCUBE2	Low	Epothilone B
SEC14L4	High	Pyrimethamine
SEPW1	Low	PD-0332991
SERPINH1	High	GNF-2
SERPINH1	High	AZD-0530
SH3TC2	High	PD-0325901
SIGLEC5	Low	JW-7-52-1
SIK2	Low	681640
SLC11A2	Low	ZM-447439
SLC20A2	High	WZ-1-84
SLC25A37	High	Gemcitabine
SLC25A37	High	GSK-650394
SLC25A37	High	Epothilone B
SLC25A5	Low	PAC-1
SLC26A3	Low	Elesclomol
SLC2A8	Low	Cisplatin
SLC30A9	Low	AICAR
SLC52A1	High	Erlotinib
SMAD3	High	Dasatinib
SNRK	High	ABT-263
SNRNP200	Low	RDEA119
SNX10	High	PLX4720
SNX3	High	MG-132
SOX4	High	PAC-1
SP140	Low	Docetaxel
SP3	Low	Obatoclax Mesylate
SPAG5	Low	PD-0325901
SPATA7	High	GSK-650394
SPC25	Low	Vinorelbine
SPEN	High	Vinorelbine
SPRY2	High	AZ628
SPRY2	High	RDEA119
SPRY2	High	PD-0325901
ST3GAL4	High	AZD6244
ST3GAL6	High	SB590885
SUCLG2	Low	ABT-263
SUGCT	Low	BI-D1870
SULT1A1	Low	BI-D1870
SULT1A2	Low	681640
SUPT3H	High	QS11
TAF1	High	Pyrimethamine
TAF5	Low	MG-132
TAF5	Low	Bortezomib
TBC1D31	High	AKT inhibitor VIII
TBCC	Low	RDEA119
TBPL1	High	Vinorelbine
TBXA2R	High	Nilotinib
TDRD7	High	PD-0325901
TEC	High	ABT-263
THAP1	High	QS11
TIMELESS	Low	RDEA119
TIMM9	High	GSK-650394
TIMP1	Low	Vinorelbine
TIMP3	High	AZ628
TINAGL1	High	WZ-1-84
TJP1	High	Lapatinib
TLR1	High	Nutlin-3a
TLR5	High	AKT inhibitor VIII
TLR5	High	AZD6482
TMBIM1	High	PD-0325901
TMEM140	High	AZD6244
TMSB15A	High	ABT-263
TNFSF10	High	Paclitaxel
TNFSF10	High	Erlotinib
TOP2A	High	ABT-263
TOR1AIP1	High	17-AAG
TPGS2	High	ABT-263
TRIB2	High	PD-0325901
TRIB2	High	RDEA119
TRIB2	High	AZD6244
TRIM24	Low	WZ-1-84
TSPAN15	High	Lapatinib
TSTD2	High	GSK-650394
TSTD2	High	Epothilone B
TSTD2	High	Thapsigargin
TTLL7	Low	GSK-650394
TUFT1	Low	CEP-701
TXNDC15	High	17-AAG
TXNRD1	High	AZD-0530
TYRP1	High	AZ628
UCHL1	High	Midostaurin
UCP2	Low	17-AAG
UGT1A6	High	Lapatinib
UPF2	High	AICAR
UPF3B	High	Methotrexate
USP12	Low	ZM-447439
VAMP3	High	MG-132
VAV3	High	AKT inhibitor VIII
VPS13B	High	Temsirolimus
WAS	High	Methotrexate
WDR7	Low	PD-0325901
WHSC1	Low	RDEA119
WWTR1	High	MG-132
YPEL1	High	ABT-263
ZBTB44	High	Methotrexate
ZC3H7A	Low	GW843682X
ZC3H7A	Low	Paclitaxel
ZC3H7A	Low	BI-2536
ZCCHC24	High	RDEA119
ZCCHC8	High	Bleomycin
ZFP69B	Low	MG-132
ZMAT3	High	Nutlin-3a
ZMYND11	High	AKT inhibitor VIII
ZNF124	High	ABT-263
ZNF14	Low	RDEA119
ZNF146	Low	AZD6244
ZNF202	High	Thapsigargin
ZNF202	High	Etoposide
ZNF22	High	Camptothecin(1003)
ZNF33B	High	BIBW2992
ZNF43	Low	17-AAG
ZNF43	Low	BMS-536924
ZNF467	Low	GW843682X
ZNF467	Low	Paclitaxel
ZNF467	Low	BI-2536
ZNF506	Low	17-AAG
ZNF589	High	Obatoclax Mesylate
ZNF589	High	Vinorelbine
ZNF671	High	PD-0332991
ZNF695	High	PD-0332991
ZNHIT6	High	PAC-1
