# Supplementary material for: Driver gene classification reveals a substantial overrepresentation of tumor suppressors among very large chromatin-regulating proteins
Source: Sci Rep. 2016 Dec 23;6:38988. doi: 10.1038/srep38988 (PMC5180091; doi:10.1038/srep38988)
Supplement: Supplementary Dataset 5 [file srep38988-s5.xls]

## Sheet: S5_CARNAF_gene_ranks
Supplementary Table 5. CARNAF gene ranks										All = All features; Tum = Only tumor genomics features; NoT = All features except tumor genomics; All + corr = All features + sample bias correction for tumor genomics features (Supplementary Note)
	Gene filters used in study								1Excluding high conf drivers	Driver gene rank				TSG rank				OG rank				Driver rank (no GO)		TSG rank (no GO)		OG rank (no GO)
Gene	High conf TSG	High conf OG	Medium conf	Low conf	>1 data source	Background	Encodes top 5% largest protein	Chromosome org function	CARNAF TSG (top 84)1	All	Tum	NoT	All+corr	All	Tum	NoT	All+corr	All	Tum	NoT	All+corr	All	NoT	All	NoT	All	NoT
EP300	Yes	No	No	No	Yes	No	Yes	Yes	No	1	19	5	3	1	182	1	1	5279	4464	5199	5125	1	5	4	10	7708	7018
TP53	Yes	No	No	No	Yes	No	No	Yes	No	2	1	4	4	8	98	21	17	1977	8014	1519	1626	4	50	22	307	2641	1074
PTEN	Yes	No	No	No	Yes	No	No	No	No	3	2	14	10	64	130	280	171	370	5942	211	231	3	4	5	14	9115	5800
CREBBP	Yes	No	No	No	Yes	No	Yes	Yes	No	4	111	9	9	2	156	5	3	4690	6879	3994	4418	7	29	34	583	2115	459
RB1	Yes	No	No	No	Yes	No	No	Yes	No	5	53	12	11	15	41	62	33	1583	14707	921	1175	43	89	2008	818	27	502
MAPK1	No	No	No	Yes	Yes	No	No	No	No	6	80	6	2	737	17388	545	661	15	5	61	28	11	38	14	12	4679	9815
SMARCA4	Yes	No	No	No	Yes	No	Yes	Yes	No	7	173	15	12	3	359	4	6	3782	3512	4504	3817	6	120	18	319	3245	1574
SMAD3	No	No	No	Yes	Yes	No	No	No	Yes	8	9162	1	1	48	13877	22	23	686	5925	1412	758	276	150	442	220	1249	2405
SMAD4	Yes	No	No	No	Yes	No	No	No	No	9	3	37	24	18	17	60	40	1741	15229	1333	1478	26	566	39	596	3308	2393
MEN1	Yes	No	No	No	Yes	No	No	Yes	No	10	43	13	14	7	26	12	11	2979	16570	2682	2576	98	476	30	194	9309	5556
EGFR	No	Yes	No	No	Yes	No	No	No	No	11	46	19	15	816	17251	542	656	18	2	103	37	58	6	132	33	1416	3713
MED1	No	No	No	No	Yes	No	Yes	No	Yes	12	3451	3	6	20	5568	7	7	1533	2295	3072	1651	14	32	3408	1924	4	81
GSK3B	No	No	No	No	Yes	No	No	No	No	13	2137	7	8	151	597	349	228	241	15089	137	125	112	66	121	439	2300	853
CTNNB1	No	Yes	No	No	Yes	No	No	Yes	No	14	165	28	20	1068	6564	1627	1124	12	80	18	25	18	108	10574	14198	1	1
SIRT1	No	No	No	No	No	Yes	No	Yes	Yes	15	10419	2	7	27	12452	6	4	1464	7502	3381	1541	539	133	492	80	2097	5031
CDK1	No	No	No	No	No	Yes	No	Yes	No	16	14123	10	5	209	9820	249	180	181	14101	220	134	120	45	1235	2010	145	85
AKT1	No	Yes	No	No	Yes	No	No	No	No	17	88	31	26	1483	17398	1683	1377	3	7	17	20	192	86	1494	1179	198	325
TCF7L2	No	No	Yes	No	Yes	No	No	Yes	Yes	18	207	23	16	23	104	39	29	1582	15780	1569	1334	71	368	8467	9374	5	32
ATM	Yes	No	No	No	Yes	No	Yes	Yes	No	19	21	44	36	14	11	58	39	2290	18178	1435	1867	47	492	32	551	5674	2234
NF1	Yes	No	No	No	Yes	No	Yes	No	No	20	15	51	35	30	6	168	73	1456	18260	652	1025	127	19	225	24	1189	5544
PTK2	No	No	No	Yes	Yes	No	No	No	No	21	3606	17	13	743	1628	724	768	31	5888	50	27	114	315	94	436	2974	1995
HDAC2	No	No	Yes	No	Yes	No	No	Yes	Yes	22	50	48	40	74	31	383	203	671	16331	245	421	99	344	432	3608	521	166
MAP2K1	No	Yes	No	No	Yes	No	No	No	No	23	310	36	28	550	3074	749	673	52	290	88	69	104	395	784	1494	253	687
NBN	No	No	Yes	No	Yes	No	No	Yes	Yes	24	2697	11	17	25	13177	9	10	1646	1162	3199	1729	12	162	9	95	11088	5051
KAT6A	No	No	Yes	No	Yes	No	Yes	Yes	Yes	25	2272	16	22	9	3684	2	2	3347	1772	5490	3438	24	1	59	4	2133	6976
SMAD1	No	No	No	No	No	Yes	No	No	Yes	26	9044	18	19	34	2769	33	25	1410	14736	1534	1203	239	127	154	177	3164	2621
FGFR1	No	No	Yes	No	Yes	No	No	No	No	27	1510	29	31	1658	5591	1687	1745	4	865	16	5	36	95	78	193	1946	2067
RUNX1	Yes	No	No	No	Yes	No	No	No	No	28	20	80	56	63	70	212	138	901	10488	665	675	63	161	2219	1765	34	272
FBXW7	Yes	No	No	No	Yes	No	No	Yes	No	29	5	115	66	16	109	67	32	2576	7294	1899	2297	131	8	396	48	714	2774
APC	Yes	No	No	No	Yes	No	Yes	Yes	No	30	284	41	34	89	146	163	133	642	11914	611	485	21	541	15	282	6659	4600
FGFR2	No	Yes	No	No	Yes	No	No	No	No	31	139	35	37	1085	17457	961	967	19	15	54	41	35	152	3389	2220	9	181
GATA3	Yes	No	No	No	Yes	No	No	Yes	No	32	126	73	47	77	77	335	158	757	15349	366	440	10	53	81	528	923	628
MTOR	No	No	Yes	No	Yes	No	Yes	No	Yes	33	328	33	38	65	9014	38	46	887	130	1776	1150	42	16	158	29	949	4889
TGFBR1	No	No	No	No	No	Yes	No	No	No	34	3950	21	23	355	2247	307	336	121	4925	235	126	224	145	935	679	430	809
ERBB2	No	Yes	No	No	Yes	No	No	No	No	35	66	60	50	1719	16274	1237	1510	5	4	44	19	174	620	310	3347	1145	366
LEF1	No	No	No	No	No	Yes	No	Yes	Yes	36	9623	24	27	121	3908	157	129	504	12270	509	434	606	185	1267	507	916	1247
MAPK14	No	No	No	No	No	Yes	No	No	No	37	5780	22	25	174	5230	94	122	342	4576	836	383	261	364	2265	1645	158	584
PRKDC	No	No	No	Yes	Yes	No	Yes	Yes	Yes	38	7007	8	18	37	7955	8	8	1422	4943	3247	1445	54	141	2558	1427	17	345
JAK2	No	Yes	No	No	Yes	No	No	Yes	No	39	3126	46	39	215	1577	262	235	290	5064	375	267	45	113	2081	1122	28	385
SOX9	Yes	No	No	No	Yes	No	No	Yes	No	40	1023	66	41	108	508	172	134	608	7473	732	534	76	57	214	306	904	1126
HRAS	No	Yes	No	No	Yes	No	No	No	No	41	969	32	42	1181	9723	1116	984	24	410	39	33	280	349	770	1330	707	696
LRP6	No	No	No	No	Yes	No	Yes	No	No	42	1529	39	32	358	10754	314	317	143	639	291	177	48	88	1289	613	57	703
ABL1	No	Yes	No	No	Yes	No	No	No	No	43	3169	50	44	138	1511	164	157	524	5368	654	551	267	261	446	781	1222	959
KRAS	No	Yes	No	No	Yes	No	No	No	No	44	180	58	64	1461	16675	1137	1210	16	23	51	32	184	393	60	173	7127	5327
PIK3R1	Yes	No	No	No	Yes	No	No	No	No	45	32	178	85	581	99	2133	1026	79	9442	32	34	66	39	52	15	4113	9055
PTK2B	No	No	No	Yes	Yes	No	No	No	No	46	15850	25	21	430	10465	357	300	111	16964	215	110	172	209	2944	2746	59	163
MYC	No	Yes	No	No	Yes	No	No	Yes	No	47	198	59	58	240	15601	123	132	269	34	987	428	458	447	1504	1919	559	567
TCF3	No	No	No	No	No	Yes	No	Yes	Yes	48	2901	49	52	28	1849	25	22	2128	4024	2339	2107	530	277	3192	3851	241	116
HIF1A	No	No	No	Yes	Yes	No	No	No	No	49	7056	26	33	483	2288	791	576	102	10987	68	68	15	178	149	2146	497	215
NCOR1	Yes	No	No	No	Yes	No	Yes	Yes	No	50	136	62	67	17	126	26	27	3003	9924	2491	2544	60	70	124	147	1529	2260
SRC	No	No	No	Yes	Yes	No	No	No	No	51	334	71	60	741	13064	554	702	56	97	193	84	223	309	3513	2699	62	231
CDK5	No	No	No	No	No	Yes	No	No	No	52	8525	30	29	626	5132	782	578	73	8259	76	64	92	698	91	918	2712	1892
NOTCH1	Yes	No	No	No	Yes	No	Yes	No	No	53	18	112	92	79	19	313	223	899	16051	493	677	1041	422	924	260	2371	3910
SIN3A	No	No	Yes	No	Yes	No	No	Yes	Yes	54	1493	38	55	10	666	3	5	4013	7788	5897	4078	28	168	435	620	190	957
MEF2A	No	No	No	No	No	Yes	No	No	Yes	55	3812	42	45	102	4687	70	78	713	2856	1231	739	214	111	936	492	412	958
PML	No	No	No	Yes	Yes	No	No	Yes	Yes	56	13541	20	30	39	6908	13	14	1561	15946	2864	1605	85	244	116	578	2030	1276
PRKCA	No	No	No	No	No	Yes	No	Yes	No	57	3689	53	43	651	7703	463	603	69	2143	203	76	64	460	1550	6552	58	80
PDPK1	No	No	No	No	No	Yes	No	No	No	58	4340	47	46	149	1925	237	185	531	6312	421	435	524	1018	739	2137	1381	1102
STK11	Yes	No	No	No	Yes	No	No	No	No	59	45	157	93	55	30	289	142	1265	16381	703	902	236	165	769	412	590	1474
PRKCI	No	No	Yes	No	Yes	No	No	No	No	60	178	117	83	320	1957	324	385	214	303	491	296	86	47	578	934	313	299
JUN	No	Yes	No	No	Yes	No	No	No	No	61	184	137	86	456	632	1226	694	120	1506	101	146	16	62	40	359	2743	1004
PRKAR1A	No	No	Yes	No	Yes	No	No	No	No	62	152	113	91	1926	136	4302	2580	11	9865	1	1	483	219	544	434	1694	1652
BRCA1	Yes	No	No	No	Yes	No	Yes	Yes	No	63	355	99	74	93	199	248	183	892	9994	601	659	435	205	3799	6602	139	28
SMAD2	Yes	No	No	No	Yes	No	No	No	No	64	580	106	82	270	431	579	402	296	5624	242	221	142	189	3617	3035	33	128
CCNB1	No	No	No	No	No	Yes	No	Yes	Yes	65	5372	57	54	69	2463	71	56	1138	6737	1381	1049	138	44	125	566	2575	557
ATF2	No	No	No	No	No	Yes	No	Yes	Yes	66	5942	27	48	45	9658	15	21	1518	3632	2863	1481	153	134	2372	2407	72	144
CSNK2A1	No	No	No	No	Yes	No	No	No	Yes	67	23	139	105	54	15	230	140	1366	17473	854	1096	52	630	24	255	7717	5601
CREB1	No	No	No	No	No	Yes	No	No	Yes	68	4206	40	51	61	1088	103	58	1301	12875	947	1027	44	14	684	1236	149	130
DNAJA3	No	No	No	No	No	Yes	No	No	Yes	69	2776	76	68	67	1229	93	77	1189	5911	1376	1144	55	17	25	11	7747	8259
PSEN1	No	No	Yes	No	Yes	No	No	No	No	70	9188	52	53	486	4104	620	542	124	10958	150	97	228	305	12309	12026	6	14
RAF1	No	No	No	Yes	Yes	No	No	No	No	71	534	83	61	2200	16614	2086	1879	6	161	20	13	181	437	689	3184	504	266
HDAC1	No	No	No	No	No	Yes	No	Yes	No	72	7098	45	57	458	2317	1010	620	133	10971	55	72	108	49	67	44	4337	4648
KIT	No	Yes	No	No	Yes	No	No	No	No	73	689	85	77	1119	10541	879	1037	36	283	116	55	175	84	516	295	660	1439
LYN	No	No	Yes	No	Yes	No	No	No	No	74	2062	68	63	1406	5914	1405	1397	28	1200	35	23	396	256	500	246	1513	2823
MAPK3	No	No	No	No	No	Yes	No	Yes	No	75	1803	74	59	2754	15065	2850	2428	2	691	7	3	502	844	561	1174	1721	1755
TP63	No	No	No	Yes	Yes	No	No	Yes	No	76	1833	63	69	287	7212	229	259	292	956	512	328	78	440	117	1276	1878	882
MEF2C	No	No	No	Yes	Yes	No	No	No	Yes	77	3054	79	80	97	2070	155	117	916	3854	931	887	233	186	2038	1740	152	316
FOXO1	No	No	No	Yes	Yes	No	No	No	Yes	78	5726	55	62	119	6854	65	69	804	3976	1433	893	296	746	135	744	4370	2431
LDB1	No	No	No	No	Yes	No	No	Yes	Yes	79	59	171	126	46	73	222	116	1642	12398	990	1386	692	180	794	151	1789	3641
MAP3K7	No	No	No	No	No	Yes	No	Yes	Yes	80	7813	64	75	44	4204	57	49	1708	8092	1671	1550	447	107	402	195	2183	2181
NCOR2	No	No	Yes	No	Yes	No	Yes	No	Yes	81	1888	56	71	19	724	16	15	3194	8954	3153	2917	32	307	43	747	3478	1118
MRE11A	No	No	No	No	No	Yes	No	Yes	No	82	3671	70	70	176	4651	201	176	562	2709	634	563	69	122	1009	676	120	732
STAT5A	No	No	No	Yes	Yes	No	No	No	Yes	83	13758	34	49	110	12498	73	65	867	11818	1163	787	133	97	113	243	2819	1697
CASP8	Yes	No	No	No	Yes	No	No	No	No	84	16	191	137	50	8	254	154	1570	18208	919	1194	75	25	33	6	6990	11442
MECOM	No	No	Yes	No	Yes	No	No	No	No	85	1171	120	102	267	3317	272	272	364	897	635	430	93	67	276	211	827	1656
SMAD5	No	No	No	No	No	Yes	No	No	Yes	86	4482	61	72	91	1866	48	66	1097	6785	1833	1148	204	431	3578	2320	52	411
MDM2	No	Yes	No	No	Yes	No	No	No	No	87	2226	89	88	142	6156	108	105	754	1280	1290	736	56	34	267	457	591	638
BCL2	No	Yes	No	No	Yes	No	No	No	No	88	973	72	84	253	16528	148	139	397	337	882	542	1078	2111	295	730	7104	8732
EZH2	No	Yes	No	No	Yes	No	No	Yes	No	89	110	111	114	334	14765	286	270	265	13	539	427	8	179	7	65	9745	7249
MSH2	Yes	No	No	No	Yes	No	No	Yes	No	90	266	121	104	29	133	52	35	2628	13782	2365	2419	89	69	329	376	643	1009
DDX5	No	No	Yes	No	Yes	No	No	No	Yes	91	1707	84	79	113	1397	129	113	929	2934	1096	719	197	303	197	1384	2061	597
RBPJ	No	No	No	No	No	Yes	No	No	Yes	92	11794	43	65	85	5923	28	42	1155	13356	2213	1171	90	175	5905	8725	7	15
TSC2	Yes	No	No	No	Yes	No	Yes	No	No	93	2914	104	98	75	1306	99	85	1296	5748	1430	1248	327	115	307	63	2092	5640
SETD2	Yes	No	No	No	Yes	No	Yes	Yes	No	94	8	276	157	5	3	37	16	6092	18278	4532	5533	20	24	6	3	15725	15041
DLG1	No	No	No	Yes	Yes	No	No	No	No	95	1411	116	101	308	1055	417	384	318	3562	363	318	440	944	245	1150	3350	2043
STAT3	No	No	Yes	No	Yes	No	No	No	No	96	675	138	109	1169	4362	1654	1398	43	418	53	54	183	487	5215	15166	22	19
DVL2	No	No	No	No	No	Yes	No	No	No	97	8534	65	73	214	8369	152	168	512	6457	838	553	395	665	2585	2657	225	548
CHD8	No	No	Yes	No	Yes	No	Yes	Yes	Yes	98	564	134	131	4	740	10	9	6571	2442	5808	6416	2056	952	893	375	5806	6351
BCL10	No	No	No	Yes	Yes	No	No	No	Yes	99	394	127	113	80	170	200	107	1310	13511	920	1061	1491	1632	2637	2281	1326	1840
CDKN2A	Yes	No	No	No	Yes	No	No	Yes	No	100	6	175	179	559	4	187	1071	154	17958	1170	77	210	339	3089	2412	70	310
CASP3	No	No	No	No	No	Yes	No	No	No	101	12007	69	78	323	10565	339	265	326	10083	356	308	30	10	49	36	2832	3689
AXIN1	Yes	No	No	No	Yes	No	No	No	No	102	263	125	122	72	298	135	98	1460	5161	1296	1216	945	719	385	213	4789	7672
ECT2	No	No	No	No	No	Yes	No	No	No	103	3514	90	97	317	7534	238	261	340	2053	592	354	513	411	661	503	1545	2093
RAC1	No	Yes	No	No	Yes	No	No	No	No	104	38	226	148	3579	17602	3997	3491	1	1	10	14	82	109	106	348	2079	1386
AR	No	Yes	No	No	Yes	No	No	No	No	105	763	122	117	299	8769	243	229	383	347	716	508	314	403	356	1736	1711	585
EIF2AK2	No	No	No	Yes	Yes	No	No	No	No	106	4419	75	87	395	3178	320	364	238	4346	406	204	1553	1387	2591	2171	1430	1594
DAB2	No	No	No	Yes	Yes	No	No	No	No	107	9559	87	95	1506	12552	1079	1154	35	6561	82	31	313	394	266	1859	2267	528
PDGFRA	No	Yes	No	No	Yes	No	No	No	No	108	893	131	127	1214	8765	1080	1178	45	399	123	66	549	419	2967	2458	280	369
PPP2CA	No	No	No	No	No	Yes	No	No	No	109	4420	100	96	1171	1468	1257	1183	50	8606	65	43	95	489	46	361	5863	3482
HIPK2	No	No	No	Yes	Yes	No	No	No	No	110	2991	108	99	204	2616	158	181	603	3062	1015	649	53	386	15759	15498	2	12
RARA	No	No	No	Yes	Yes	No	No	No	No	111	8443	92	106	319	6093	180	230	350	7389	839	426	769	707	2101	1126	706	1573
TGFB1	No	No	No	Yes	Yes	No	No	Yes	No	112	9400	93	81	311	7411	273	257	369	8080	514	313	264	935	1540	11023	274	101
GLI3	No	No	No	No	No	Yes	Yes	No	No	113	14965	96	76	277	15634	233	184	432	12328	645	407	339	263	420	238	1565	3017
STAT5B	No	No	Yes	No	Yes	No	No	No	No	114	6924	110	111	148	4943	159	167	864	6065	1037	828	731	503	2696	2581	507	407
CTCF	Yes	No	No	No	Yes	No	No	Yes	No	115	7	316	191	11	10	47	26	5355	17265	4324	4927	281	680	1331	1200	361	1414
CDKN1B	Yes	No	No	No	Yes	No	No	No	No	116	1380	118	116	312	391	947	469	377	17877	138	152	485	819	8796	9199	48	106
KLF4	No	Yes	No	No	Yes	No	No	No	No	117	3424	151	123	496	7678	556	481	195	1954	327	270	586	631	552	755	2038	2026
ARNT	No	No	No	No	No	Yes	No	No	Yes	118	2932	77	103	38	2755	18	24	2363	2885	3331	2356	143	146	638	920	432	600
NFKB1	No	No	No	Yes	Yes	No	No	No	Yes	119	2250	130	134	58	1704	81	75	1782	3232	1866	1693	391	424	2211	1482	272	725
KDM1A	No	No	No	No	No	Yes	No	Yes	Yes	120	13017	54	89	40	8328	17	19	2294	13133	2973	2129	61	105	775	1555	165	243
KMT2D	Yes	No	No	No	Yes	No	Yes	Yes	No	121	52	219	167	26	25	102	51	3192	17049	2150	2735	273	4148	365	4234	1490	3792
BMPR2	No	No	No	Yes	Yes	No	No	No	No	122	1318	132	141	314	669	576	404	396	6800	296	337	125	151	668	1342	368	380
PRKCD	No	No	Yes	No	Yes	No	No	No	No	123	382	142	153	263	157	591	420	497	14310	306	309	159	23	918	732	294	330
NFKB2	No	No	No	Yes	Yes	No	No	No	Yes	124	1459	149	147	88	1108	175	119	1380	3411	1155	1297	135	7	165	66	1837	2386
SYK	No	No	No	Yes	Yes	No	No	No	No	125	10743	86	94	704	6635	734	660	130	10629	156	107	1847	449	872	296	5098	3790
MET	No	Yes	No	No	Yes	No	No	No	No	126	4823	177	136	1016	2659	1557	1204	76	5494	75	91	94	65	742	252	244	1369
FGFR3	No	Yes	No	No	Yes	No	No	No	No	127	260	206	166	1083	5060	1217	1127	67	159	146	122	705	459	1831	1309	759	869
TGFBR2	No	No	Yes	No	Yes	No	No	No	No	128	64	212	174	1440	37	3807	2140	40	16220	12	17	156	58	394	245	850	1337
PRKACA	No	No	No	No	No	Yes	No	No	No	129	4384	167	139	3060	10338	3255	2896	7	2362	14	10	544	737	7906	7478	63	133
CDK2	No	No	No	No	No	Yes	No	Yes	No	130	4974	135	132	238	1612	253	255	586	9160	743	629	5	2	2	1	16310	14023
HES1	No	No	No	No	No	Yes	No	No	No	131	4626	78	100	286	6131	228	240	470	3177	593	401	460	174	901	480	979	1287
IGF1R	No	Yes	No	No	Yes	No	No	No	No	132	12774	97	115	1010	9908	802	834	81	11579	152	98	13	136	3	13	18526	16357
STK4	No	No	No	No	Yes	No	No	No	Yes	133	2576	128	130	103	1922	110	88	1272	3366	1504	1259	479	1308	275	1320	3247	2547
HDAC4	No	No	No	No	No	Yes	No	Yes	Yes	134	5671	133	125	117	1950	140	92	1182	8983	1311	1086	1170	681	12977	15598	117	35
DAB2IP	No	No	Yes	No	Yes	No	No	No	No	135	7480	119	120	356	2800	305	297	337	9945	547	365	286	287	1662	1519	265	513
PTPN11	No	Yes	No	No	Yes	No	No	No	No	136	171	183	160	692	15282	685	682	149	28	300	243	474	337	2002	1583	404	573
APP	No	No	No	No	No	Yes	No	No	No	137	7846	152	124	2717	8140	4320	2799	13	5721	3	4	678	1319	3071	3505	381	850
FOXO3	No	No	No	Yes	Yes	No	No	No	Yes	138	15338	91	108	120	14698	68	68	1194	13451	1693	1187	198	140	1446	1100	211	461
SMAD7	No	No	No	No	Yes	No	No	No	No	139	1925	203	154	146	1019	317	214	1015	5317	785	871	344	573	847	4344	770	227
CDC42	No	No	No	No	No	Yes	No	No	No	140	16819	103	90	2978	14320	4115	2599	9	16590	2	2	763	304	7714	14591	121	9
SUFU	No	No	Yes	No	Yes	No	No	No	Yes	141	119	271	201	47	94	236	115	2250	13323	1391	1721	1194	1299	8589	10252	230	202
CAV1	No	No	No	Yes	Yes	No	No	No	No	142	3621	146	129	2132	11294	2194	1996	23	1785	25	26	661	603	3694	2183	283	634
RELA	No	No	No	No	No	Yes	No	No	No	143	9097	82	107	192	5599	126	137	782	8799	1109	742	2838	1765	3062	1849	2899	2580
HTT	No	No	No	No	No	Yes	Yes	No	Yes	144	7019	102	110	104	5783	85	61	1320	5689	1589	1306	107	359	904	1058	210	921
ARRB1	No	No	No	No	No	Yes	No	Yes	No	145	2624	141	133	284	1901	259	264	511	3452	740	492	516	703	10646	11874	40	54
PTPRC	No	No	Yes	No	Yes	No	No	No	No	146	5027	155	140	1592	9892	1369	1530	39	2855	90	39	215	333	208	674	2104	1370
ILK	No	No	No	No	No	Yes	No	No	No	147	11128	109	121	1838	4929	3324	2005	33	13704	5	7	253	131	3754	3481	68	69
SMC1A	No	No	Yes	No	Yes	No	No	Yes	No	148	2994	176	156	172	1955	244	189	945	3924	903	932	294	96	812	662	701	655
PLCG1	No	No	Yes	No	Yes	No	No	No	No	149	2523	153	165	614	10381	412	608	188	1171	457	239	3423	1320	2004	524	5758	6437
RIPK1	No	No	No	No	No	Yes	No	No	No	150	3295	145	145	182	1395	203	213	886	6172	986	854	244	171	9849	13358	13	2
PDGFRB	No	No	No	Yes	Yes	No	No	No	No	151	5301	129	135	2274	3872	1919	2081	20	4862	30	21	2471	2310	4326	2378	1641	2839
NFKBIA	No	No	No	No	No	Yes	No	No	No	152	6810	147	128	2223	7230	3402	2300	22	4954	8	15	1237	1162	507	813	5137	3546
ETS1	No	No	No	Yes	Yes	No	No	No	No	153	16676	105	112	940	13160	896	798	105	16967	131	108	309	274	981	727	584	1073
FOXA1	No	No	Yes	No	Yes	No	No	Yes	No	154	591	235	187	266	696	414	353	587	2905	670	565	179	405	373	2730	980	308
NIPBL	No	No	Yes	No	Yes	No	Yes	Yes	Yes	155	1567	114	146	22	1650	11	12	3878	2232	5067	3823	262	130	2130	1489	178	306
TRAF6	No	No	No	No	No	Yes	No	No	No	156	16555	98	119	342	12557	250	253	420	17014	599	414	157	73	1455	1566	151	186
ARID1A	Yes	No	No	No	Yes	No	Yes	Yes	No	157	108	279	209	6	55	20	13	7867	16526	5880	7248	148	223	87	71	3647	7739
ESR1	No	No	Yes	No	Yes	No	No	No	No	158	4936	163	151	611	5693	627	574	207	3603	309	237	377	396	1868	1430	322	713
MAPK9	No	No	No	No	No	Yes	No	No	No	159	7277	101	143	244	2574	86	123	700	10257	1573	753	411	225	605	372	1311	1961
PRKD1	No	No	No	No	No	Yes	No	Yes	No	160	6390	154	155	532	5337	441	378	251	5175	422	290	241	172	63	46	8423	8182
MAP2K5	No	No	No	No	No	Yes	No	No	No	161	6398	140	159	150	2660	185	156	1123	8145	1072	946	268	649	1545	8308	281	86
ITGB1	No	No	No	Yes	Yes	No	No	No	No	162	3511	198	170	3184	10189	3661	3102	10	1795	13	12	109	59	232	276	1068	1226
PAFAH1B1	No	No	No	Yes	Yes	No	No	No	No	163	6783	148	149	843	2418	1249	963	131	9740	102	81	1279	1347	2405	2055	1211	1626
RAPGEF2	No	No	No	No	No	Yes	Yes	No	No	164	3802	143	150	558	10825	488	513	246	1933	372	252	626	529	1776	1794	658	704
CDKN1A	No	No	Yes	No	Yes	No	No	No	No	165	905	194	172	701	297	1674	883	177	15854	74	95	292	1273	664	2449	878	1227
SKI	No	No	No	Yes	Yes	No	No	Yes	Yes	166	15953	67	118	100	16120	24	41	1489	13752	2619	1451	965	795	1282	815	1562	2319
PAK1	No	No	Yes	No	Yes	No	No	No	No	167	5236	124	144	1200	11594	980	1059	83	2840	134	62	200	82	293	131	1357	2700
INSR	No	No	No	No	No	Yes	No	No	No	168	6291	136	142	774	1829	683	666	162	11499	241	154	349	206	4948	5319	66	48
E2F4	No	No	No	No	No	Yes	No	No	No	169	6725	159	169	241	15591	194	212	749	3572	1093	820	162	992	77	1356	4692	1802
EPHA2	No	No	Yes	No	Yes	No	No	No	No	170	417	222	215	746	184	1946	1191	175	12932	63	100	2930	2227	1591	1242	5639	5537
BAX	No	No	No	Yes	Yes	No	No	No	No	171	271	242	205	1430	194	3124	1899	62	8477	23	29	121	215	1144	2612	173	184
MAP2K6	No	No	No	No	No	Yes	No	No	No	172	9872	192	192	1097	12846	771	937	100	6812	259	141	619	318	1615	838	727	1012
PIK3CB	No	No	Yes	No	Yes	No	No	No	No	173	229	301	221	557	3913	635	680	264	176	574	373	117	41	2296	3375	55	26
YAP1	No	No	Yes	No	Yes	No	No	No	No	174	2774	207	176	569	4759	747	621	261	1912	289	275	136	452	6550	10737	11	34
PKD2	No	No	No	No	Yes	No	No	No	No	175	765	281	237	166	555	465	294	1157	5027	756	1021	351	556	1080	1088	606	1299
CALR	No	No	No	No	No	No	No	No	No	176	15665	170	138	2431	12799	4101	2366	26	15062	6	8	597	886	6358	8315	104	145
SOD1	No	No	No	No	No	Yes	No	No	No	177	3577	224	168	3200	10054	4934	3235	14	1838	4	6	40	249	236	1716	545	384
DDX3X	No	No	Yes	No	Yes	No	No	No	No	178	193	349	246	1531	1216	2813	2016	58	537	56	57	2321	1932	9062	10904	675	376
HMGA2	No	No	No	Yes	Yes	No	No	Yes	No	179	2184	179	185	200	9751	149	161	939	1013	1436	1028	163	36	68	9	5816	11272
TNFAIP3	Yes	No	No	No	Yes	No	No	No	No	180	11304	123	164	213	5773	156	199	895	12616	1158	835	601	370	843	156	1360	5607
BCOR	Yes	No	No	No	Yes	No	Yes	Yes	No	181	73	321	244	31	563	45	43	3814	1327	4456	3744	185	870	455	3358	837	533
KMT2B	No	No	Yes	No	Yes	No	Yes	Yes	Yes	182	854	238	198	42	1034	44	37	3002	2135	3695	2973	588	559	5483	4409	128	210
IRS1	No	No	No	No	No	Yes	No	No	No	183	15969	182	161	1020	15398	1051	934	116	14141	164	118	1114	1293	4213	3319	514	885
MAPK7	No	No	No	No	No	Yes	No	No	No	184	12847	162	163	302	11965	270	224	641	10673	781	655	2513	2201	1209	912	5781	7430
TAF1	No	No	Yes	No	Yes	No	Yes	Yes	Yes	185	702	234	219	36	2055	32	30	3287	771	4233	3397	100	11	184	62	1296	2674
PRKAA1	No	No	No	No	No	Yes	No	Yes	No	186	9987	161	162	478	14328	363	357	331	6648	555	294	80	654	21	297	10744	5316
HMGCR	No	No	No	No	No	Yes	No	No	No	187	10881	168	180	675	9344	663	632	226	9129	295	225	710	99	218	17	6051	12080
RXRA	No	No	Yes	No	Yes	No	No	No	No	188	6193	187	184	191	3666	188	198	1038	6155	1216	1031	374	302	880	737	789	1142
NCOA3	No	Yes	No	No	Yes	No	No	Yes	No	189	7669	126	188	87	2685	53	57	1874	10908	2388	1877	424	616	9986	12069	31	43
FYN	No	No	No	Yes	Yes	No	No	No	No	190	12069	166	175	3073	13157	3421	3020	17	9230	9	11	91	276	2493	1261	39	623
LMNA	No	No	No	No	No	Yes	No	No	No	191	804	251	210	3805	14159	4426	3811	8	296	11	9	1374	1631	793	1454	3939	3048
FGF2	No	No	No	Yes	Yes	No	No	No	No	192	6997	211	177	521	11852	553	464	308	4192	432	339	186	755	144	1190	2794	1569
CDK6	No	Yes	No	No	Yes	No	No	No	No	193	2159	262	202	461	1212	728	573	362	4579	393	317	222	604	1314	2016	268	705
KDR	No	No	Yes	No	Yes	No	No	No	No	194	2880	209	206	1405	6149	1138	1247	75	1753	165	90	801	1097	2244	2669	702	945
MLH1	Yes	No	No	No	Yes	No	No	Yes	No	195	1154	204	227	24	726	31	31	4351	5108	3830	3915	511	524	261	265	3733	4604
HCK	No	No	No	Yes	Yes	No	No	No	No	196	5213	160	178	1167	15994	852	852	106	2483	187	113	1361	2730	336	1264	8565	7250
HMGB2	No	No	No	No	No	Yes	No	Yes	No	197	6666	231	199	1560	5295	2330	1654	63	5518	40	50	33	226	36	79	4615	6841
BLM	No	No	Yes	No	Yes	No	No	Yes	No	198	7959	180	173	231	9437	167	118	900	5503	1338	934	31	720	29	535	4998	3285
GJA1	No	No	No	Yes	Yes	No	No	No	No	199	1580	246	207	1943	13127	2065	1872	41	617	67	52	566	660	522	943	2056	1727
ERCC2	No	No	Yes	No	Yes	No	No	No	Yes	200	11077	172	196	84	9810	54	54	1989	9198	2722	2040	279	528	209	534	2644	2446
SMAD6	No	No	No	No	No	Yes	No	No	No	201	3651	236	186	538	9281	682	470	313	1944	395	326	263	542	7394	7463	21	82
FOXO4	No	No	No	Yes	Yes	No	No	No	No	202	16281	81	152	207	17616	76	87	994	13668	1564	935	2030	570	2574	896	2078	1612
IKBKB	No	No	Yes	No	Yes	No	No	No	No	203	3885	174	194	250	5268	173	215	854	2735	1276	833	637	885	1232	1262	1016	1682
PIK3CA	No	Yes	No	No	Yes	No	No	No	No	204	58	312	269	796	16113	564	674	196	3	671	371	590	43	411	30	2838	6390
RPS6KB1	No	No	Yes	No	Yes	No	No	No	No	205	2481	186	189	247	1070	193	218	877	6366	1192	723	225	102	391	644	1148	698
CXCR4	No	No	No	Yes	Yes	No	No	No	No	206	17145	200	183	1613	15750	1649	1529	61	16632	78	53	932	2570	12504	14264	80	444
ABI1	No	No	No	No	Yes	No	No	No	No	207	662	326	238	925	3068	1230	1039	156	526	247	165	872	482	1464	1582	1186	750
RHOA	No	No	Yes	No	Yes	No	No	No	No	208	288	352	235	2519	12173	3783	2409	30	79	27	36	1035	1099	1953	1510	1108	1833
PAWR	No	No	No	Yes	Yes	No	No	No	No	209	95	420	271	233	544	597	328	917	1465	860	927	1492	756	1533	286	2358	6232
GATA1	Yes	No	No	No	Yes	No	No	Yes	No	210	11809	107	181	392	14671	179	332	459	8526	909	460	88	343	509	6238	363	61
SMARCB1	Yes	No	No	No	Yes	No	No	Yes	No	211	60	367	279	173	34	598	310	1276	16246	730	1062	787	644	1426	1251	1096	1261
ERCC3	No	No	Yes	No	Yes	No	No	No	No	212	3974	158	203	135	14543	46	72	1496	1817	2828	1664	703	520	1048	1035	1353	1249
ZEB1	No	No	No	No	Yes	No	No	No	No	213	4185	233	225	183	2632	221	205	1186	4655	1275	1178	503	213	1602	764	578	888
NCOA1	No	No	No	No	No	Yes	No	Yes	Yes	214	11461	88	171	53	13520	14	18	2644	8485	4196	2593	627	313	885	697	1378	1239
PRKCE	No	No	No	No	Yes	No	No	No	No	215	2419	249	228	305	910	466	376	699	8208	640	637	922	1183	2369	2398	785	1158
PLK1	No	No	No	No	Yes	No	No	Yes	No	216	5782	214	212	341	7882	400	316	594	3794	613	643	367	558	1945	1616	289	858
MALT1	No	No	No	No	Yes	No	No	No	Yes	217	623	289	263	86	719	186	165	2011	2798	1752	1876	1568	2012	1942	1993	1965	2840
HDAC5	No	No	No	No	No	Yes	No	Yes	Yes	218	7164	223	224	92	2567	131	97	1931	9999	1801	1801	1350	1750	3878	2747	768	1629
ERBB4	No	No	Yes	No	Yes	No	No	No	No	219	4101	255	232	989	5239	1086	1134	141	2944	227	145	2053	3019	11355	14231	409	607
SP1	No	No	No	No	No	Yes	No	No	Yes	220	8729	95	158	106	15163	23	47	1756	5302	3183	1676	846	527	1275	734	1322	1785
MAPK8	No	No	No	Yes	Yes	No	No	Yes	Yes	221	335	287	254	111	3823	121	111	1684	253	2423	1844	72	266	450	467	378	1675
NCK1	No	No	No	No	No	Yes	No	No	No	222	7750	181	208	1033	14197	600	796	134	4554	345	166	160	166	110	70	3193	6415
VHL	Yes	No	No	No	Yes	No	No	No	No	223	12	673	328	82	52	523	225	2114	11284	1629	1781	816	1826	1180	1780	1376	2870
PRKD2	No	No	No	No	No	Yes	No	Yes	Yes	224	7301	165	200	95	5507	66	62	1857	6147	2323	1812	3156	3950	4139	4499	2557	3220
TSC1	Yes	No	No	No	Yes	No	No	No	No	225	10357	216	216	144	5865	174	160	1459	10642	1442	1255	1734	1386	2147	2460	2001	1377
CDH1	Yes	No	No	No	Yes	No	No	No	No	226	25	376	307	448	22	1812	931	422	16503	163	213	177	18	76	25	5142	5382
KAT2B	No	No	No	No	Yes	No	No	Yes	Yes	227	2867	273	259	68	1945	114	83	2385	3789	2414	2299	835	507	368	249	4430	4694
TWIST1	No	No	No	Yes	Yes	No	No	Yes	No	228	2960	252	222	265	1166	422	308	859	6870	704	717	116	51	205	69	1279	3707
ADD1	No	No	No	No	No	Yes	No	No	No	229	15939	188	182	2497	14095	2830	2224	32	14812	21	24	725	563	377	494	3809	2850
FOXM1	No	No	Yes	No	Yes	No	No	No	No	230	10012	94	190	331	16005	120	177	665	6342	1234	669	436	818	586	2052	1420	914
TOP2A	No	No	No	Yes	Yes	No	Yes	Yes	No	231	3446	256	236	164	9363	133	124	1382	1810	2034	1418	2022	2295	7380	10356	665	551
SOX4	No	No	No	Yes	Yes	No	No	No	No	232	3810	218	231	436	11951	306	325	442	1863	861	554	1058	684	3964	3058	511	463
AHR	No	No	No	No	Yes	No	No	No	No	233	5280	237	229	405	8735	393	407	478	3225	736	573	838	1951	612	688	2856	8263
ANXA1	No	No	No	Yes	Yes	No	No	No	No	234	3962	270	239	2822	2743	3706	3106	27	4205	22	22	1619	1468	1678	1565	2326	2509
KDM6A	Yes	No	No	No	Yes	No	No	Yes	No	235	49	460	300	21	21	115	55	5040	17909	3443	4294	771	675	8077	15728	111	33
SOX2	No	Yes	No	No	Yes	No	No	Yes	No	236	2933	197	197	434	14937	207	266	444	1216	1179	472	246	373	424	1432	1160	690
PPARGC1A	No	No	No	No	No	Yes	No	Yes	No	237	13299	189	193	300	16262	241	204	767	9839	961	782	1664	1070	1642	672	2517	3989
CYLD	Yes	No	No	No	Yes	No	No	No	No	238	114	339	286	60	56	199	130	2687	17020	1858	2243	373	100	320	93	2219	3902
GATA6	No	No	Yes	No	Yes	No	No	No	No	239	4494	261	240	306	6434	284	282	750	2983	1113	750	320	92	139	57	4472	5394
RPS6KA3	No	No	No	Yes	Yes	No	No	No	No	240	5883	215	223	384	1840	344	358	540	10191	750	524	461	308	3425	1862	186	402
NR3C1	No	No	No	No	Yes	No	No	Yes	No	241	2752	245	245	161	2802	122	151	1440	2638	2140	1555	551	376	2746	1883	317	488
BCL6	No	No	Yes	No	Yes	No	No	No	No	242	3448	244	252	533	9481	409	452	375	1802	725	462	624	137	448	55	2793	6717
STAT1	No	No	No	No	No	Yes	No	No	No	243	15253	190	195	747	7912	687	627	248	18021	307	247	1036	1566	2873	3964	733	928
MAP3K1	Yes	No	No	No	Yes	No	Yes	No	No	244	11	598	346	188	7	874	413	1247	17857	831	968	1115	862	2144	1085	1107	1915
NOTCH2	Yes	No	No	No	Yes	No	Yes	No	No	245	344	347	288	167	207	378	285	1432	9398	1112	1256	81	193	66	267	3603	2289
FOXC1	No	No	No	Yes	Yes	No	No	No	No	246	12083	228	213	595	12877	420	427	332	9336	612	389	672	204	350	58	3744	8235
RGS14	No	No	No	No	No	Yes	No	No	No	247	6138	202	204	259	4528	182	187	943	5354	1330	919	450	618	2164	2913	337	439
VEGFA	No	No	No	Yes	Yes	No	No	Yes	No	248	1315	264	247	1306	3728	1932	1429	110	953	91	104	1137	866	2204	1783	1109	1143
SNAI2	No	No	No	No	No	Yes	No	Yes	No	249	8774	144	226	748	9587	341	520	254	6383	560	298	730	362	1525	482	969	2023
ZEB2	No	No	Yes	No	Yes	No	No	No	No	250	12818	220	220	481	13508	446	435	429	10068	557	452	493	406	3100	3081	231	260
CDC73	Yes	No	No	No	Yes	No	No	Yes	No	251	425	295	293	83	3470	63	91	2266	335	3517	2473	247	272	3042	1943	96	351
THRA	No	No	No	Yes	Yes	No	No	No	No	252	567	332	274	329	4189	354	340	729	382	1149	757	1519	923	431	242	7875	8472
TFAP2A	No	No	No	Yes	Yes	No	No	No	No	253	4545	293	265	903	5666	927	900	199	3218	340	265	9	26	10	68	6155	3077
PAK2	No	No	No	No	No	Yes	No	No	No	254	8505	201	211	361	4418	283	311	631	9047	851	543	592	227	10446	14927	50	3
HNF4A	No	No	No	No	No	Yes	No	No	No	255	9060	205	217	820	11748	571	622	231	6228	404	240	809	420	729	335	2295	3209
RPS6KA1	No	No	No	Yes	Yes	No	No	No	No	256	8545	217	230	370	2409	457	363	602	15181	541	515	190	173	680	1099	540	545
CSNK2B	No	No	No	No	No	Yes	No	No	No	257	7615	239	233	400	4116	805	410	542	7877	322	486	517	464	6493	4546	85	156
ZBTB17	No	No	No	No	No	Yes	No	No	Yes	258	7285	156	234	57	1815	34	36	2915	15164	3291	2806	27	116	11	51	9885	6231
ACVR1B	Yes	No	No	No	Yes	No	No	No	No	259	33	529	348	243	23	929	510	1047	16504	655	822	738	1955	1298	2208	1135	2427
NF2	Yes	No	No	No	Yes	No	No	No	No	260	203	375	291	94	106	327	179	2104	15440	1380	1548	207	251	560	1385	721	511
BRCA2	Yes	No	No	No	Yes	No	Yes	Yes	No	261	2764	309	251	246	1534	319	258	1046	4560	1218	981	199	169	491	717	809	826
GATA2	No	Yes	No	No	Yes	No	No	Yes	No	262	1073	254	275	285	8599	214	242	896	475	1409	1122	322	252	2261	979	208	748
WT1	Yes	No	No	No	Yes	No	No	No	No	263	48	548	343	254	93	864	504	1010	10448	733	809	1138	601	11245	13272	135	38
RTF1	No	No	No	No	Yes	No	No	Yes	Yes	264	179	384	320	12	122	29	20	7226	11869	6215	6957	470	777	131	154	6844	10907
PITX2	No	No	No	No	No	Yes	No	No	No	265	2446	229	270	472	1054	549	640	481	6476	473	387	390	258	185	123	3899	5354
TAL1	No	No	No	Yes	Yes	No	No	Yes	No	266	13586	230	218	303	12679	258	201	865	11500	1055	865	764	446	669	1626	2328	683
PRKCB	No	No	No	No	No	Yes	No	Yes	No	267	16971	196	214	513	16757	501	359	436	15637	456	406	1052	1976	5348	14836	335	264
ROCK2	No	No	No	No	No	Yes	No	No	No	268	5853	210	253	132	3305	119	110	1745	6109	1875	1659	213	430	162	113	2836	8302
RARG	No	No	No	No	No	Yes	No	No	No	269	6975	257	258	437	11442	371	370	529	4221	841	590	642	958	781	1554	1667	1525
NPM1	Yes	No	No	No	Yes	No	No	Yes	No	270	668	442	262	1162	383	3788	1311	142	7540	42	87	665	410	2825	855	414	1245
CHUK	No	No	No	Yes	Yes	No	No	No	No	271	6261	243	260	155	1709	225	166	1584	12267	1321	1270	170	22	345	60	1021	3252
NCOA6	No	No	No	No	No	Yes	Yes	No	Yes	272	7109	150	255	118	5516	30	48	1951	5934	3295	2005	67	320	27	225	8576	3572
XRCC5	No	No	No	No	No	Yes	No	Yes	No	273	12895	221	242	1924	15486	2718	1844	64	9536	26	56	22	380	31	542	3790	1885
PAXIP1	No	No	No	No	No	Yes	No	Yes	No	274	3602	311	277	249	2027	368	275	1118	4782	1061	973	1629	1272	2810	1601	1380	2033
CAPN3	No	No	No	No	Yes	No	No	No	No	275	2931	284	292	321	3036	367	369	835	2687	983	841	587	360	6612	4112	97	142
PSEN2	No	No	No	No	No	Yes	No	No	No	276	6515	225	249	386	2193	274	327	632	10001	971	630	2159	2403	4206	3610	1349	1879
SUZ12	No	No	Yes	No	Yes	No	No	Yes	Yes	277	34	440	357	32	67	100	63	4773	11898	3593	4426	354	164	909	470	728	1266
FOS	No	No	No	Yes	Yes	No	No	No	No	278	13134	286	257	1820	13950	3002	1759	74	10373	36	71	1445	1239	2254	1741	1536	1788
SPEN	No	No	Yes	No	Yes	No	Yes	No	Yes	279	5090	169	266	62	1420	42	50	2988	11170	3020	2884	659	742	6106	6917	130	152
BRD4	No	No	Yes	No	Yes	No	No	Yes	Yes	280	7679	164	261	70	8292	19	28	2709	5507	4465	2760	498	481	593	801	1630	1509
CCND1	No	Yes	No	No	Yes	No	No	No	No	281	3198	272	276	1935	10332	1579	1604	66	1570	140	78	1234	1350	1462	1292	1918	2719
PTPN6	No	No	No	Yes	Yes	No	No	No	No	282	14976	193	241	785	13771	376	585	282	13245	619	305	65	221	47	426	4655	1684
DICER1	No	No	Yes	No	Yes	No	Yes	No	Yes	283	1744	341	316	90	2688	127	102	2371	1626	2588	2448	818	342	2956	1196	516	770
ROCK1	No	No	No	Yes	Yes	No	No	No	No	284	4633	232	267	332	4414	234	280	833	3803	1207	807	473	662	5920	6330	79	150
FER	No	No	No	Yes	Yes	No	No	No	No	285	4051	318	281	383	1654	522	412	679	6686	735	667	781	533	828	916	1896	1446
TFAP4	No	No	No	No	No	Yes	No	No	No	286	5092	275	290	562	3972	593	552	451	4568	546	558	2120	2242	2169	2275	2667	2911
NR2F2	No	No	No	No	No	Yes	No	No	No	287	3136	354	295	923	3785	1171	954	233	2503	285	277	573	257	1394	1096	763	671
HDAC3	No	No	No	Yes	Yes	No	No	Yes	No	288	492	414	340	185	1872	208	245	1484	611	2145	1649	1202	1405	1564	1838	1734	1959
JUP	No	No	No	Yes	Yes	No	No	No	No	289	10005	227	250	776	13852	493	594	300	6734	516	315	385	2886	157	2484	4757	3657
SRF	No	No	No	No	No	Yes	No	No	No	290	7170	208	256	551	2351	288	319	465	10981	873	503	1972	2081	2515	2089	2040	2814
GLI2	No	No	No	No	No	Yes	Yes	No	No	291	16992	247	248	394	17005	379	307	656	15570	807	648	1133	614	734	262	3322	5423
PARP1	No	No	No	Yes	Yes	No	No	Yes	No	292	5401	265	283	518	12065	395	434	493	2902	816	564	1101	2138	2764	2896	844	2027
BTK	No	No	No	No	No	Yes	No	No	No	293	14790	240	272	416	8577	476	424	624	16467	600	466	2	9	1	2	17945	12030
BMPR1A	No	No	Yes	No	Yes	No	No	No	No	294	4167	260	273	421	9671	428	399	614	2273	709	616	685	2571	514	3249	2661	2330
INPPL1	No	No	No	No	Yes	No	No	No	No	295	283	444	349	949	322	1647	1344	229	4986	234	190	25	71	326	185	239	1895
TP53BP1	No	No	Yes	No	Yes	No	Yes	No	Yes	296	194	507	374	51	134	198	121	3410	11029	2586	3124	304	940	138	509	4391	4427
LCK	No	No	No	Yes	Yes	No	No	No	No	297	9483	266	284	799	3003	1052	887	297	14999	252	244	1559	1482	2499	1568	1502	2523
ITGB1BP1	No	No	No	No	No	Yes	No	No	No	298	8478	280	287	1001	12423	722	846	212	5461	440	245	231	517	1002	3210	410	313
HIPK1	No	No	No	No	No	Yes	No	No	No	299	5905	269	296	168	5310	137	148	1688	4675	2112	1706	928	853	5636	5143	251	286
POU5F1	No	No	No	No	No	Yes	No	Yes	No	300	7231	199	243	465	2539	302	306	581	10226	805	581	1305	2463	5765	8163	455	778
TOP2B	No	No	No	No	Yes	No	Yes	Yes	No	301	336	437	371	377	267	1045	726	727	6719	436	577	1371	1680	1049	1856	3043	2428
SHC1	No	No	Yes	No	Yes	No	No	No	No	302	7408	241	268	2857	16200	2309	2429	37	3998	49	30	1591	907	2058	661	1887	3282
MNAT1	No	No	No	No	No	Yes	No	No	No	303	5084	307	297	232	4125	338	271	1291	4455	1162	1218	321	159	2612	1366	167	381
MSH6	Yes	No	No	No	Yes	No	No	No	No	304	7142	195	282	134	7788	50	103	1986	5098	2971	1989	254	55	681	210	734	1513
HSP90AB1	No	No	Yes	No	Yes	No	No	No	No	305	2014	448	331	2405	1548	3875	2658	47	3181	41	49	404	352	1593	1773	450	505
ACVR2A	No	No	Yes	No	Yes	No	No	No	No	306	127	454	359	206	68	751	356	1416	16462	685	1064	302	1121	38	164	16257	15187
NRG1	No	No	No	No	No	Yes	No	No	No	307	5235	306	317	691	3318	899	842	382	5282	371	319	1500	1842	696	1246	4943	4208
CSK	No	No	No	Yes	Yes	No	No	No	No	308	2801	310	298	1718	1532	2254	1896	99	4627	80	79	1274	1514	7069	10896	332	247
BPTF	No	No	Yes	No	Yes	No	Yes	Yes	No	309	6013	173	302	131	8464	41	64	2033	3886	3078	2128	171	1376	73	1254	5479	2860
SUMO1	No	No	No	No	No	Yes	No	No	No	310	1732	344	325	1358	625	2739	1617	138	10430	58	112	806	894	5375	14367	221	56
GATA4	No	No	No	Yes	Yes	No	No	No	No	311	13601	250	278	407	11517	290	289	693	12072	1058	706	950	991	1291	1160	1515	2113
PRDM1	Yes	No	No	No	Yes	No	No	No	No	312	8469	278	319	347	3690	394	398	851	10077	855	845	743	966	3453	2654	374	814
HDAC9	No	No	No	No	No	Yes	No	Yes	No	313	4647	282	315	199	1373	224	227	1476	10074	1508	1459	401	354	754	331	1050	2908
KMT2A	No	No	Yes	No	Yes	No	Yes	Yes	Yes	314	258	513	353	101	120	309	173	2353	15569	1851	2082	739	519	1219	829	1216	1561
BMP7	No	No	No	No	No	Yes	No	No	No	315	960	369	344	1604	13155	1319	1434	112	367	258	153	1080	1192	3739	4503	569	568
RPS6KA2	No	No	No	Yes	Yes	No	No	No	No	316	3674	300	309	485	4051	539	508	596	2966	689	614	1394	1119	2243	1709	1465	1630
HMGA1	No	No	No	No	No	Yes	No	Yes	No	317	6981	263	289	613	10050	573	474	467	4451	530	512	1376	2590	1621	1115	1986	7751
IRF1	No	No	No	Yes	Yes	No	No	No	No	318	5002	305	303	948	4353	936	979	259	4214	351	272	648	462	1461	1156	876	991
CEBPB	No	No	No	No	No	Yes	No	No	No	319	11843	213	285	775	15107	389	523	346	8448	638	367	1174	1666	1414	2337	1829	1830
FLNA	No	No	Yes	No	Yes	No	Yes	No	No	320	4833	319	311	432	4155	403	352	678	4136	958	721	827	1241	10627	16195	88	90
TBX3	No	Yes	No	No	Yes	No	No	No	No	321	74	497	388	293	62	764	532	1113	14184	759	939	454	366	717	702	1227	1419
PHB	No	No	No	Yes	Yes	No	No	Yes	No	322	4049	296	326	2345	3981	3435	2506	59	3397	28	35	319	578	2303	3854	199	278
BMP4	No	No	No	No	No	Yes	No	No	No	323	8495	330	321	1045	13825	942	956	230	5257	370	260	439	148	1653	502	466	1105
PIAS1	No	No	No	No	No	Yes	No	No	No	324	15519	185	264	269	17274	104	144	1225	12502	1909	1188	1258	921	3390	1760	831	1228
HSP90AA1	No	No	No	No	No	Yes	No	No	No	325	5396	407	313	2533	6477	3898	2694	49	3800	33	48	1195	1802	6365	7633	347	520
PARD3	No	No	No	No	No	Yes	No	No	No	326	2058	337	333	362	2186	418	383	872	2332	956	883	618	1862	178	1678	6429	3119
TOPORS	No	No	No	Yes	Yes	No	No	No	No	327	17050	184	280	126	14151	40	53	2186	17293	3231	2209	2679	2704	8863	11212	890	639
TEK	No	No	No	No	Yes	No	No	No	No	328	6381	356	327	2128	11424	2264	2156	72	3735	100	70	1049	1569	4218	5725	468	611
BRAF	No	Yes	No	No	Yes	No	No	No	No	329	72	591	391	420	5588	440	472	720	46	1593	1010	531	177	406	102	2590	5016
NR4A2	No	No	No	No	Yes	No	No	No	No	330	6098	325	335	1131	11382	946	1078	209	3527	360	259	342	3456	1087	3479	583	3394
ERBB3	No	No	Yes	No	Yes	No	No	No	No	331	181	451	370	2541	16384	2033	2141	51	25	167	99	334	1338	186	1824	3393	1861
HELLS	No	No	No	No	No	Yes	No	Yes	No	332	1618	385	368	248	992	520	330	1341	4512	911	1195	989	1250	3423	5973	560	404
FOXP3	No	No	No	Yes	Yes	No	No	Yes	No	333	8235	317	305	140	2250	169	108	2089	15059	2056	1813	248	839	510	1700	947	1172
NRP1	No	No	No	No	No	Yes	No	No	No	334	6543	328	338	2190	5814	2314	2262	70	5141	79	67	2386	2584	4662	4123	1409	1798
CARM1	No	No	Yes	No	Yes	No	No	Yes	No	335	118	391	385	190	17625	98	94	1645	10	3368	2076	1674	820	3898	2604	1019	685
REST	No	No	No	No	No	Yes	No	Yes	No	336	9609	248	323	364	14825	196	256	894	6198	1496	1000	1295	769	1794	1203	1659	1593
FRS2	No	No	No	No	No	Yes	No	No	No	337	2658	338	341	815	5755	775	786	347	1636	479	366	2741	2102	10337	12943	782	355
CITED2	No	No	No	No	No	Yes	No	No	No	338	8094	346	310	1270	10726	1791	1301	184	5359	153	161	1213	1302	1030	1501	2664	2226
AXIN2	No	No	Yes	No	Yes	No	No	Yes	No	339	5667	303	334	411	6499	329	298	758	4015	1167	803	888	588	7685	5018	153	187
NFATC3	No	No	No	No	No	Yes	No	No	Yes	340	1910	408	377	116	1008	205	169	2357	5338	2168	2260	1887	2322	4674	3486	977	1845
NKX3-1	No	No	No	Yes	Yes	No	No	No	No	341	4592	365	318	584	7539	679	560	550	2852	628	545	737	781	2796	3266	489	498
RASA1	No	No	Yes	No	Yes	No	No	No	Yes	342	22	683	456	109	12	516	277	2423	18169	1694	1958	1636	657	929	514	4085	3069
TPR	No	No	Yes	No	Yes	No	Yes	Yes	No	343	2748	315	358	129	2177	90	84	2233	3256	3067	2330	499	544	2347	3922	351	246
PBRM1	Yes	No	No	No	Yes	No	Yes	Yes	No	344	29	758	444	13	13	95	34	8707	18289	6159	7731	201	732	9122	7200	12	139
PTGS2	No	No	No	No	No	Yes	No	No	No	345	5007	324	350	972	12007	661	755	271	2631	576	336	2653	2456	3921	3519	2031	1976
AKT2	No	Yes	No	No	Yes	No	No	No	No	346	6107	327	360	2602	10305	2779	2582	55	3665	52	73	1886	1496	4144	2158	1106	1760
DVL1	No	No	No	No	No	Yes	No	No	No	347	16967	253	299	372	14288	268	274	884	16993	1153	874	258	325	6913	5376	26	75
PPARD	No	No	No	No	No	Yes	No	No	No	348	10262	335	356	545	15167	381	443	600	6741	1070	694	1647	1027	10136	15481	320	70
NFATC1	No	No	No	No	No	Yes	No	No	No	349	8816	258	304	390	10621	318	293	825	6200	1005	793	1112	526	1971	666	1212	1965
EGR1	No	No	No	Yes	Yes	No	No	No	No	350	1856	397	373	1481	1046	2588	1797	152	4906	94	142	1407	1375	1443	3114	2303	1013
TP73	No	No	No	Yes	Yes	No	No	No	No	351	4790	464	362	489	1368	772	624	685	10595	683	567	288	323	691	774	828	1115
FOXA2	No	No	Yes	No	Yes	No	No	Yes	No	352	7382	353	337	294	1926	345	267	1212	14360	1253	1183	954	867	14493	14414	64	51
WNT5A	No	No	No	Yes	Yes	No	No	No	No	353	14331	340	308	943	16204	972	843	299	11208	361	300	753	580	2517	2179	568	625
EPAS1	No	No	No	No	No	Yes	No	No	No	354	9697	297	345	1459	3649	1948	1554	158	13170	111	139	132	75	805	567	302	673
SETDB1	No	No	No	No	Yes	No	No	Yes	No	355	2188	302	383	255	10202	144	195	1388	1001	2272	1610	389	1223	502	3460	1456	783
RACGAP1	No	No	No	No	No	Yes	No	No	No	356	11887	267	294	147	16567	105	60	2125	8135	2472	2070	1044	1300	4742	3244	399	926
ID3	No	No	No	No	Yes	No	No	No	No	357	560	616	417	324	191	1386	644	1112	16349	463	662	968	1275	4669	4630	354	594
TRIM24	No	No	No	Yes	Yes	No	No	No	No	358	2782	290	354	491	7320	315	400	697	1550	1164	764	682	800	314	313	4177	6087
TRIM28	No	No	Yes	No	Yes	No	No	No	No	359	15358	298	322	1399	11809	2292	1363	168	15121	72	124	4203	4417	4914	1888	3368	10768
SMARCA2	No	No	Yes	No	Yes	No	Yes	Yes	No	360	2181	466	384	471	1764	762	606	728	3021	698	798	429	328	2321	1947	290	398
E2F1	No	No	No	Yes	Yes	No	No	No	No	361	3146	402	379	1070	8433	880	858	262	1664	498	352	561	475	1050	1275	1010	941
PPP3CA	No	No	No	No	No	Yes	No	No	No	362	1679	406	387	279	912	434	355	1308	5335	1143	1184	392	554	10942	14425	20	25
HNF1A	Yes	No	No	No	Yes	No	No	Yes	No	363	153	538	436	229	159	669	414	1528	7964	1010	1274	5577	3156	5697	3019	4810	3444
SALL1	No	No	No	No	No	Yes	No	Yes	No	364	14974	401	342	404	15777	407	288	839	12274	1215	924	772	341	371	160	4018	5168
JUNB	No	No	No	Yes	Yes	No	No	No	No	365	6931	313	312	1101	2088	1500	1076	252	11733	176	200	387	187	244	67	3050	7374
GSK3A	No	No	No	No	No	Yes	No	No	No	366	3901	398	365	1381	12521	1361	1359	176	1882	273	222	115	56	93	32	3039	6693
CEBPA	Yes	No	No	No	Yes	No	No	No	No	367	590	644	427	1004	272	1803	1255	285	10847	344	288	3713	3966	3418	2665	3913	5855
HCLS1	No	No	No	No	No	Yes	No	No	No	368	15592	283	324	1219	16176	1076	1052	216	13095	265	207	3585	1455	1647	490	7408	7955
RAP1A	No	No	No	Yes	Yes	No	No	No	No	369	5394	465	386	4231	4229	5873	4690	25	4732	19	18	1689	1596	1668	1731	2501	2463
RPA1	No	No	No	No	No	Yes	No	Yes	No	370	17591	268	332	429	17551	308	323	792	16841	1092	861	571	1903	8599	14762	60	248
ADAM17	No	No	No	No	No	Yes	No	No	No	371	14429	259	314	713	6600	569	590	466	18017	515	463	1043	1023	570	675	3715	3754
ARRB2	No	No	No	No	No	Yes	No	No	No	372	12175	274	301	1226	18093	1022	940	221	8102	269	202	59	200	97	290	1992	2215
HEY2	No	No	No	No	No	Yes	No	No	No	373	7630	390	367	561	17490	475	401	650	4052	1014	772	612	679	1943	1738	580	948
UBC	No	No	No	No	No	Yes	No	No	No	374	13570	377	329	1210	10817	2102	1080	232	12383	124	206	2165	3493	3318	5234	1769	2217
SP100	No	No	No	Yes	Yes	No	No	Yes	No	375	3145	364	382	353	1495	681	454	1037	5405	622	794	577	229	10725	14216	45	6
GNAS	No	Yes	No	No	Yes	No	No	No	No	376	143	622	435	2302	16530	2776	2011	82	19	161	147	141	596	1950	2788	92	451
ATXN3	No	No	No	No	No	Yes	No	Yes	No	377	4296	361	376	141	1340	223	194	2308	9207	1781	2033	146	183	4864	13081	16	5
PCNA	No	No	No	No	No	Yes	No	Yes	No	378	16189	292	330	1743	17674	1291	1319	127	13470	217	137	871	198	939	191	1889	3106
CUL3	No	No	Yes	No	Yes	No	No	No	No	379	428	613	483	298	236	960	605	1289	9372	777	979	1610	1555	2025	1373	1933	3033
YWHAB	No	No	Yes	No	Yes	No	No	No	No	380	8015	379	369	3464	6607	3605	3071	38	6495	37	40	154	296	3718	1917	35	378
PRKCQ	No	No	No	No	No	Yes	No	No	No	381	7074	380	375	1442	6472	1371	1197	179	5459	254	232	111	246	1402	2453	109	216
SPRY2	No	No	No	Yes	Yes	No	No	No	No	382	12824	329	355	752	9467	673	654	468	11880	565	482	2432	1775	4294	2348	1610	1971
SNCA	No	No	No	No	No	Yes	No	Yes	No	383	13942	360	347	933	15682	918	792	345	10901	416	369	336	798	129	484	5046	3973
UBB	No	No	No	No	No	Yes	No	No	No	384	15875	366	306	1681	17433	2491	1317	139	12964	81	132	272	463	333	1072	1642	1071
RUNX2	No	No	No	Yes	Yes	No	No	No	No	385	15635	294	352	596	11939	447	432	639	15508	821	672	318	1103	123	980	5059	2807
HSPD1	No	No	No	No	No	Yes	No	No	No	386	11864	331	351	2735	6394	3409	2632	60	12865	31	47	345	1345	483	5669	1373	483
JMJD6	No	No	No	No	No	Yes	No	Yes	No	387	2008	399	397	201	9351	161	175	1815	947	2560	1863	798	758	4986	7526	234	135
CTBP1	No	No	No	Yes	Yes	No	No	Yes	No	388	6724	431	392	1859	8792	2287	1865	123	4452	127	167	1060	608	2209	1933	1006	745
PPARG	No	No	No	No	No	Yes	No	No	No	389	10147	351	372	788	11091	587	643	457	7563	719	494	335	358	1561	1809	358	501
FLT1	No	No	No	No	No	Yes	No	No	No	390	2611	412	389	1620	5139	1383	1538	157	1699	274	173	2529	2486	1688	1374	4231	5803
GRB2	No	No	No	No	No	Yes	No	No	No	391	8397	430	399	3074	10420	2715	2827	48	5758	93	61	238	1092	45	346	11352	7962
PROX1	No	No	No	Yes	Yes	No	No	No	No	392	9005	424	395	540	12461	471	442	725	6015	1107	847	906	505	4553	3769	330	238
SP3	No	No	No	Yes	Yes	No	No	No	No	393	1577	472	408	274	592	342	312	1457	9932	1579	1430	220	147	444	272	996	1964
PSMC4	No	No	No	No	Yes	No	No	No	No	394	293	604	442	3227	17084	2846	2943	44	62	151	80	406	443	848	1167	930	969
THBS1	No	No	No	Yes	Yes	No	No	No	No	395	6507	457	413	1434	3050	2151	1715	200	7518	155	148	176	182	746	1063	452	587
F2R	No	No	No	No	No	Yes	No	No	No	396	16818	304	363	1427	15165	1397	1299	202	16123	183	193	308	647	437	1177	1387	1361
SFRP1	No	No	No	Yes	Yes	No	No	No	No	397	10118	387	378	1591	9853	1376	1315	165	7942	257	182	346	61	878	198	750	1624
PRKACB	No	No	No	No	No	Yes	No	No	No	398	9920	363	380	739	7996	704	691	502	8440	586	523	1511	2337	1799	2459	2032	2746
MSX2	No	No	No	No	No	Yes	No	No	No	399	2873	481	402	634	3704	714	708	612	2321	787	654	106	83	308	787	814	522
DNMT3A	No	Yes	No	No	Yes	No	No	Yes	No	400	106	670	479	98	689	181	112	2964	1077	3607	3056	365	144	344	132	2015	3511
APEX1	No	No	No	No	Yes	No	No	No	No	401	573	525	433	2283	419	3836	2642	93	5891	57	75	1009	775	1497	1014	1390	1857
PRKCZ	No	No	No	No	No	Yes	No	No	No	402	12298	285	336	723	9690	562	522	533	10985	617	480	415	212	247	74	3192	6952
PPP1R12A	No	No	No	No	No	Yes	No	No	No	403	5365	411	398	462	6849	469	463	866	3683	1087	918	662	1910	327	2703	3871	1870
ACVR1	No	No	No	No	No	Yes	No	No	No	404	12991	355	381	1011	12580	766	877	322	10662	502	372	1423	1276	438	330	7247	9907
EDNRA	No	No	No	No	No	Yes	No	No	No	405	17867	371	339	1937	18036	1822	1696	122	17183	159	114	1306	1358	278	269	9570	12457
MYH9	No	No	Yes	No	Yes	No	Yes	No	No	406	8304	434	405	2187	4661	2808	2369	104	8369	85	88	1218	787	1838	589	1481	3235
MAX	No	No	Yes	No	Yes	No	No	No	No	407	93	635	477	878	14716	1000	875	414	11	782	608	129	33	337	85	853	2728
SMC3	No	No	Yes	No	Yes	No	No	Yes	Yes	408	4743	462	439	124	2909	151	149	2686	5042	2908	2655	305	278	2833	1619	132	458
KMT2E	No	No	Yes	No	Yes	No	Yes	Yes	Yes	409	2292	419	419	43	1201	36	38	5089	4942	6009	5069	2942	1835	2952	1629	3147	3166
PBX1	No	No	No	Yes	Yes	No	No	No	No	410	9729	386	406	689	11468	462	539	583	6991	1019	665	2535	3310	4149	4993	1775	2111
NFATC4	No	No	No	No	Yes	No	No	No	No	411	3364	550	449	337	1994	490	393	1248	4456	1373	1305	464	283	10466	16492	32	4
PPP2R1A	No	Yes	No	No	Yes	No	No	No	No	412	146	659	485	2555	7828	3633	2774	80	61	110	123	861	586	2684	3180	621	374
IKBKG	No	No	No	No	No	Yes	No	No	No	413	4935	288	364	851	8639	495	582	440	2960	722	453	1264	1083	3672	3710	746	630
NTRK2	No	No	No	No	Yes	No	No	No	No	414	4871	461	421	1478	1868	1836	1679	203	7643	201	180	49	413	20	128	8679	6950
DMD	No	No	Yes	No	Yes	No	Yes	No	No	415	3659	447	414	258	3601	348	283	1589	3166	1487	1494	4444	4169	6894	5017	2771	3180
TGFBR3	No	No	No	Yes	Yes	No	No	No	No	416	10065	382	393	1177	11649	868	977	278	7314	477	312	166	262	555	449	598	1735
MYO6	No	No	No	Yes	Yes	No	No	No	No	417	31	768	560	223	66	855	455	1787	11861	1244	1583	382	384	906	910	808	1121
RPS6KA5	No	No	No	No	No	Yes	No	Yes	No	418	9133	357	404	548	13757	541	521	764	5920	801	860	1333	1779	1045	1686	2937	2930
CCDC88A	No	No	Yes	No	Yes	No	Yes	No	Yes	419	91	656	550	99	49	301	241	3059	16600	2447	2783	1255	1545	3962	3007	684	1248
LRRK2	No	No	Yes	No	Yes	No	Yes	No	No	420	12036	432	401	511	5211	660	559	805	15170	795	713	2078	1501	3779	3627	1436	962
CBFB	No	No	Yes	No	Yes	No	No	No	Yes	421	13	919	575	56	5	353	162	4433	18251	3096	3850	358	780	167	172	4014	9840
RGCC	No	No	No	No	No	Yes	No	No	No	422	2906	592	494	359	1273	786	530	1161	5967	932	1041	704	599	1155	1411	1231	1037
CAMK2D	No	No	No	No	No	Yes	No	Yes	No	423	5203	505	466	412	4568	647	577	996	4318	964	982	96	77	1557	1476	87	208
JARID2	No	No	No	Yes	Yes	No	No	Yes	No	424	2759	409	437	325	4388	264	303	1328	1995	1743	1409	1269	1549	6237	8099	392	375
WASL	No	No	No	No	No	Yes	No	No	No	425	1385	589	514	609	1114	1034	903	717	3186	664	671	1575	963	870	350	4221	6833
MYH10	No	No	No	No	Yes	No	Yes	No	No	426	4512	491	445	583	7393	676	667	742	2793	878	795	2229	1944	7739	13385	754	292
FAS	No	No	Yes	No	Yes	No	No	No	No	427	541	610	511	242	230	645	365	1719	12442	1236	1470	5412	4770	7541	6178	3537	3211
NTRK1	No	No	No	Yes	Yes	No	No	No	No	428	2325	523	428	1114	10838	1228	1088	310	1046	425	345	1125	1662	9468	13079	179	225
FGFR4	No	No	No	No	No	No	No	No	No	429	10143	445	410	1716	6667	1451	1545	166	9546	278	192	2923	3544	1803	2321	4966	5639
TOP1	No	No	No	No	Yes	No	No	Yes	No	430	683	602	507	594	721	841	848	743	3042	875	747	1338	1291	1408	2515	2196	1205
KAT5	No	No	No	No	No	Yes	No	Yes	No	431	14573	333	394	153	11465	116	114	2448	13791	2738	2250	457	552	12147	17823	24	17
SMO	No	Yes	No	No	Yes	No	No	No	No	432	253	585	517	763	12694	648	714	551	66	1168	818	1992	1513	3210	2818	1595	1320
CHEK2	No	No	Yes	No	Yes	No	No	No	No	433	10030	439	415	645	6692	753	678	683	9359	669	560	2926	2224	3642	2296	2584	2837
GNB1	No	No	Yes	No	Yes	No	No	No	No	434	4372	521	470	5248	3501	7099	5668	21	4035	15	16	632	663	2788	7027	382	125
PAX2	No	No	No	Yes	Yes	No	No	No	No	435	2790	578	502	862	1291	865	1155	471	5558	803	394	509	375	1230	591	786	1730
TSG101	No	No	No	Yes	Yes	No	No	No	No	436	1133	508	487	750	644	1482	1038	564	6008	321	385	1120	869	5900	9306	327	115
TERF1	No	No	No	No	No	Yes	No	Yes	Yes	437	6353	388	416	114	7744	69	80	2975	4329	3990	2918	3834	1450	2146	742	6521	5172
AURKA	No	No	Yes	No	Yes	No	No	No	No	438	4021	453	418	966	11080	851	908	398	2065	585	392	673	1309	810	1999	1679	1636
ESR2	No	No	No	Yes	Yes	No	No	No	No	439	11281	478	412	840	11954	829	775	488	8706	648	555	3706	3032	4602	2774	2958	3573
TAF9	No	No	No	No	No	Yes	No	Yes	No	440	17997	291	361	459	17521	377	314	954	17723	954	909	553	852	673	1465	1602	1409
CD74	No	No	No	No	No	Yes	No	No	No	441	2555	601	447	1800	3806	2865	2007	159	1969	144	144	585	426	1192	1237	929	890
STK3	No	No	No	No	No	Yes	No	No	No	442	4193	343	425	669	6969	326	468	657	2630	1285	722	278	470	171	430	3248	2802
SKIL	No	No	No	Yes	Yes	No	No	No	No	443	2041	322	422	366	12468	170	247	1202	858	2075	1281	2711	2525	4607	3386	1766	2122
VDR	No	No	No	No	No	Yes	No	No	No	444	3933	546	467	751	4582	973	827	573	3016	644	615	376	237	1262	1455	523	466
SMARCAD1	No	No	Yes	No	Yes	No	No	Yes	Yes	445	5436	334	431	52	1292	35	45	4705	14337	5161	4586	1903	3005	3274	5415	1445	1680
STAT6	No	No	No	No	No	Yes	No	No	No	446	1930	510	463	1453	904	1975	1662	224	6387	210	233	925	979	2438	1996	762	1164
ING2	No	No	No	Yes	Yes	No	No	Yes	No	447	11841	396	426	216	13045	160	182	1953	9006	2549	2002	670	1258	10601	17157	61	83
CDC25B	No	No	No	Yes	Yes	No	No	No	No	448	3711	527	488	245	1964	384	292	1772	5090	1594	1685	79	192	513	614	323	1056
SFN	No	No	No	Yes	Yes	No	No	No	No	449	14585	358	366	834	11284	955	633	501	13893	390	467	1418	1199	1700	1878	1957	1595
NRAS	No	Yes	No	No	Yes	No	No	No	No	450	265	574	498	2323	15989	2249	2165	107	56	191	162	1884	2080	3333	2274	1391	2563
HHEX	No	No	No	No	No	Yes	No	No	No	451	12906	336	403	517	12253	390	446	876	10661	1046	836	1212	1360	1755	1537	1550	2305
BAG6	No	No	No	No	Yes	No	No	Yes	No	452	7078	415	424	275	1921	245	262	1623	13397	1863	1539	839	859	3995	2610	360	711
TBX5	No	No	No	Yes	Yes	No	No	No	No	453	6103	418	407	1055	11663	906	986	368	3492	497	368	2085	1717	2525	1992	2208	2295
TEAD4	No	No	No	No	No	Yes	No	No	No	454	10898	413	453	1122	11744	840	935	327	8310	543	391	1396	1886	642	562	4856	9706
RIPK2	No	No	No	No	No	Yes	No	No	No	455	13227	299	400	1397	16015	754	998	250	9816	447	261	2546	2853	3152	3582	2385	2397
BCL2L11	No	No	No	No	Yes	No	No	No	No	456	627	667	549	225	744	382	333	1940	2644	2068	1904	1173	1105	10810	15621	154	79
SMAD9	No	No	No	No	No	Yes	No	No	No	457	15201	428	390	1049	9996	1068	918	376	16106	411	360	5180	4180	6560	4485	3688	3605
CHEK1	No	No	No	Yes	Yes	No	No	Yes	No	458	5256	475	468	409	3526	605	411	1079	5093	953	1134	641	754	3612	2933	277	559
LIG4	No	No	No	No	No	Yes	No	Yes	No	459	11440	350	396	565	10686	332	350	830	9335	1295	842	942	989	343	882	5321	2760
PSMC5	No	No	No	No	Yes	No	No	No	No	460	1584	654	534	3751	4365	5389	4082	42	1045	43	38	299	81	174	31	3319	8367
CTGF	No	No	No	Yes	Yes	No	No	No	No	461	3246	570	460	2721	6241	3772	2840	84	1993	71	86	212	648	369	1110	1149	1438
HSPB1	No	No	No	No	No	Yes	No	No	No	462	10540	486	411	2608	12384	3206	2339	89	7657	73	92	152	202	862	907	310	718
NCOA2	No	No	No	Yes	Yes	No	No	Yes	No	463	3847	348	462	239	2312	134	188	1878	4668	2526	1915	1719	1798	1659	2314	2564	2057
PURA	No	No	No	No	No	Yes	No	No	No	464	1742	665	537	230	838	369	313	1921	6379	2154	1992	1447	1081	1852	625	1858	4352
ARHGAP35	No	No	Yes	No	Yes	No	Yes	No	Yes	465	202	731	552	78	155	232	145	3905	8895	3296	3470	203	114	1281	1291	248	336
PSMA6	No	No	No	No	No	Yes	No	No	No	466	6132	514	469	2230	4978	3463	2466	117	5084	69	89	434	695	2476	1637	266	1021
PDE4D	No	No	Yes	No	Yes	No	No	No	No	467	5015	477	457	790	10174	928	780	580	2816	563	595	126	12	1073	1149	195	141
RERE	No	No	No	No	Yes	No	Yes	Yes	Yes	468	144	809	597	59	92	265	147	4672	15242	3337	4333	1497	564	6005	2543	530	474
KMT2C	Yes	No	No	No	Yes	No	Yes	Yes	No	469	39	918	593	33	40	136	67	6689	14371	5906	6252	2357	4544	3743	3897	1777	4856
GLI1	No	No	No	Yes	Yes	No	No	No	No	470	7560	373	454	641	4957	464	417	738	6859	973	802	570	706	2946	2125	295	758
SRPK1	No	No	No	No	No	Yes	No	Yes	No	471	9762	378	473	154	6694	82	79	2613	9015	3628	2780	3152	3162	4329	4152	2445	2424
SMARCC1	No	No	No	No	No	Yes	No	Yes	Yes	472	3913	425	508	66	1870	49	59	4332	5733	5089	4374	791	974	8621	13760	106	78
RBBP8	No	No	No	No	No	Yes	No	No	No	473	13424	277	409	336	14572	147	202	1408	10556	2052	1401	140	306	2280	1065	69	789
DNMT1	No	Yes	No	No	Yes	No	Yes	Yes	No	474	2097	314	496	198	10622	89	104	2178	934	3077	2339	1248	1132	2675	2169	1052	1240
ACVRL1	No	No	No	No	No	Yes	No	No	No	475	9952	471	478	861	5359	967	945	526	10475	517	484	2721	4963	2237	7015	3666	3023
PSME4	No	No	No	No	No	Yes	Yes	Yes	Yes	476	4130	400	459	125	2702	74	76	2999	4498	4009	3019	756	457	1594	917	948	1270
CBL	No	Yes	No	No	Yes	No	No	No	No	477	4533	479	509	590	1360	944	712	840	9750	550	740	2556	1658	3787	2863	1990	1453
ARHGEF2	No	No	No	No	No	Yes	No	No	No	478	4616	483	464	453	12848	416	390	1052	2311	1355	993	3395	2059	12002	1644	958	3643
GNAI2	No	No	No	No	No	Yes	No	No	No	479	14578	452	448	2438	13632	2375	2385	109	12592	125	103	289	194	563	588	994	1106
FOXP1	No	No	No	Yes	Yes	No	No	No	Yes	480	3147	509	526	123	2503	178	155	3081	3380	2798	2815	697	444	530	284	2637	3843
NFATC2	No	No	No	No	No	Yes	No	No	No	481	11424	494	493	2083	13400	1582	1773	136	8474	279	174	62	40	498	291	304	1028
APBB1	No	No	No	No	No	Yes	No	Yes	No	482	4605	503	510	349	3412	364	367	1352	4375	1597	1362	836	184	1502	301	1127	2078
BIRC2	No	No	Yes	No	Yes	No	No	No	No	483	13933	395	441	628	9611	392	450	788	13882	1229	801	1662	1523	837	622	4632	6568
BAD	No	No	No	No	No	Yes	No	No	No	484	6271	480	455	508	5096	468	478	961	5172	1237	964	593	1313	367	760	3111	4391
AURKB	No	No	No	No	No	Yes	No	Yes	No	485	15858	389	420	804	16935	770	651	592	13180	573	639	899	1344	2245	2354	822	1395
UBA52	No	No	No	No	No	Yes	No	No	No	486	15463	539	430	1667	12597	2319	1338	208	14727	169	216	465	438	189	316	4493	3537
MCM7	No	No	Yes	No	Yes	No	No	No	No	487	555	709	574	754	970	971	969	643	1618	979	738	1327	3964	280	2327	9699	6855
HMGB1	No	No	No	No	No	Yes	No	No	No	488	9514	463	432	2055	4575	3778	2079	144	10815	46	93	2253	2924	4044	4896	1525	1784
CSF1R	No	Yes	No	No	Yes	No	No	No	No	489	7836	468	465	2281	7160	1961	2047	119	6067	178	138	2035	1165	3518	2576	1494	1033
RAP1B	No	No	No	No	Yes	No	No	No	No	490	828	710	571	5286	9902	5103	5168	29	356	66	45	1024	1062	3610	2622	546	932
BUB1B	No	No	Yes	No	Yes	No	No	No	No	491	10685	446	472	555	11046	529	503	903	8252	1030	953	859	669	392	486	4304	3368
DDIT3	No	No	No	Yes	Yes	No	No	No	No	492	11739	359	429	484	4583	303	362	1024	15973	1388	1033	375	336	9585	15289	25	11
TTN	No	No	No	No	No	Yes	Yes	Yes	No	493	5538	435	491	350	4358	266	260	1364	4803	1793	1471	3130	2810	3948	3449	2655	2455
YBX1	No	No	No	No	No	Yes	No	No	No	494	7278	608	538	2726	13019	3166	2561	91	4258	120	129	443	347	10628	11603	30	20
CHD3	No	No	Yes	No	Yes	No	Yes	Yes	No	495	1375	561	562	128	753	216	207	3018	5728	2690	2939	1857	3022	3729	4918	1233	1883
NSD1	No	No	Yes	No	Yes	No	Yes	Yes	Yes	496	187	582	558	35	112	51	52	6578	13969	6446	6233	543	230	803	119	1298	5176
NFE2L2	No	Yes	No	No	Yes	No	No	No	No	497	186	961	602	1188	1268	2166	1503	348	491	499	431	623	1190	7985	8064	83	249
MED12	No	Yes	No	No	Yes	No	Yes	No	No	498	615	621	565	96	3632	97	86	3486	438	4941	3732	448	353	2377	2478	301	309
UBE2B	No	No	No	No	No	Yes	No	Yes	No	499	4621	552	505	2617	5365	3111	2352	97	3393	105	127	37	31	115	81	1290	2724
SATB1	No	No	No	No	No	Yes	No	Yes	No	500	16828	308	450	158	13187	75	89	2693	17272	3273	2668	559	1670	818	3787	1300	1039
NEDD4	No	No	No	No	No	Yes	No	No	No	501	12733	441	482	451	5699	515	528	1088	15892	1049	977	2277	2627	630	1055	9258	8317
EIF2AK3	No	No	No	No	Yes	No	No	No	No	502	697	697	557	348	446	653	496	1383	6112	1455	1349	283	1805	3151	7353	102	555
WWTR1	No	No	No	Yes	Yes	No	No	No	No	503	4124	423	475	920	10303	537	669	500	2187	970	552	164	402	2561	7255	71	52
SNAI1	No	No	No	No	No	Yes	No	No	No	504	5445	531	513	597	5579	678	619	875	4097	965	905	178	747	48	277	8731	6263
POU2F1	No	No	No	No	No	Yes	No	No	No	505	10887	470	476	665	12339	649	615	761	8118	884	731	1317	1381	8919	13893	256	149
NME1	No	No	No	Yes	Yes	No	No	No	No	506	16283	392	438	1666	17812	1200	1208	213	13580	319	215	2402	1660	3571	2924	1927	1412
SRPK2	No	No	No	No	No	Yes	No	No	No	507	5542	404	486	222	2845	139	193	2095	6269	2782	2103	337	1575	155	2004	4209	2034
LATS1	No	No	No	Yes	Yes	No	No	Yes	Yes	508	3084	496	525	112	1629	145	120	3316	4863	3121	3117	677	1599	146	619	8869	7066
ASXL1	Yes	No	No	No	Yes	No	Yes	Yes	No	509	559	450	530	41	299	27	44	6061	9124	6971	5675	3212	2973	6090	4402	1761	2053
CAMK2G	No	No	No	No	No	Yes	No	No	No	510	11566	489	481	406	6244	585	437	1201	12503	1027	1095	1681	2298	7532	8528	488	666
TAF4	No	No	No	No	Yes	No	No	No	No	511	1979	637	572	414	7234	507	471	1181	1042	1575	1234	828	724	3766	3112	384	481
LMO2	No	No	No	Yes	Yes	No	No	No	No	512	10738	422	504	622	13163	492	550	836	7745	1054	884	924	637	2657	1594	697	964
MYB	No	No	Yes	No	Yes	No	No	Yes	No	513	6056	501	521	217	2026	226	236	2172	9579	2298	2088	1620	1172	3262	1750	1171	1665
SQSTM1	No	No	No	No	No	Yes	No	No	No	514	3744	551	520	2122	2579	3114	2291	147	4119	104	140	676	997	415	794	3230	3075
FZD5	No	No	No	No	No	Yes	No	No	No	515	13168	455	443	1140	15680	1120	1003	384	9842	408	374	19	163	35	530	3387	1098
GSTP1	No	No	No	No	No	Yes	No	No	No	516	16599	540	423	1929	15941	2941	1571	172	15214	113	178	326	117	1364	1258	415	343
NOS3	No	No	No	No	No	Yes	No	No	No	517	4877	515	506	615	4087	584	580	868	4237	1094	864	2833	2492	2255	2217	3865	3418
PKN2	No	No	No	No	Yes	No	No	No	No	518	362	603	581	137	177	269	232	3049	11875	2420	2663	680	2289	477	3281	2911	1946
MECP2	No	No	No	No	No	Yes	No	Yes	No	519	10230	519	522	536	10914	451	373	981	7726	1372	1087	1659	1845	3208	2175	1245	2275
RUNX3	No	No	No	Yes	Yes	No	No	No	No	520	14020	342	440	470	11811	398	361	1107	12648	1025	1042	497	363	1420	1185	650	824
PAX6	No	No	No	Yes	Yes	No	No	No	No	521	15518	416	480	945	10000	886	926	514	16710	508	422	3397	2710	3824	3278	3079	2484
CDK7	No	No	No	Yes	Yes	No	No	No	No	522	7602	436	500	602	12717	646	537	910	4600	827	938	259	821	219	630	2285	3173
PLCB1	No	No	No	No	No	Yes	No	No	No	523	12892	526	503	488	8947	558	473	1086	12390	1175	991	910	741	288	108	5993	14013
PSMC3	No	No	No	No	No	Yes	No	No	No	524	3779	571	541	3054	1883	4081	3345	85	5428	60	59	2576	1580	4339	1825	1727	2279
CDK9	No	No	No	No	No	Yes	No	Yes	No	525	8064	485	497	814	13226	716	655	644	4940	804	673	2536	2233	3768	3629	1981	1689
CFLAR	No	No	No	No	No	Yes	No	No	No	526	4751	599	544	1542	15126	1701	1403	263	2251	332	340	191	295	277	729	1405	1139
CD40	No	No	No	No	No	Yes	No	No	No	527	3412	456	501	868	12875	524	648	597	1580	1051	638	3787	3840	6406	5535	2198	2471
CTNNA1	No	No	No	Yes	Yes	No	No	No	No	528	1044	584	568	3982	1148	5249	4466	46	2240	34	42	813	768	469	415	3457	4614
AJUBA	No	No	Yes	No	Yes	No	No	No	No	529	1343	652	551	339	483	736	431	1519	11571	1152	1284	4163	2016	2871	1428	5677	4153
MCM2	No	No	No	No	No	Yes	No	Yes	No	530	16239	323	461	783	12817	622	642	689	16179	621	666	683	399	182	117	7048	7662
FBXO5	No	No	No	No	No	Yes	No	No	No	531	17237	403	499	574	16805	510	439	975	16291	994	1040	252	93	787	1348	615	271
SUPT6H	No	No	No	No	Yes	No	Yes	Yes	Yes	532	2600	488	585	107	2899	56	74	3541	2410	5238	3713	2250	1399	4363	3687	1382	865
POLA1	No	No	No	No	No	Yes	No	Yes	No	533	13716	490	518	382	8770	448	366	1345	14158	1306	1224	2593	4860	1236	5073	5958	4167
BAZ1B	No	No	Yes	No	Yes	No	Yes	Yes	No	534	17130	383	484	186	15471	107	101	2513	16778	3145	2497	842	1057	1429	1785	1191	1471
INO80	No	No	No	No	Yes	No	Yes	Yes	Yes	535	808	690	610	71	715	184	131	4599	3680	3744	4444	701	412	1114	1000	1284	1049
TXNRD1	No	No	No	Yes	Yes	No	No	No	No	536	746	681	590	1412	5119	1562	1626	304	431	470	357	122	94	101	471	2970	939
BCL3	No	No	No	Yes	Yes	No	No	No	No	537	17695	362	458	918	17260	658	736	571	17271	656	533	1004	3098	361	1553	5522	7360
ERCC1	No	No	No	No	No	Yes	No	Yes	No	538	16998	405	434	695	17735	580	498	794	15186	864	761	1359	1812	1438	1806	2192	2779
CAD	No	No	Yes	No	Yes	No	Yes	No	No	539	8785	427	519	282	3449	215	217	1901	11377	2137	1946	165	138	961	651	292	841
IRF4	No	No	Yes	No	Yes	No	No	Yes	No	540	13850	372	474	811	6956	732	600	684	16563	564	652	486	504	2248	2181	359	532
ACTB	No	No	Yes	No	Yes	No	No	No	No	541	5749	650	546	1984	12682	2396	1856	182	3098	224	220	901	540	1542	598	1183	2255
E2F5	No	No	No	Yes	Yes	No	No	No	No	542	1026	802	580	670	421	1455	917	843	10324	675	632	1458	567	569	192	5719	6635
HSPA1A	No	No	No	No	No	Yes	No	No	No	543	15528	393	451	1528	13135	949	1283	275	14598	450	248	736	948	10285	11890	75	93
PSMC1	No	No	No	No	No	Yes	No	No	No	544	14405	320	446	351	16349	192	234	1506	11247	1835	1501	468	319	995	1575	903	530
GAB1	No	No	No	No	No	Yes	No	No	No	545	13096	473	529	696	6255	856	728	807	15789	606	686	656	515	856	1745	1539	706
BCR	No	No	No	Yes	Yes	No	No	No	No	546	17352	345	452	398	16369	257	287	1324	16844	1538	1257	2520	1548	3003	1848	2490	2177
MITF	No	Yes	No	No	Yes	No	No	No	No	547	11155	518	553	661	9175	608	592	869	9585	1060	937	1878	1409	3994	2619	1147	1309
KAT7	No	No	No	No	No	Yes	No	Yes	Yes	548	6484	381	561	105	5966	43	70	3713	5015	5144	3729	472	521	1211	758	717	1690
HDAC7	No	No	No	No	No	Yes	No	Yes	No	549	13337	370	490	439	14058	242	286	1253	10623	1698	1289	3343	2379	1294	739	8308	10313
E4F1	No	No	No	No	No	Yes	No	No	No	550	10940	499	533	335	8523	361	318	1612	9594	1584	1571	34	216	23	142	6681	4270
MYOD1	No	No	No	No	No	No	No	Yes	No	551	11207	417	471	474	14252	275	301	1170	8026	1692	1199	1031	587	3331	2905	610	422
NKX2-5	No	No	No	No	No	Yes	No	No	No	552	5943	394	489	638	13703	277	368	898	3159	1625	922	407	439	539	1116	1425	1000
ITCH	No	No	No	No	No	Yes	No	No	No	553	4303	484	555	318	2416	213	291	1692	5157	2355	1680	895	633	10028	11392	105	50
TGFB2	No	No	No	No	No	Yes	No	No	No	554	7937	596	556	2076	8007	1917	1841	174	5871	272	198	1551	1962	2376	2537	1589	2059
ING4	No	No	No	Yes	Yes	No	No	Yes	No	555	5181	579	569	530	3421	623	572	1071	5094	1195	1169	4654	4074	10135	8599	2062	1718
NDEL1	No	No	No	No	No	Yes	No	No	No	556	8667	545	547	798	11531	686	737	712	5842	989	768	3420	2161	5990	4156	1969	1379
ULK1	No	No	No	No	No	Yes	No	No	No	557	13273	469	540	363	15153	330	320	1495	10160	1633	1492	293	119	1095	1349	493	320
RAD21	No	No	Yes	No	Yes	No	No	No	No	558	191	787	636	2313	151	4364	2995	148	8881	114	116	1179	623	12817	15009	123	27
ADRB2	No	No	No	No	No	Yes	No	No	No	559	5185	537	543	1826	3017	1483	1550	218	5528	339	249	211	646	694	525	589	2989
WRN	No	No	Yes	No	Yes	No	No	Yes	No	560	9611	429	523	526	10417	461	449	1090	7128	1129	1065	792	530	13419	15628	51	21
RB1CC1	No	No	No	Yes	Yes	No	Yes	No	No	561	10124	433	542	133	4629	78	90	3321	11886	4108	3157	1455	1579	9420	8995	285	344
ADA	No	No	No	No	No	Yes	No	No	No	562	4958	607	567	1108	11987	1072	1060	458	2596	657	454	3205	2545	2477	2063	4280	3833
POLR2A	No	No	No	No	Yes	No	Yes	No	No	563	1928	562	588	475	8416	439	514	1198	943	1512	1327	2550	3168	14134	16942	472	535
FADD	No	No	Yes	No	Yes	No	No	No	No	564	1089	735	594	487	1011	804	614	1166	2877	1239	1115	428	176	1200	1135	657	536
TGFB3	No	No	No	No	No	Yes	No	No	No	565	8826	547	566	1730	11126	1277	1534	243	6087	435	293	2178	1786	1442	1273	3992	3941
BIRC5	No	No	No	No	No	Yes	No	No	No	566	14304	410	515	766	14425	413	453	752	11850	1209	786	765	965	2534	2371	576	934
SHH	No	No	Yes	No	Yes	No	No	No	No	567	8772	568	535	1928	6142	1631	1703	204	7872	333	218	884	814	1138	831	1599	2353
HDGF	No	No	No	No	No	Yes	No	No	No	568	7506	500	524	4054	8520	4821	3793	54	5234	29	44	1693	1219	1448	905	2872	3393
AXL	No	No	No	Yes	Yes	No	No	No	No	569	7294	504	559	2120	3212	2138	2216	173	8614	173	169	1774	760	1276	387	3362	4887
MAP2K7	No	No	No	No	Yes	No	No	No	No	570	1268	773	649	130	793	299	233	3357	4840	2930	3122	2876	2173	3811	2155	2384	2920
RNF2	No	No	No	No	Yes	No	No	Yes	No	571	272	642	632	629	16958	375	466	946	54	2026	1253	1409	414	1245	441	2691	2462
PTCH1	Yes	No	No	No	Yes	No	No	No	No	572	4029	600	596	582	2215	916	729	1033	5102	802	898	6025	6496	9049	6962	3618	5148
IQGAP1	No	No	No	No	No	Yes	Yes	No	No	573	2869	564	584	2340	2666	2179	2223	150	2900	206	168	4374	2971	7232	3911	2565	2343
SOS1	No	No	Yes	No	Yes	No	No	No	No	574	756	674	607	417	2628	472	486	1334	666	1758	1499	6746	4410	7561	5374	5289	3247
TRIM32	No	No	No	Yes	Yes	No	No	No	No	575	11132	524	554	539	15953	444	426	1105	7529	1398	1164	848	2512	2451	2226	693	3452
APOE	No	No	No	Yes	Yes	No	No	No	No	576	13154	558	548	2243	6571	2982	2371	161	15509	118	119	1452	2596	973	1192	3438	7239
IRS2	No	No	Yes	No	Yes	No	No	No	No	577	12123	517	531	1792	9934	1518	1573	239	10583	315	224	1628	4226	722	3274	5271	5256
BMP2	No	No	No	Yes	Yes	No	No	No	No	578	16237	534	532	1354	15116	1255	1131	356	14875	428	378	1206	568	1098	769	2511	1837
VCP	No	No	No	No	No	Yes	No	No	No	579	8589	560	570	3291	4659	3319	3045	86	8913	98	94	2953	3449	1687	3198	5336	3777
PLCG2	No	No	No	No	No	Yes	No	No	No	580	3099	575	563	1505	7398	1459	1428	306	1750	391	330	2132	1783	943	968	5793	5113
SIAH2	No	No	No	No	Yes	No	No	No	No	581	430	688	654	643	13264	456	570	953	137	1896	1249	1343	327	1065	197	2934	4099
DAXX	Yes	No	No	No	Yes	No	No	No	No	582	15714	374	545	542	11917	340	461	1122	15667	1336	1094	2263	1762	9398	14306	620	219
RCOR1	No	No	No	Yes	Yes	No	No	Yes	Yes	583	488	843	664	76	257	247	172	4731	9641	3739	4454	1637	3919	1079	4789	3639	2993
RBL1	No	No	No	Yes	Yes	No	No	Yes	No	584	6425	640	587	1040	9911	1042	1032	536	3985	738	514	1366	1208	5124	4376	561	595
NR4A1	No	No	No	Yes	Yes	No	No	No	No	585	17488	443	495	1742	17142	1617	1427	258	16818	238	228	564	1127	3189	3520	261	693
ID2	No	No	No	No	No	Yes	No	No	No	586	15601	449	492	3099	17636	3211	2681	96	12460	64	83	1609	838	1157	250	3290	7436
RET	No	Yes	No	No	Yes	No	No	No	No	587	6355	580	573	2060	11742	2191	1994	193	3678	214	209	6464	6447	7815	6113	4701	5872
PPP1CC	No	No	No	No	No	Yes	No	No	No	588	15890	498	536	4255	14536	5189	4068	53	14448	24	46	4377	3329	4411	2397	4035	4829
CDK5R1	No	No	No	No	No	Yes	No	No	No	589	15931	522	512	1014	16843	866	723	561	13363	681	541	134	149	1075	983	203	564
MYOCD	No	No	Yes	No	Yes	No	No	Yes	No	590	3912	651	591	633	8935	547	529	987	2170	1526	1069	1805	1852	737	523	5894	10088
RBM14	No	No	No	Yes	Yes	No	No	Yes	No	591	8779	368	595	236	6110	64	109	2329	7901	3979	2468	161	139	108	158	3297	3062
CDC20	No	No	No	No	No	Yes	No	No	No	592	16275	520	528	787	14003	849	701	780	15572	700	695	275	208	273	382	1974	1836
PIP5K1A	No	No	Yes	No	Yes	No	No	No	No	593	3102	577	583	577	6695	536	597	1102	1832	1360	1038	2182	2682	2241	3155	2727	2552
FGF10	No	No	No	No	No	Yes	No	No	No	594	16225	532	539	1646	17603	1258	1194	279	13572	427	295	608	1430	4310	11154	193	213
PRKRA	No	No	No	Yes	Yes	No	No	No	Yes	595	83	1086	675	115	128	360	216	3764	8047	3742	3475	3097	2056	14805	15518	641	265
SMARCA5	No	No	No	No	No	Yes	No	Yes	No	596	8683	421	589	252	15040	91	136	2262	5272	3753	2482	2945	2601	5600	3704	1646	2039
IKZF1	Yes	No	No	No	Yes	No	No	Yes	No	597	11102	502	586	777	15911	470	610	818	7488	1298	901	3382	3366	9754	9751	1168	1062
ERCC6	No	No	No	No	No	Yes	Yes	No	No	598	2893	565	598	999	4576	1019	1005	588	2072	643	626	113	76	44	7	6940	15915
DOCK2	No	No	Yes	No	Yes	No	Yes	No	No	599	2800	682	624	844	4941	796	878	746	1888	1142	824	39	214	89	725	1655	951
CDK4	No	Yes	No	No	Yes	No	No	No	No	600	1809	646	606	3951	7434	3929	3610	65	920	95	82	284	984	10522	10106	14	132
PSMD10	No	No	No	No	No	Yes	No	No	No	601	15296	458	516	646	17162	436	447	1018	12216	1232	936	242	191	1807	1163	201	549
PIN1	No	No	No	Yes	Yes	No	No	No	No	602	4921	715	643	1170	1977	1309	1308	491	7281	666	604	519	901	98	386	9949	5660
RXRB	No	No	No	No	Yes	No	No	No	No	603	1331	776	629	380	575	697	531	1546	8787	1513	1365	189	167	338	223	1130	2474
HMOX1	No	No	No	No	No	Yes	No	No	No	604	17021	493	527	1651	17593	1503	1342	298	15310	303	274	1479	882	545	293	6008	7036
SMARCA1	No	No	No	Yes	Yes	No	No	Yes	No	605	169	983	680	171	124	531	281	3177	11150	2563	2976	2754	1394	1057	288	7576	12282
FES	No	No	Yes	No	Yes	No	No	No	No	606	5378	605	626	757	7278	691	705	874	3602	1119	996	652	273	467	186	2801	3862
TYMS	No	No	No	No	No	Yes	No	No	No	607	9994	563	605	829	11923	689	739	784	7135	1024	857	413	153	888	606	910	952
PYCARD	No	No	No	Yes	Yes	No	No	No	No	608	1355	814	638	476	573	1084	646	1326	8978	1042	1140	414	351	1376	1307	547	709
TNKS	No	No	No	No	No	Yes	No	Yes	No	609	3979	617	640	197	4719	218	226	2728	3009	2910	2798	17	217	8	52	13995	9049
CASK	No	No	No	No	Yes	No	No	No	No	610	640	647	637	365	218	700	538	1653	16212	1213	1344	728	538	2259	1942	628	648
ENG	No	No	No	No	No	Yes	No	No	No	611	10900	573	578	2189	8172	2019	2028	197	9748	239	189	1196	284	970	294	2777	2695
EGR2	No	No	No	Yes	Yes	No	No	No	No	612	10717	597	603	962	12043	940	912	662	8004	771	693	492	880	7938	16203	54	45
HSPA5	No	No	No	No	No	Yes	No	No	No	613	14812	559	576	3849	9272	4513	3628	68	15924	48	65	329	72	177	54	3554	4790
TCF12	No	No	Yes	No	Yes	No	No	No	No	614	75	1140	726	196	63	760	375	2761	14190	2254	2449	1077	545	3234	2276	667	552
XRCC4	No	No	No	No	No	Yes	No	No	No	615	5462	590	616	606	9266	761	638	1121	3297	952	1106	158	135	3632	9347	38	8
FEN1	No	No	No	No	No	Yes	No	Yes	No	616	12420	566	601	593	8866	563	465	1145	11645	1281	1205	180	195	839	1093	393	592
ARID5B	No	No	Yes	No	Yes	No	No	No	No	617	1693	611	630	387	747	530	492	1553	7318	1448	1422	1742	1927	4739	5113	873	925
MAP2K2	No	No	Yes	No	Yes	No	No	No	No	618	8346	612	604	3458	5125	3736	3306	90	7987	87	105	870	1323	1293	4691	1334	610
RANBP2	No	No	Yes	No	Yes	No	Yes	No	No	619	6518	528	613	189	6623	128	150	2939	4838	3582	2957	3353	3113	6284	8477	1808	1087
ABL2	No	No	No	Yes	Yes	No	No	No	No	620	3665	675	651	1144	2430	1129	1157	539	4193	720	586	4083	2304	4506	6006	3524	986
RPTOR	No	No	No	No	No	Yes	No	No	No	621	5796	554	622	623	8621	370	433	1115	3660	1736	1177	5776	5102	5524	4064	5244	5831
CD28	No	No	No	No	No	Yes	No	No	No	622	8078	676	617	2593	9687	2233	2501	153	5551	261	181	187	510	301	870	1253	1479
MARK2	No	No	No	No	Yes	No	No	No	No	623	2514	629	660	435	989	625	616	1458	7445	1310	1399	1239	794	484	235	5546	7605
DVL3	No	No	No	No	No	Yes	No	No	No	624	5320	556	627	522	2886	391	459	1285	5866	1657	1353	1573	842	925	414	3933	4958
WNT4	No	No	No	No	No	Yes	No	No	No	625	8669	593	564	959	10384	897	760	691	6084	808	658	2367	2553	4398	3616	1504	2045
HNF1B	No	No	No	No	No	Yes	No	No	No	626	2584	671	645	810	4814	900	841	849	1742	962	870	821	1040	10933	15505	82	71
CDC6	No	No	Yes	No	Yes	No	No	No	No	627	3563	638	619	1312	6648	1239	1303	449	2200	567	456	4731	4526	9214	5373	2318	3383
MAML1	No	No	Yes	No	Yes	No	No	No	No	628	8792	438	612	290	6653	132	209	2185	7597	3030	2222	68	28	53	16	4103	8041
ASH2L	No	No	No	No	No	Yes	No	Yes	No	629	1658	643	663	177	3540	143	196	3175	1243	4113	3259	1590	4795	1400	7566	2778	2592
PGR	No	No	No	No	No	Yes	No	No	No	630	1929	799	657	1022	3145	1183	1067	634	1644	881	682	1267	2508	1817	1866	1584	4262
XRCC6	No	No	No	No	No	Yes	No	Yes	No	631	12427	586	631	2306	5718	3665	2471	192	15171	83	155	591	469	928	617	1219	1933
ISL1	No	No	No	No	No	Yes	No	No	No	632	8357	816	642	1268	2913	1549	1381	484	11808	646	410	4831	4097	7196	6134	3058	2479
UBR5	No	No	No	Yes	Yes	No	Yes	Yes	No	633	1242	743	692	136	1882	130	152	3773	1537	4989	3888	2392	1706	3514	3288	1942	1303
EDN1	No	No	No	No	No	Yes	No	No	No	634	13028	609	618	1441	13235	1106	1162	402	10472	632	447	546	1304	449	1610	2383	2086
PTPN2	No	No	No	Yes	Yes	No	No	No	No	635	16784	426	582	502	14849	251	341	1342	16237	1853	1313	5029	3601	8606	5747	2774	2087
DYRK1A	No	No	No	No	Yes	No	No	No	No	636	177	953	759	194	132	479	345	2941	10852	2640	2786	266	534	92	176	5862	6628
CBLB	No	No	Yes	No	Yes	No	No	No	No	637	8101	492	608	894	5023	731	837	775	7633	794	779	598	1215	529	1944	2145	1550
PIK3CG	No	No	Yes	No	Yes	No	No	No	No	638	2385	704	644	2772	6480	2439	2475	137	1368	253	170	416	125	2051	2094	328	172
COL4A3BP	No	No	No	No	No	Yes	No	No	No	639	10185	594	625	292	4460	323	295	2218	12361	2091	2039	469	1422	2139	1803	364	2038
YWHAE	No	No	No	No	Yes	No	No	No	No	640	520	936	715	2404	586	4687	3083	180	3325	147	158	1425	2037	2509	3537	1321	1500
C1QBP	No	No	No	No	No	Yes	No	No	No	641	16885	549	579	3938	15904	4479	3652	78	15856	45	63	311	239	114	217	5414	3105
RNF4	No	No	No	No	No	Yes	No	Yes	No	642	16274	482	600	152	10493	96	95	3525	17768	3986	3266	1789	2352	1990	3290	2238	2014
TRAF2	No	No	No	No	No	Yes	No	No	No	643	12355	459	577	563	9332	405	348	1273	11260	1332	1251	933	689	598	634	3171	2709
CHD4	No	No	Yes	No	Yes	No	Yes	Yes	No	644	71	956	733	418	9391	455	460	1551	20	2734	1925	3863	4191	2378	3087	6056	5538
UCHL1	No	No	No	Yes	Yes	No	No	No	No	645	6617	664	658	848	8960	854	810	842	4316	1002	914	312	253	966	664	596	1133
DHX9	No	No	Yes	No	Yes	No	No	No	No	646	6554	649	656	1245	4932	1181	1253	515	5597	633	518	5389	5914	5192	4449	4928	7015
FOXC2	No	No	No	No	No	Yes	No	No	No	647	11258	595	599	1582	10113	1318	1472	359	9326	476	314	4646	3682	4881	4366	4011	2961
TCF7	No	No	Yes	No	Yes	No	No	No	No	648	400	939	734	801	1167	1132	1072	902	899	1200	966	1025	1530	645	1424	3270	2884
SF1	No	No	No	Yes	Yes	No	No	No	No	649	1260	879	712	2377	902	3834	2850	187	4040	175	185	1462	1054	12612	13570	194	92
SRSF1	No	No	No	No	Yes	No	No	No	No	650	841	727	700	3604	382	6577	4469	92	9549	38	51	4046	2794	8849	6648	1826	1181
FZD6	No	No	No	No	Yes	No	No	No	No	651	420	718	695	1649	15439	1063	1296	338	120	891	496	1574	1205	1261	724	2996	4216
PTHLH	No	No	No	No	No	Yes	No	No	No	652	8909	696	611	880	2725	1100	865	816	14502	812	751	338	560	4202	9271	86	58
CHD7	No	No	Yes	No	Yes	No	Yes	Yes	No	653	7099	530	641	301	8807	189	192	2232	4794	2766	2280	782	4412	105	1632	13459	12693
PPP3CB	No	No	No	No	No	Yes	No	No	No	654	12423	567	609	1877	5156	1601	1743	280	16216	338	291	876	1048	8159	5464	134	367
CCL2	No	No	No	No	No	Yes	No	No	No	655	6512	780	646	3072	6367	4145	3266	125	4909	126	111	348	197	1719	1274	326	486
BCL2L1	No	Yes	No	No	Yes	No	No	No	No	656	9976	583	614	2332	17155	1814	1883	205	6137	292	208	1252	1001	1171	704	2460	3495
CLOCK	No	No	No	Yes	Yes	No	No	Yes	No	657	2531	684	648	375	1125	399	381	1751	6029	2061	1642	534	330	2074	1361	453	640
VAV1	No	No	No	Yes	Yes	No	No	No	No	658	3000	686	667	1367	7377	1541	1459	464	1680	484	488	83	322	2012	1714	49	465
GREM1	No	No	No	No	No	Yes	No	No	No	659	5041	645	634	2038	10287	1869	1850	256	2820	328	266	2005	1529	4680	2877	1067	1307
PTPRJ	No	No	No	Yes	Yes	No	No	No	No	660	9810	631	650	944	7716	978	924	765	8459	789	728	1504	1604	3528	3487	1000	1094
NFIB	No	No	No	No	No	Yes	No	No	No	661	1644	925	731	338	752	730	511	2016	6842	1757	1892	150	765	1008	2973	242	561
SREBF1	No	No	No	No	No	Yes	No	Yes	No	662	15321	576	621	836	13277	729	693	897	14125	981	951	3089	3745	1272	1457	7550	10718
NUP98	No	No	No	Yes	Yes	No	Yes	No	No	663	3578	753	705	179	2382	231	219	3328	4147	3428	3285	2527	1746	5984	4769	1184	861
PSMA3	No	No	No	No	Yes	No	No	No	No	664	903	853	713	4136	2166	6447	4577	77	930	59	60	1592	833	1783	505	2158	3927
PIK3C3	No	No	No	Yes	Yes	No	No	No	No	665	5354	680	662	864	3244	752	894	873	5492	1187	852	50	156	37	125	5160	3956
NUP62	No	No	No	No	No	Yes	No	No	No	666	15904	495	592	304	18300	165	170	2268	12559	2868	2203	605	298	557	570	2093	1480
EYA1	No	No	No	No	No	Yes	No	Yes	No	667	2802	811	699	644	2427	745	687	1184	3039	1501	1260	1794	1163	8823	5343	443	428
DAPK3	No	No	No	Yes	Yes	No	No	Yes	No	668	12559	544	620	981	8957	794	851	741	11796	824	765	604	190	156	34	7289	11402
SLC9A3R1	No	No	No	Yes	Yes	No	No	No	No	669	2036	827	683	988	749	1795	1275	737	9082	525	531	426	920	5461	11019	78	95
MAPT	No	No	No	No	No	Yes	No	No	No	670	5948	761	696	699	5488	905	822	1100	4654	1159	1105	1750	1650	4151	3167	1005	1290
PSMA1	No	No	No	No	No	Yes	No	No	No	671	3939	748	708	3895	4440	5375	4292	88	3085	62	96	1180	1158	5425	3437	408	740
WHSC1	No	No	Yes	No	Yes	No	No	Yes	No	672	2315	476	685	145	4794	55	81	3822	1546	5211	4027	4864	3921	5910	3371	3633	4378
CCNT1	No	No	No	No	No	Yes	No	No	No	673	15910	506	628	549	10954	443	482	1390	16706	1354	1272	481	98	331	88	2821	4072
USP28	No	No	Yes	No	Yes	No	No	No	No	674	26	1218	836	139	20	715	315	3988	17360	2608	3463	879	293	585	101	3045	6733
RUVBL1	No	No	Yes	No	Yes	No	No	Yes	No	675	1532	754	716	257	4968	209	268	2623	925	3703	2698	3006	3795	5093	5414	1871	2467
HSP90B1	No	No	No	No	No	Yes	No	No	No	676	7899	764	697	2690	2309	3913	3049	171	13445	132	151	1408	1256	3041	2081	1069	1469
ESRRA	No	No	No	Yes	Yes	No	No	No	No	677	4474	740	703	523	8196	538	515	1449	2646	1785	1594	913	1153	627	1229	2991	2358
RARB	No	No	No	Yes	Yes	No	No	No	No	678	11130	587	647	922	6468	858	862	845	11471	830	762	3412	3836	5965	4889	1967	2833
DNM2	No	No	Yes	No	Yes	No	No	No	No	679	3429	701	706	2319	9029	2333	2335	225	1830	263	268	1632	1036	10751	11529	286	118
IRAK1	No	No	No	No	No	Yes	No	No	No	680	10548	692	659	1510	8313	1594	1321	437	9112	480	415	393	321	2264	1255	267	674
ANK1	No	No	No	No	No	Yes	Yes	No	No	681	2045	724	688	1106	9412	937	974	677	963	1045	734	219	423	220	802	1923	1373
RBX1	No	No	No	Yes	Yes	No	No	No	No	682	518	1017	777	441	641	920	675	1632	2889	1647	1617	151	967	41	234	8852	9656
ZFPM1	No	No	No	No	No	Yes	No	Yes	No	683	12459	714	677	415	7152	629	494	1691	13252	1547	1531	3313	3169	6987	8833	1614	1064
TGIF1	No	No	Yes	No	Yes	No	No	No	No	684	790	781	691	455	377	684	517	1604	9316	1560	1472	2673	3535	1005	1404	7545	9998
TERF2	No	No	No	No	No	Yes	No	Yes	No	685	8591	541	671	202	12886	146	164	3136	5513	3356	3132	1657	2027	4935	4442	774	1146
HAND2	No	No	No	No	No	Yes	No	No	No	686	5872	756	686	1530	13555	1608	1579	431	3121	538	441	23	467	19	512	5773	2251
RAD50	No	No	No	Yes	Yes	No	No	Yes	No	687	8904	516	668	220	11405	77	106	2980	6128	4667	3093	780	918	2021	1829	751	1176
PRKCH	No	No	No	No	No	Yes	No	No	No	688	8528	699	682	800	4391	861	844	1008	9092	1086	988	101	124	418	298	528	1696
BARD1	No	No	Yes	No	Yes	No	No	No	No	689	7983	666	674	433	3486	659	485	1662	9419	1351	1514	4333	6519	8182	5272	2220	7049
PXN	No	No	No	No	No	Yes	No	No	No	690	9724	581	623	1810	11513	1699	1574	335	6978	323	327	1387	1220	3775	2002	851	1495
NEK6	No	No	No	No	No	Yes	No	No	No	691	15146	630	652	378	11190	373	331	1877	15130	1972	1709	4320	4375	5928	4609	3002	3786
KAT2A	No	No	No	No	No	Yes	No	Yes	No	692	14714	555	639	371	8991	255	305	1926	15940	2312	1800	3421	1945	5801	4054	2033	1199
IRF7	No	No	No	No	No	Yes	No	No	No	693	7573	628	679	658	11069	450	547	1230	4801	1680	1328	3155	4232	4958	6005	2108	2658
PKD1	No	No	No	Yes	Yes	No	Yes	No	No	694	9876	625	661	367	11870	294	273	1968	7034	2362	1971	221	518	206	580	2128	2203
TNFRSF1A	No	No	No	No	No	Yes	No	No	No	695	12513	615	653	2392	6095	2657	2248	217	14659	168	195	1219	3122	580	2959	4505	3478
RBBP7	No	No	No	Yes	Yes	No	No	Yes	No	696	2411	867	763	1766	2104	2983	2072	355	2860	262	307	1064	655	528	222	4002	6686
PAF1	No	No	Yes	No	Yes	No	No	Yes	No	697	2464	795	750	221	1708	220	251	3020	3581	3787	3041	216	557	3046	10354	76	49
CDK12	Yes	No	No	No	Yes	No	Yes	No	No	698	540	851	773	178	497	227	252	3558	4250	4038	3461	3030	5275	5099	7289	1892	3260
ATR	No	No	Yes	No	Yes	No	Yes	No	No	699	2070	749	732	761	2599	707	823	1080	2022	1426	1185	128	123	1705	763	98	643
DLG4	No	No	No	No	No	Yes	No	No	No	700	5170	778	737	1136	3765	2197	1356	681	4780	346	603	1400	2777	8315	12524	318	604
MED24	No	No	No	No	No	Yes	No	Yes	No	701	4313	511	690	187	7407	61	100	3381	2648	5147	3415	3641	3746	8221	4874	1611	2703
TNF	No	No	Yes	No	Yes	No	No	No	No	702	17853	543	615	1569	18270	1094	1252	430	17011	534	384	999	2075	5521	10240	298	455
POLD1	No	No	No	No	No	Yes	No	Yes	No	703	14491	553	672	589	10475	559	512	1385	14281	1246	1403	535	157	3137	1872	250	242
AATF	No	No	No	No	No	Yes	No	No	No	704	14513	487	665	327	12711	125	211	2260	12928	3347	2319	1721	2674	231	510	15081	16756
SFRP2	No	No	No	No	No	Yes	No	No	No	705	15327	657	633	2575	17075	2533	2347	201	12298	204	176	295	1541	324	1756	1832	2297
PRDX1	No	No	No	No	Yes	No	No	No	No	706	2131	990	740	2075	1133	4097	2441	284	4957	194	236	3958	4523	8835	11060	1749	1602
H2AFX	No	No	No	No	No	Yes	No	Yes	No	707	18107	533	635	697	17641	655	536	1191	17898	1018	1154	3029	5065	3932	4157	2510	5597
ATP7A	No	No	No	No	No	Yes	Yes	No	No	708	11998	789	704	1002	7542	701	1063	795	11929	1536	756	1700	506	724	106	5509	10046
APOA1	No	No	No	No	No	Yes	No	No	No	709	14996	698	655	891	14749	952	731	928	12787	976	892	594	484	972	942	1165	1300
IFI16	No	No	No	No	No	Yes	No	No	No	710	9864	658	693	1392	5998	1233	1193	528	9606	607	544	74	275	10429	10013	3	18
MBD1	No	No	No	No	Yes	No	No	No	Yes	711	89	1401	876	73	57	460	206	6027	15264	4345	5445	1107	793	451	377	5054	5177
PKP2	No	No	No	No	No	Yes	No	No	No	712	11235	653	669	1238	6184	1214	1156	618	11930	610	593	863	705	633	648	2798	2704
TLR4	No	No	Yes	No	Yes	No	No	No	No	713	6236	691	701	2078	11110	1642	1847	288	3667	458	324	4852	3563	4594	3804	4617	3243
PRDX3	No	No	No	No	Yes	No	No	No	No	714	1818	857	723	1614	529	3759	1947	419	15023	174	258	251	416	259	440	1939	2493
GTF2I	No	No	No	No	Yes	No	No	No	No	715	244	1068	809	1236	4963	1163	1250	630	148	1374	862	732	659	3987	2968	299	457
TCEA1	No	No	No	No	No	Yes	No	No	No	716	2074	707	724	1659	14683	1400	1408	412	815	588	490	2184	2308	8307	8606	680	662
MYH6	No	No	No	No	Yes	No	Yes	No	No	717	4854	742	739	499	4080	467	491	1575	4207	2007	1708	328	2762	57	1400	12032	6619
MAP2K4	Yes	No	No	No	Yes	No	No	No	No	718	9	1769	896	181	2	1157	394	3586	18305	2875	3064	915	421	476	98	3839	9363
MSH3	No	No	No	Yes	Yes	No	No	Yes	No	719	1613	958	812	165	1137	293	244	3903	3609	3785	3717	1345	1619	1401	1618	2218	2699
ZBTB16	No	No	No	Yes	Yes	No	No	No	No	720	7903	606	678	619	6505	474	540	1361	6409	1565	1358	533	472	824	1305	1250	911
CDK13	No	No	No	No	No	Yes	Yes	No	No	721	9652	512	698	143	4615	72	82	4197	11014	4715	4202	607	2254	945	2638	1234	2421
ITGAV	No	No	No	Yes	Yes	No	No	No	No	722	2266	801	746	2475	3650	2484	2676	220	1774	302	223	87	290	75	299	3276	2683
RBM39	No	No	No	No	Yes	No	No	No	No	723	192	1072	823	7317	15540	7274	7068	34	31	84	58	1382	1556	4384	4040	699	894
TCF4	No	No	No	Yes	Yes	No	No	No	No	724	1428	896	814	272	1131	533	391	2734	3224	2285	2513	1863	1723	1159	1118	3886	4321
PHIP	No	No	No	No	Yes	No	Yes	No	No	725	1170	713	770	449	4249	503	553	1709	765	1844	1829	466	210	654	256	1367	2501
SIAH1	No	No	No	Yes	Yes	No	No	No	No	726	13376	572	684	707	11062	351	534	1215	11922	1864	1246	2443	1848	453	398	13661	13426
JAK3	No	Yes	No	No	Yes	No	No	No	No	727	7459	619	711	1248	2003	966	1024	638	13985	780	701	970	697	4399	2780	394	556
LPAR1	No	No	No	No	Yes	No	No	No	No	728	678	942	783	1271	3783	1516	1431	622	461	837	716	2121	2484	1151	1591	4723	5008
CD4	No	No	No	No	No	Yes	No	No	No	729	6415	721	714	1418	2429	1370	1435	538	8875	624	546	1973	790	911	338	5279	5626
NME2	No	No	No	No	No	Yes	No	No	No	730	13363	745	694	3730	15150	4854	3239	113	10295	77	121	1232	916	678	329	4020	6574
WNT11	No	No	No	Yes	Yes	No	No	No	No	731	185	971	831	1480	16670	1153	1302	499	24	1224	771	1587	2947	2105	2295	1840	4236
CSNK1D	No	No	No	No	No	Yes	No	No	No	732	12550	712	728	4131	9124	4107	3899	94	11683	108	117	2160	1795	3965	4115	1450	1052
FHL2	No	No	No	No	No	Yes	No	No	No	733	8899	746	758	2504	10414	1866	2181	222	6334	415	289	500	686	6332	6150	81	164
PRKAA2	No	No	No	Yes	Yes	No	No	Yes	No	734	5283	920	767	1130	5762	1498	1263	731	3902	815	777	118	13	112	18	2635	6259
CALM1	No	No	No	Yes	Yes	No	No	No	No	735	1772	910	752	3593	16438	4812	3337	118	637	128	171	2169	1894	2715	1911	2166	2750
DCTN1	No	No	No	No	No	Yes	No	No	No	736	11037	729	738	2363	9955	2222	2206	249	9083	308	303	707	889	666	646	2193	3313
IL6	No	No	No	No	No	Yes	No	No	No	737	10689	678	709	1629	6700	1456	1555	438	10478	504	438	2521	2772	2711	2647	2752	3234
YY1	No	No	No	No	No	Yes	No	No	No	738	9285	626	719	1103	6926	867	1069	748	8172	887	790	1323	1390	1244	953	2474	3793
EDNRB	No	No	No	No	No	Yes	No	No	No	739	5452	842	744	2523	11335	2390	2458	223	3020	350	269	73	260	56	187	4017	3681
NANOG	No	No	No	Yes	Yes	No	No	No	No	740	12808	663	721	937	10176	595	752	919	11482	1456	1047	230	270	480	1068	955	715
TPT1	No	No	No	No	No	Yes	No	No	No	741	13635	660	689	1253	6228	1580	1271	654	17052	438	491	505	609	1076	1452	921	1027
ITGB3	No	No	No	Yes	Yes	No	No	No	No	742	9351	730	757	1733	11848	1457	1596	405	6488	575	474	3345	5055	2738	3981	4070	5870
ARID4A	No	No	No	Yes	Yes	No	No	Yes	Yes	743	3178	662	768	122	1026	138	143	4709	9446	4287	4449	1247	1355	871	858	3220	4103
UHRF1	No	No	No	No	No	Yes	No	Yes	No	744	4377	890	774	193	1583	404	239	3452	7849	2736	3321	1493	595	426	139	7804	9222
FKBP1A	No	No	No	No	No	Yes	No	No	No	745	762	1107	819	1756	352	3738	2231	400	10162	276	311	1656	1487	1547	1533	2654	2595
MDM4	No	Yes	No	No	Yes	No	No	No	No	746	2579	779	748	831	15333	698	764	1060	1025	1516	1108	1054	919	701	867	3156	2529
MTA2	No	No	No	No	No	Yes	No	Yes	No	747	3175	620	717	507	8180	374	408	1603	1707	1935	1688	2508	1901	4428	3657	1643	1329
CCND3	No	No	No	No	Yes	No	No	No	No	748	128	1244	835	1433	799	2121	1632	548	872	852	621	4714	4021	8162	8965	2624	1603
ATF3	No	No	No	No	No	Yes	No	No	No	749	17249	623	681	1933	16276	1491	1532	341	16574	423	376	2481	4356	5202	3909	1325	4538
OGT	No	No	No	No	No	Yes	No	Yes	No	750	6781	722	761	1627	5871	2047	1792	447	5370	343	411	5225	3515	6421	4184	3821	2879
YWHAZ	No	No	Yes	No	Yes	No	No	No	No	751	3265	796	687	3249	15761	4135	2761	151	1364	129	150	1235	1315	7998	11240	269	182
LEO1	No	No	No	No	No	Yes	No	Yes	No	752	4450	702	786	127	4098	106	128	4597	3770	5348	4644	1346	1269	1912	2150	1640	1434
TDGF1	No	No	No	No	No	Yes	No	No	No	753	5602	862	787	1077	3659	1493	1286	800	5376	744	698	51	101	13	23	10461	10991
S100A8	No	No	No	No	Yes	No	No	No	No	754	749	893	781	1972	16096	1603	1568	330	255	711	478	996	334	596	401	3413	2288
ARNTL	No	No	No	No	No	Yes	No	No	No	755	1952	792	772	719	1528	806	855	1239	3122	1350	1156	1755	2703	1886	4972	2291	1568
PTTG1	No	No	No	Yes	Yes	No	No	Yes	No	756	4131	669	735	680	6312	477	475	1311	2694	1739	1431	2074	1544	1562	900	3468	4582
KAT6B	No	No	Yes	No	Yes	No	Yes	Yes	No	757	2562	557	762	210	2294	92	146	3324	2834	4627	3393	7353	6428	8282	6509	5735	5431
BECN1	No	No	No	Yes	Yes	No	No	No	No	758	7367	734	718	1563	14640	1555	1483	485	4131	519	528	814	980	2781	2017	548	1152
SFPQ	No	No	No	No	Yes	No	No	No	No	759	206	1109	860	2682	223	5767	3407	210	6235	142	183	2749	1137	1451	362	5589	8180
ADAM9	No	No	No	No	No	Yes	No	No	No	760	2121	899	811	2193	5692	2573	2450	295	1253	342	301	1979	2701	4941	4615	986	1679
RPS3	No	No	No	No	No	Yes	No	No	No	761	7141	805	747	1298	8907	1492	966	649	4816	658	714	1095	1274	1363	1159	1720	2861
TRIP13	No	No	No	No	Yes	No	No	Yes	No	762	408	989	822	624	2912	671	595	1438	365	2155	1625	5168	4355	4059	3925	5801	4506
NOD2	No	No	No	No	No	Yes	No	No	No	763	9923	717	729	1127	5668	1295	1101	769	10053	674	718	1442	1025	8331	8214	333	190
CAMK2B	No	No	No	No	No	Yes	No	No	No	764	13221	706	707	1133	14298	1127	925	762	10387	806	773	3259	2346	2645	2377	4087	2918
ATXN1	No	No	No	No	No	Yes	No	No	No	765	8815	751	785	1986	13876	1510	1782	344	5569	570	436	2667	2502	12132	12086	612	526
G6PD	No	No	Yes	No	Yes	No	No	No	No	766	6244	783	790	970	10112	889	829	924	3812	1219	1071	1283	874	1694	1056	1714	1981
MAD2L2	No	No	No	No	No	Yes	No	No	No	767	14421	569	670	289	14785	171	200	2697	11854	3217	2551	1103	1175	3599	3072	618	868
BASP1	No	No	No	No	No	Yes	No	No	No	768	8635	689	765	1093	3801	783	867	810	10268	1188	910	2212	1707	2966	2660	2060	1644
CBS	No	No	No	No	No	Yes	No	No	No	769	16858	618	666	672	15045	583	458	1344	16302	1361	1294	2727	1952	721	586	10564	9779
INPP5D	No	No	No	No	No	Yes	No	No	No	770	7085	738	754	1690	2718	1815	1727	450	9366	424	398	1522	428	778	78	4545	10764
EPHB1	No	No	No	No	Yes	No	No	No	No	771	2542	921	833	3835	7437	3873	3849	114	1378	179	164	2054	1648	2066	1708	2646	2586
TRIM33	No	No	Yes	No	Yes	No	No	No	No	772	12542	474	742	237	6940	117	190	3161	13670	3476	3167	2483	1888	3066	3352	2370	1433
DDX11	No	No	No	No	No	Yes	No	Yes	No	773	9480	614	722	428	4903	304	326	1906	10203	2270	1928	4298	4560	5683	3789	3093	5050
CAT	No	No	No	No	No	Yes	No	No	No	774	3821	822	805	2676	1593	3741	3058	215	6496	166	203	2562	4001	3856	15286	1943	920
GATAD2A	No	No	No	No	No	Yes	No	No	No	775	10162	467	736	280	12369	84	159	2815	7221	4150	2875	1245	1836	4461	3839	585	1189
TBL1XR1	No	No	Yes	No	Yes	No	No	Yes	Yes	776	137	1444	872	81	138	333	174	6086	9187	5724	5570	1600	3498	2276	3522	1724	3417
RPS6KA4	No	No	No	No	No	Yes	No	Yes	No	777	3015	661	753	381	13024	297	302	2084	1329	2506	2186	758	1335	3946	4271	314	688
GHR	No	No	No	No	No	Yes	No	No	No	778	13944	762	727	2166	7419	1872	1826	309	16156	433	349	235	79	176	42	2697	5769
FOSL1	No	No	No	Yes	Yes	No	No	No	No	779	5958	725	749	856	12719	790	762	1091	3263	1258	1139	4757	3520	8141	7754	2677	1467
TGFB1I1	No	No	No	No	No	Yes	No	No	No	780	10719	633	720	1772	10506	1191	1352	428	8488	589	446	399	432	1329	1007	549	1093
DLG3	No	No	No	No	No	Yes	No	No	No	781	8911	732	760	1675	3618	1515	1584	469	11314	540	479	1648	1649	4501	5189	869	719
GNAQ	No	Yes	No	No	Yes	No	No	No	No	782	17454	536	673	1892	17727	1435	1625	390	16409	359	346	2048	2787	1774	2139	3032	4202
FLCN	No	No	Yes	No	Yes	No	No	Yes	No	783	8072	535	676	297	13988	141	191	2704	4837	3387	2594	1738	3438	1895	3591	2256	3269
YWHAG	No	No	No	No	No	Yes	No	No	No	784	3843	887	795	3027	11637	3142	2968	185	1910	248	219	2800	2879	4615	5618	1857	1497
CDC25A	No	No	No	No	Yes	No	No	No	No	785	4421	812	788	571	2631	1012	716	1576	4977	1135	1441	779	1791	1905	2058	803	2313
ADAR	No	No	No	No	No	Yes	No	No	No	786	4973	804	789	1721	7225	1810	1726	453	3243	490	489	1741	1635	2007	1952	2141	2190
SNW1	No	No	No	No	No	Yes	No	Yes	No	787	9334	720	782	1132	2970	1409	1270	798	14622	596	725	380	250	2095	2462	279	221
FZR1	No	No	No	No	No	Yes	No	No	No	788	9357	627	730	316	5178	282	276	2572	9616	2402	2379	388	809	3790	2852	124	615
ATRX	Yes	No	No	No	Yes	No	Yes	No	No	789	63	1517	894	227	29	708	403	3345	17677	3537	2971	2460	3135	1845	1743	3766	6454
TRIP6	No	No	No	No	No	Yes	No	No	No	790	2910	850	827	576	3031	613	625	1602	2668	1962	1707	188	106	136	182	2965	2348
GNA13	No	No	Yes	No	Yes	No	No	No	No	791	2031	906	834	1378	3672	1499	1495	628	1573	790	705	2273	1264	720	337	8205	9647
CRYAB	No	No	No	No	No	Yes	No	No	No	792	7789	834	764	495	13443	458	418	1776	4663	2360	1823	2783	2753	2800	2577	3069	3295
SMC4	No	No	Yes	No	Yes	No	No	Yes	No	793	785	1074	862	256	964	401	344	3111	2249	3392	3089	1419	3497	228	1514	12402	9195
ZFP36L2	No	No	Yes	No	Yes	No	No	No	No	794	104	1466	904	1677	475	3530	2142	486	1811	549	487	1944	1606	1088	828	4435	5242
PMS2	No	No	Yes	No	Yes	No	No	No	No	795	15041	668	751	251	7858	261	231	3171	17743	2747	2872	565	650	948	1721	1126	909
F2RL1	No	No	No	No	No	Yes	No	No	No	796	11696	711	743	2002	15893	1974	1880	371	8129	362	355	1178	585	782	402	3302	3660
CARD11	No	Yes	No	No	Yes	No	No	No	No	797	4251	750	799	1420	6977	1322	1269	617	2669	695	732	548	1262	15478	16421	18	91
RBFOX2	No	No	Yes	No	Yes	No	No	No	No	798	3495	970	817	344	1854	618	409	2394	5034	2267	2251	532	892	1552	2369	636	830
PPP1R9B	No	No	No	No	No	Yes	No	No	No	799	9621	687	778	525	8591	334	372	1705	7784	2444	1762	2645	1957	4242	3756	1855	1335
DLC1	No	No	No	Yes	Yes	No	Yes	No	No	800	5282	800	800	631	2966	692	658	1505	5708	1587	1525	9213	6861	9689	5458	7437	7494
RYBP	No	No	No	No	No	Yes	No	Yes	No	801	4696	632	806	156	1222	113	153	4436	12347	4584	4273	674	1073	698	1468	1964	1834
PDGFB	No	No	No	Yes	Yes	No	No	No	No	802	13946	679	702	1149	14914	1044	933	821	11167	822	746	1358	3666	296	1347	9430	11070
DACH1	No	No	No	No	Yes	No	No	No	No	803	3439	995	832	654	1447	1324	835	1475	6297	1105	1414	306	401	443	259	1359	3758
NTRK3	No	No	No	Yes	Yes	No	No	No	No	804	6270	877	815	2361	4348	2531	2332	294	5653	336	316	959	804	3531	5059	515	274
THRAP3	No	No	No	No	Yes	No	No	No	No	805	211	1470	908	519	283	1385	784	1748	4788	1854	1737	2044	1217	2009	973	2707	3134
TLE1	No	No	No	No	No	Yes	No	No	No	806	9223	739	791	639	4819	572	641	1504	9855	1696	1512	360	220	10196	12144	19	10
DSP	No	No	No	No	No	Yes	Yes	No	No	807	2111	838	830	1468	3298	1511	1537	610	1749	697	668	2874	3008	2212	2258	4000	4499
MYBBP1A	No	No	No	Yes	Yes	No	No	No	No	808	12090	542	756	180	8212	79	93	4088	11545	4780	3997	1851	1211	962	851	4595	3580
CBX4	No	No	No	No	No	Yes	No	Yes	No	809	12657	677	769	1310	15298	850	1017	716	9313	1028	735	832	696	5844	5717	204	191
APAF1	No	No	Yes	No	Yes	No	No	No	No	810	3276	856	842	468	2562	552	588	1917	3479	2139	1919	2846	2528	11241	8541	755	775
CFL1	No	No	No	No	No	Yes	No	No	No	811	13042	784	741	2427	11932	3209	2338	283	11013	182	214	2505	2284	4340	5061	1671	1192
TEAD1	No	No	No	Yes	Yes	No	No	No	No	812	2152	1127	888	330	954	878	555	2586	6614	1934	2310	420	2956	3838	12774	131	641
INS	No	No	No	No	No	Yes	No	No	No	813	14461	828	725	2264	15635	3144	1857	316	11569	225	310	1634	2315	7745	7831	456	743
CRK	No	No	No	Yes	Yes	No	No	No	No	814	14324	624	710	2136	17799	1775	1771	351	10645	331	323	9633	7427	11671	8445	6829	5435
TYRO3	No	No	No	No	No	Yes	No	No	No	815	9754	885	821	1325	4997	1851	1446	715	10580	559	580	1291	1093	12206	11204	161	134
CSNK1E	No	No	No	No	Yes	No	No	No	No	816	872	1116	879	3347	2535	3805	3557	167	783	271	234	2276	2137	1310	1663	4634	3830
CDKN1C	No	No	No	Yes	Yes	No	No	No	No	817	1187	998	850	493	372	1194	677	1881	16109	1222	1498	1995	2034	12173	14869	348	275
ACIN1	No	No	No	No	Yes	No	No	Yes	No	818	3823	868	841	482	1278	636	584	1896	8523	1923	1927	369	553	9591	12837	23	36
LGALS1	No	No	No	No	No	Yes	No	No	No	819	13524	774	745	4546	8879	4881	4110	101	13712	89	102	1974	1600	3792	2380	1307	1706
ADAM10	No	No	Yes	No	Yes	No	No	No	No	820	8625	782	794	1395	3360	1488	1500	675	11278	630	656	4832	4706	3343	2828	6319	7580
TFDP2	No	No	No	No	Yes	No	No	No	No	821	845	1178	859	281	358	657	380	3015	11203	2686	2662	368	224	1033	1515	644	433
BCAR1	No	No	No	No	No	Yes	No	No	No	822	9543	798	798	1062	4319	1290	1126	942	11303	798	868	4986	4974	4905	4919	4486	4490
YBX3	No	No	No	No	No	Yes	No	No	No	823	13979	636	755	2474	8799	2635	2314	281	14684	177	283	2352	2101	10819	14989	566	290
AGO2	No	No	No	No	No	Yes	No	No	No	824	1603	871	828	1286	15037	1024	1158	747	587	1230	810	719	80	797	41	1864	5833
KAT8	No	No	No	No	Yes	No	No	Yes	No	825	984	986	880	477	9372	429	415	1945	420	2919	2214	316	641	2651	1854	159	818
FXN	No	No	No	No	No	Yes	No	No	No	826	7335	808	843	762	6205	797	825	1338	5834	1411	1340	856	763	4079	3179	357	503
HSPA8	No	No	Yes	No	Yes	No	No	No	No	827	6809	823	837	2849	2880	3790	3098	228	8384	162	196	815	687	2837	2080	535	756
RFC1	No	No	No	No	No	Yes	No	Yes	No	828	12853	634	808	262	13686	109	163	3215	10035	4683	3315	277	1152	71	407	8500	7295
TEAD2	No	No	No	Yes	Yes	No	No	No	No	829	4504	898	852	871	8297	1085	965	1180	2657	1193	1172	2617	2153	14072	14600	492	318
TBX2	No	No	No	No	No	Yes	No	No	No	830	1683	852	846	2070	15200	1833	1810	385	624	545	458	1056	1713	5027	2694	369	1627
NACA	No	No	No	No	No	Yes	Yes	No	No	831	14103	813	796	1098	7582	1468	1106	913	16301	688	837	1564	1683	6922	10259	483	324
HNRNPK	No	No	No	No	No	Yes	No	No	No	832	12648	929	801	3260	15807	3877	2946	186	9150	180	211	2326	1280	583	308	10087	10650
BCL11A	No	No	No	Yes	Yes	No	No	No	No	833	14514	655	804	580	14171	366	360	1699	12227	2123	1765	7036	7838	6032	6884	7073	7396
VAV3	No	No	No	Yes	Yes	No	No	No	No	834	11210	819	838	1352	5989	1755	1506	721	12086	536	598	1339	864	3233	2402	933	793
ITGA6	No	No	Yes	No	Yes	No	No	No	No	835	3501	806	847	2761	9841	2207	2578	244	1808	365	284	3376	2554	2125	1535	5291	5486
CENPF	No	No	No	No	No	Yes	Yes	Yes	No	836	5618	772	810	728	7308	601	565	1411	3796	1730	1466	1672	1170	5897	3770	637	665
HDAC6	No	No	No	No	No	Yes	No	Yes	No	837	10913	770	780	607	3627	551	457	1648	16668	1856	1677	1502	1388	2891	2240	1225	1543
CPS1	No	No	No	No	Yes	No	Yes	No	No	838	2478	1028	887	838	3473	1038	950	1258	2011	1474	1314	1761	896	1988	994	2195	2116
PRMT2	No	No	No	No	No	Yes	No	Yes	No	839	14610	741	766	1031	8300	1336	958	997	16411	672	791	208	1259	3006	11893	74	158
UBE3A	No	No	No	No	No	Yes	No	No	No	840	17528	685	784	740	15010	577	653	1391	17963	1555	1360	998	924	1136	898	1854	2476
CCNE1	No	Yes	No	No	Yes	No	No	No	No	841	2640	865	853	1315	9444	1122	1221	753	1282	1095	806	2139	2479	3913	2333	1442	3176
DST	No	No	Yes	No	Yes	No	Yes	No	No	842	2892	826	844	1198	1335	1296	1235	850	5535	849	881	3639	3181	7032	5580	1877	1789
RPS27A	No	No	No	No	No	Yes	No	No	No	843	9419	881	797	1851	7720	2400	1460	472	7938	374	505	7449	6040	5987	3669	7873	9196
CUL1	No	No	Yes	No	Yes	No	No	No	No	844	230	1273	946	767	704	1210	1061	1370	1439	1708	1506	5161	3504	3182	1623	7335	8528
FKBP4	No	No	No	No	No	Yes	No	No	No	845	9927	755	803	2873	9807	2586	2652	237	7716	255	226	2484	2285	2481	2312	2957	2915
KRT8	No	No	No	Yes	Yes	No	No	No	No	846	15272	705	771	1988	10207	1997	1823	423	16087	349	356	507	539	1189	1011	826	1322
UBE2I	No	No	No	No	No	Yes	No	No	No	847	14095	744	792	1671	15919	1758	1513	559	11016	452	585	1186	802	873	327	3054	5826
CDKN2D	No	No	No	Yes	Yes	No	No	No	No	848	16367	648	776	828	14241	566	596	1288	15632	1468	1325	1008	1710	104	279	16878	15991
UBE2A	No	No	No	No	No	Yes	No	Yes	No	849	1926	1089	915	1296	1311	2111	1637	781	3653	663	683	357	551	649	759	1049	1797
DBNL	No	No	No	No	No	Yes	No	No	No	850	16196	767	775	2650	15885	2593	2360	268	14323	260	250	1729	2363	11529	10813	288	547
ING5	No	No	Yes	No	Yes	No	No	Yes	No	851	1132	975	899	160	398	359	249	4724	13156	3287	3970	3981	2583	2439	1421	6265	5984
FASLG	No	No	No	No	No	Yes	No	No	No	852	7708	869	868	1916	9806	1729	1712	460	5182	614	540	77	15	440	895	411	207
FAF1	No	No	No	No	No	Yes	No	No	No	853	6386	928	858	753	1765	1311	921	1415	12224	980	1109	527	383	2392	947	376	1066
IRF6	No	No	Yes	No	Yes	No	No	No	No	854	1179	1132	926	821	743	1693	1129	1315	4988	982	1219	422	378	8862	8803	37	40
HGF	No	No	Yes	No	Yes	No	No	No	No	855	477	1176	939	2594	1136	3315	3019	289	1091	382	338	317	369	553	699	1092	1427
IL1B	No	No	No	No	No	Yes	No	Yes	No	856	9856	829	848	1269	10335	1046	1102	828	7437	1116	903	1828	1934	602	655	7143	8662
SPHK1	No	No	No	Yes	Yes	No	No	No	No	857	15983	708	807	961	17720	602	636	1131	13013	1590	1158	3504	3583	2471	2862	4844	4563
PSIP1	No	No	No	No	Yes	No	No	No	No	858	102	1354	985	278	91	924	489	3229	12890	2425	2719	5861	3849	2861	1595	10201	10296
COL1A1	No	No	No	Yes	Yes	No	No	No	No	859	2352	1023	897	2081	5581	2153	2121	409	1441	566	445	408	233	1983	1608	338	415
WNT3A	No	No	No	No	No	Yes	No	No	No	860	9220	818	869	1780	8887	1391	1474	530	7142	757	634	5603	4213	8601	6508	3337	2422
SGK1	No	No	Yes	No	Yes	No	No	No	No	861	10823	737	845	2259	5302	2937	2407	363	12287	190	281	1143	1449	3714	2483	630	1431
ALS2	No	No	No	No	No	Yes	Yes	No	No	862	13499	817	839	403	9173	514	428	2293	13433	2122	2100	3370	3302	5220	3902	2176	2786
IKBKAP	No	No	No	No	No	Yes	No	No	No	863	5155	797	865	431	2337	350	430	2204	6702	2684	2185	3911	3937	8549	5980	1762	2352
PRPF19	No	No	No	No	No	Yes	No	No	No	864	16480	716	802	1058	11849	1058	1004	1035	17296	892	923	1655	2281	1699	2210	2387	3038
ERRFI1	No	No	No	Yes	Yes	No	No	No	No	865	123	1181	966	1115	76	2907	1672	972	15176	469	647	341	1249	629	2756	1046	1050
XIAP	No	No	No	No	No	Yes	No	No	No	866	11967	719	826	587	6392	548	569	1797	13094	1721	1635	4516	4743	8201	5906	2407	3337
ACTL6A	No	No	No	No	No	Yes	No	Yes	No	867	1715	966	910	524	4669	521	586	1934	1105	2523	1998	1116	714	1537	1204	1580	1473
MYO1E	No	No	No	No	Yes	No	No	No	No	868	2238	1001	923	667	1758	965	861	1605	3136	1552	1644	9323	7820	10181	7442	7276	6758
GNB2L1	No	No	No	No	No	Yes	No	No	No	869	4178	930	851	1746	5518	2128	1528	554	2936	483	578	521	60	322	20	3135	9441
CD44	No	No	No	No	No	Yes	No	No	No	870	6785	844	854	3024	3663	3123	3050	236	7025	232	205	168	154	1893	1970	114	223
NR2E1	No	No	No	No	No	Yes	No	No	No	871	10487	908	885	1828	5991	2163	2006	521	10728	453	399	708	664	1393	2101	1036	724
NCK2	No	No	No	No	No	Yes	No	No	No	872	17721	728	816	1247	17838	1005	1040	878	16983	957	848	1099	1157	6544	4886	276	475
PSMD4	No	No	No	No	No	Yes	No	No	No	873	1404	1050	901	5490	10538	6293	5620	87	595	109	85	660	512	12874	14235	43	24
GAS6	No	No	No	No	No	Yes	No	No	No	874	4278	846	856	2116	1089	2391	2149	413	13213	353	409	3683	2766	3271	2273	4019	3872
HYAL2	No	No	No	No	No	Yes	No	No	No	875	16775	888	820	2269	12207	3169	2294	373	17685	244	271	948	1047	910	832	2144	3122
UBE2N	No	No	No	No	No	Yes	No	Yes	No	876	8602	870	892	2071	4517	2922	2287	426	9075	268	351	1870	1516	9317	6069	444	543
PURB	No	No	No	No	Yes	No	No	No	No	877	2722	996	916	402	2601	621	502	2317	2744	2302	2375	1744	1341	11435	16003	300	105
GFI1	No	No	No	Yes	Yes	No	No	No	No	878	17847	641	793	1063	17450	631	879	1051	17502	1325	1022	2525	934	1167	264	6050	8092
MINK1	No	No	No	No	No	Yes	No	No	No	879	12881	831	825	2408	14927	2302	2152	328	9684	355	347	14029	14503	14338	11817	12242	14940
HNRNPU	No	No	No	No	No	Yes	No	No	No	880	2392	788	893	6013	3989	6502	6098	71	1784	47	74	8421	9202	10674	12668	5723	5484
TIRAP	No	No	No	No	No	Yes	No	No	No	881	18169	723	779	1043	16961	895	833	1066	18245	1100	1024	7758	7102	7295	5995	7052	7188
IL6R	No	No	No	No	No	Yes	No	No	No	882	5817	911	871	1665	11116	1393	1616	601	3318	879	620	964	1928	1308	3584	1542	1383
CDK8	No	No	No	No	No	Yes	No	No	No	883	1014	1049	941	443	583	733	623	2228	6108	2088	2196	4798	3881	3309	1774	6311	9244
HOXA5	No	No	No	No	No	Yes	No	No	No	884	14644	777	813	1831	8417	1667	1657	532	16365	526	468	5373	6120	5981	6982	4303	4571
ACD	No	No	No	No	No	Yes	No	Yes	No	885	8386	693	866	159	4715	124	135	4918	8456	4894	4699	3608	4607	8897	5926	1446	3141
MAP3K11	No	No	No	No	No	Yes	No	No	No	886	7297	815	890	598	3594	680	664	1817	7984	1661	1757	2893	2541	3893	3512	2337	2080
CD3E	No	No	No	No	No	Yes	No	No	No	887	11725	839	873	1787	12134	1766	1739	560	9136	556	574	119	46	362	175	722	1655
PSMA7	No	No	No	No	Yes	No	No	No	No	888	505	1198	950	6893	16105	7073	6369	57	147	117	101	926	379	370	304	4875	3288
MAPK10	No	No	No	No	No	Yes	No	No	No	889	6535	1083	929	969	3166	1481	1195	1167	7373	1091	1066	2463	2250	6010	4613	1138	1306
RAN	No	No	No	No	No	Yes	No	No	No	890	8676	793	840	3557	3267	5451	3671	183	11641	70	128	1580	1412	1250	743	3036	4908
ATXN2	No	No	No	No	Yes	No	No	No	No	891	2509	957	933	413	7473	438	477	2331	1356	2773	2506	1273	1115	10906	12338	187	121
CCR7	No	No	No	No	No	Yes	No	No	No	892	9306	859	877	2164	8192	1936	1995	415	7545	501	455	167	110	766	343	423	1397
RGS2	No	No	No	No	No	Yes	No	No	No	893	339	1284	1015	1881	221	3766	2567	516	8721	384	397	1365	1605	2057	1857	1549	2292
PRKAR2A	No	No	No	No	No	Yes	No	No	No	894	12511	733	829	601	6273	650	544	1832	14411	1532	1653	1699	1336	3235	3075	1261	997
KDM5A	No	No	Yes	No	Yes	No	Yes	Yes	No	895	12676	672	878	205	5904	142	197	4096	15357	4268	3939	529	409	1239	1672	830	619
ACTR3	No	No	No	No	No	Yes	No	No	No	896	17334	847	863	5229	16275	5012	4964	98	16842	107	106	1370	1108	309	183	9268	13854
THY1	No	No	No	Yes	Yes	No	No	No	No	897	15557	863	867	1980	12482	1942	1835	480	15037	500	526	2627	2177	3154	2588	2503	2341
MAP3K4	No	No	No	No	Yes	No	Yes	No	No	898	5605	840	911	463	4807	662	556	2215	4620	1788	2116	4621	3700	1739	1627	10696	9352
BUB1	No	No	No	No	No	Yes	No	Yes	No	899	17801	757	824	1229	17160	1167	1011	925	17543	835	875	1250	1041	2093	1782	1323	1436
EPS8	No	No	No	No	No	Yes	No	No	No	900	3035	964	955	1222	1701	1713	1564	935	4537	752	840	1471	4182	292	1820	10544	10237
PRKG1	No	No	Yes	No	Yes	No	No	No	No	901	4483	934	912	1370	7210	1554	1443	808	2806	793	839	7021	6629	8004	6155	5415	6108
ELF3	Yes	No	No	No	Yes	No	No	No	No	902	94	1309	1016	939	72	2196	1365	1251	14290	899	1017	1018	632	1391	762	1534	2016
ZNF335	No	No	No	No	No	Yes	No	Yes	No	903	9246	700	940	369	9729	191	279	2610	6906	3677	2856	249	450	2082	1834	168	601
DDX17	No	No	No	No	No	Yes	No	No	No	904	7468	878	870	3954	3247	4526	3832	160	8877	139	160	7148	5269	7317	5140	6132	4800
CTNND1	No	No	Yes	No	Yes	No	No	No	No	905	483	1059	962	2348	190	4347	2930	379	14264	207	235	941	711	3047	2791	595	566
CUL2	No	No	No	Yes	Yes	No	No	No	No	906	1245	1230	1012	295	841	561	441	3254	4453	3173	3098	1233	1457	7683	12179	282	194
XPO1	No	No	Yes	No	Yes	No	No	No	No	907	811	1120	944	2234	17237	1765	1804	406	268	902	575	1282	2053	436	933	6388	6455
NR1H3	No	No	No	No	No	Yes	No	No	No	908	12135	769	875	995	6049	776	872	1176	13911	1369	1186	10244	6504	5037	2507	15920	15936
PPP1CB	No	No	No	No	No	Yes	No	No	No	909	10740	903	891	5426	5849	5781	5292	95	11373	86	109	885	583	471	347	3757	4218
NRIP1	No	No	No	Yes	Yes	No	No	No	No	910	9274	747	902	512	6189	519	543	2090	8605	1850	2071	825	761	2285	2091	713	838
PAX3	No	No	No	No	Yes	No	No	No	No	911	2558	1000	965	1244	4461	1240	1380	937	1798	1182	1023	287	513	237	200	2367	5752
ZFP36L1	No	No	Yes	No	Yes	No	No	No	No	912	504	1058	969	1880	196	4229	2315	543	14328	219	350	1134	1366	1940	1746	1257	1994
SIX1	No	No	No	No	No	Yes	No	No	No	913	2105	999	953	1882	13828	1624	1670	546	847	853	715	5548	5401	12359	15555	2319	1616
CUL7	No	No	No	Yes	Yes	No	Yes	No	No	914	6603	873	934	509	5493	408	483	2118	5355	2687	2160	397	2595	603	2480	1283	3160
POLE	No	No	Yes	No	Yes	No	Yes	Yes	No	915	1036	994	945	505	8676	437	476	2134	457	2892	2207	232	188	238	273	1908	2238
ZAP70	No	No	No	No	No	Yes	No	No	No	916	12783	913	924	1635	10730	1641	1522	672	11159	712	774	1934	4749	2652	5120	1881	3938
RUVBL2	No	No	No	No	No	Yes	No	Yes	No	917	15376	763	900	261	8704	219	254	3630	17556	3648	3430	332	160	890	728	708	787
CYR61	No	No	No	No	No	Yes	No	No	No	918	17440	872	818	3870	17723	4366	3497	170	16376	145	156	9376	8483	15280	15350	4887	3814
HINFP	No	No	No	No	No	Yes	No	No	No	919	7196	752	909	212	11233	150	178	4158	4437	4631	4176	3909	3326	4230	6235	3462	1683
CLU	No	No	No	Yes	Yes	No	No	No	No	920	15963	954	882	1346	11847	2060	1267	862	16199	537	819	427	254	907	358	905	2130
TFAP2B	No	No	No	No	No	Yes	No	No	No	921	6852	1020	930	2346	14852	1883	2044	392	3742	707	506	4134	4531	6224	4859	2676	3807
UPF1	No	No	No	No	No	Yes	No	No	No	922	15613	588	855	516	13110	190	321	2117	14777	3036	2135	1800	1681	1280	1164	3420	4025
KLF5	No	No	Yes	No	Yes	No	No	No	No	923	5066	874	925	793	2501	768	744	1502	6169	1603	1554	476	1393	6720	15876	65	120
CDK5RAP2	No	No	No	No	No	Yes	Yes	No	No	924	6719	765	906	175	3237	112	125	4824	7570	5650	4868	2642	1933	9417	7665	820	583
BAK1	No	No	No	No	No	Yes	No	No	No	925	8824	820	881	1326	6932	1125	1136	889	7501	997	912	1314	759	4956	6558	543	169
ADARB1	No	No	No	No	No	Yes	No	No	No	926	5976	825	884	637	1812	518	567	1812	10676	2113	1722	2259	1489	7388	5359	829	620
AGAP2	No	No	No	Yes	Yes	No	No	No	No	927	2100	1036	977	1176	15171	994	973	1027	817	1567	1206	3531	3799	5643	4117	2164	3322
PSMC2	No	No	No	No	No	Yes	No	No	No	928	3321	1026	936	4305	15910	4162	4040	146	1389	212	187	1349	1123	12698	12795	163	112
FOXL2	No	Yes	No	No	Yes	No	No	No	No	929	6269	927	951	632	6196	719	612	1836	4704	1792	1950	1451	3594	463	2285	7007	5893
LATS2	No	No	No	Yes	Yes	No	No	No	No	930	11929	759	898	678	12802	454	509	1717	9170	2126	1804	1618	2406	2167	2615	1818	2690
ATF4	No	No	No	No	No	Yes	No	No	No	931	12076	902	857	3824	11572	5027	3369	178	9784	115	175	824	748	2014	1486	835	1234
APLP2	No	No	No	No	No	Yes	No	No	No	932	6215	1113	958	3674	7665	4720	3678	191	4233	186	238	3640	6506	1917	8027	6635	4440
DNM1L	No	No	No	No	Yes	No	No	No	No	933	101	1388	1057	309	86	773	568	3258	13533	2889	3034	209	731	122	986	3600	1813
IL6ST	No	No	Yes	No	Yes	No	No	No	No	934	2092	915	971	2535	789	3423	3023	354	8455	228	273	651	658	1035	1090	1244	1486
PRNP	No	No	No	No	No	Yes	No	No	No	935	14431	841	874	3117	11078	3258	2860	260	13783	221	256	1756	906	858	275	4820	7506
GPX1	No	No	No	No	No	Yes	No	No	No	936	12629	895	883	3044	16178	3441	2852	267	9042	222	263	746	525	653	323	2325	3998
BAP1	Yes	No	No	No	Yes	No	No	Yes	No	937	4	2120	1141	218	1	1169	495	4184	18290	3797	3656	147	436	3544	3905	36	189
MMP14	No	No	No	No	No	Yes	No	No	No	938	12197	824	889	1979	5879	1564	1646	535	14319	649	570	1536	1255	1096	806	3307	3920
NEK2	No	No	No	No	No	Yes	No	Yes	No	939	833	1031	981	957	15784	784	703	1293	291	1915	1573	1772	1451	2203	1041	2026	3695
UBR2	No	No	No	No	No	Yes	Yes	Yes	No	940	10766	760	914	271	7415	183	221	3666	10052	4146	3566	5625	4233	2083	1433	12651	13502
TAF10	No	No	No	No	No	Yes	No	Yes	No	941	16642	736	864	1032	14638	898	794	1195	16027	1110	1170	10285	10800	10316	8617	8675	11156
CHD1	No	No	Yes	No	Yes	No	Yes	Yes	No	942	1528	945	987	228	3002	195	238	4102	1273	4938	4199	1622	2263	4074	6028	936	961
IKZF3	No	No	No	No	No	Yes	No	No	No	943	2182	854	913	1257	13034	1015	1042	982	906	1221	1082	3284	2345	3019	2096	3628	3331
TAB1	No	No	No	No	No	Yes	No	No	No	944	9871	821	937	572	14313	386	389	2057	6525	2631	2181	2234	2013	8685	11360	670	379
AGT	No	No	No	No	No	Yes	No	No	No	945	3248	1048	957	2489	14919	2059	2153	380	1384	641	476	9290	9036	12294	9995	6067	6698
WNT1	No	No	No	Yes	Yes	No	No	No	No	946	2399	1071	980	953	1129	1401	1166	1317	5669	1148	1165	4795	3543	6373	4718	3335	2541
MT3	No	No	No	No	No	Yes	No	Yes	No	947	17157	835	849	1387	16495	992	1095	879	16249	1201	805	4305	4710	5475	4765	3183	4200
HTRA2	No	No	No	Yes	Yes	No	No	No	No	948	13883	695	886	503	8786	263	343	2235	14509	2891	2217	1312	1511	5131	8169	520	362
ADAM8	No	No	No	No	No	Yes	No	No	No	949	6517	1021	922	1438	9017	1572	1439	841	4218	913	850	1852	1709	6387	7640	688	469
TLN1	No	No	No	No	No	Yes	Yes	No	No	950	10827	948	956	3052	11034	2774	2811	272	8444	335	321	2328	3267	3180	4185	2054	2532
PSMA4	No	No	No	No	No	Yes	No	No	No	951	12207	950	961	4438	6112	6042	4707	145	14007	96	115	10575	10048	7676	8668	11877	9683
ARID1B	Yes	No	No	No	Yes	No	Yes	Yes	No	952	660	1115	1025	49	369	87	71	10784	7969	10147	10321	310	356	188	149	3173	5678
BICD1	No	No	No	No	No	Yes	No	No	No	953	2734	1108	1000	1018	2192	1180	1115	1222	3220	1404	1326	1978	1647	1379	1016	3605	4382
TXNIP	No	No	Yes	No	Yes	No	No	No	No	954	11634	900	932	2034	7643	2452	2123	525	11307	368	451	1687	2563	1234	2286	3279	3459
ADRBK1	No	No	No	No	No	Yes	No	No	No	955	7497	917	949	3795	7863	3647	3810	190	5426	199	179	471	471	1746	2216	475	473
MCM6	No	No	No	No	No	Yes	No	No	No	956	11827	833	954	690	5042	809	763	1757	14991	1444	1647	425	466	1058	796	757	1472
CNOT2	No	No	No	No	No	Yes	No	No	No	957	4984	807	947	1048	12114	581	743	1209	2606	1889	1307	484	1028	332	1498	2835	1719
B4GALT1	No	No	No	No	No	Yes	No	No	No	958	11926	836	903	3427	15711	2435	2940	227	8379	334	246	384	85	148	43	4995	6032
FOXF1	No	No	No	No	No	Yes	No	No	No	959	10420	832	943	1259	3643	1227	1337	998	15198	905	867	4424	4086	4962	4646	3659	3326
NEUROD1	No	No	No	No	No	Yes	No	No	No	960	10157	837	895	1473	6744	1358	1318	826	9507	819	811	723	1552	2235	4750	631	734
BTRC	No	No	No	No	No	Yes	No	No	No	961	8316	932	963	655	14816	695	652	1862	4970	1886	1891	5321	5433	5048	4042	4947	6684
KEAP1	No	No	Yes	No	Yes	No	No	No	No	962	220	1740	1067	554	1121	1118	770	2126	628	2921	2329	663	2009	1735	8289	736	569
PCGF2	No	No	No	Yes	Yes	No	No	Yes	No	963	8709	884	982	683	7391	406	527	1780	7100	2719	1976	3201	3375	2160	3099	4831	3747
ANGPT1	No	No	No	No	No	Yes	No	No	No	964	1300	1163	1003	2385	7989	2355	2491	408	621	620	459	699	946	3716	15316	312	59
UIMC1	No	No	No	No	No	Yes	No	Yes	No	965	3140	791	975	170	7133	80	127	5260	1799	6892	5349	714	871	4878	4139	215	391
ITK	No	No	No	No	Yes	No	No	No	No	966	466	1144	1033	1647	9848	1470	1647	719	183	1184	945	1040	1337	1935	7748	1125	321
TAOK2	No	No	No	No	No	Yes	No	No	No	967	10862	875	917	612	5020	497	500	2001	12830	2357	1985	1940	2533	1671	2283	2955	3400
VAV2	No	No	No	Yes	Yes	No	No	No	No	968	5923	1046	999	1314	6096	1445	1490	966	4370	1062	974	4597	3213	3670	2250	5303	5010
ROR2	No	No	No	No	No	Yes	No	No	No	969	14083	914	942	2360	11887	2182	2189	424	12678	454	439	3054	3586	2824	3260	3466	3942
CXADR	No	No	No	Yes	Yes	No	No	No	No	970	12512	790	861	1524	18152	1204	1274	797	8391	845	748	5202	4879	8213	5927	3062	3499
S100A9	No	No	No	No	No	Yes	No	No	No	971	9561	979	927	1948	13696	2099	1803	577	6356	552	502	102	48	447	240	526	1279
NDRG1	No	No	No	Yes	Yes	No	No	No	No	972	2005	1005	967	4737	14123	4868	4345	135	802	157	159	194	713	268	1172	1457	1512
APOB	No	No	No	No	No	Yes	Yes	No	No	973	11318	947	935	1208	15829	1092	1008	1065	7758	1283	1118	1131	4019	2653	13139	913	1079
PSMD9	No	No	No	No	No	Yes	No	No	No	974	15298	880	921	1263	8728	1670	1291	1019	17408	661	823	510	104	355	64	2810	5348
CACNA1A	No	No	No	No	No	Yes	Yes	No	No	975	2707	1137	1001	1486	3612	1588	1507	837	2191	1073	897	456	495	860	1272	1028	963
IGF1	No	No	No	No	No	Yes	No	No	No	976	12327	987	970	1955	14592	1749	1920	578	9132	753	651	84	37	79	27	2890	6292
RSF1	No	No	No	No	No	Yes	No	Yes	No	977	3376	639	952	326	9707	111	210	3255	1731	4668	3291	378	238	4514	3408	90	124
KDM3A	No	No	No	No	Yes	No	No	Yes	No	978	9456	694	920	169	2669	83	99	5356	16633	6036	5207	1414	811	1347	520	2519	3698
CRKL	No	No	No	Yes	Yes	No	No	No	No	979	5330	955	996	904	6709	938	942	1437	3676	1489	1513	1197	1043	1565	1546	1718	1704
TMF1	No	No	No	No	No	Yes	No	No	No	980	5844	897	984	388	6483	343	379	2733	4186	3110	2750	1787	5922	490	4728	8224	6592
CREM	No	No	No	No	No	Yes	No	No	No	981	7381	972	1007	1206	7970	1134	1151	1096	5253	1272	1190	971	2413	200	1437	9070	5381
XBP1	No	No	No	No	No	Yes	No	No	No	982	2876	1102	938	2142	879	3990	2257	517	11105	251	335	1421	981	7328	5942	390	289
FZD1	No	No	No	No	No	Yes	No	No	No	983	9130	974	976	2384	13763	1840	2045	433	5916	673	497	2345	1374	1133	722	5534	4910
BNIP3	No	No	No	No	No	Yes	No	Yes	No	984	3168	982	964	1254	12666	1525	1243	1048	1429	893	1036	1292	2775	2782	9937	1043	757
PKN1	No	No	No	No	No	Yes	No	Yes	No	985	5379	864	993	1117	5221	803	866	1187	4175	1531	1277	495	739	2283	3027	365	517
PPM1A	No	No	No	No	No	Yes	No	No	No	986	5974	1055	1010	899	7756	909	927	1465	4000	1724	1520	2732	2655	3293	3240	2558	2451
BCL11B	No	No	No	No	No	Yes	No	No	No	987	17989	803	919	1126	17098	1037	1000	1178	17869	1066	1157	438	245	709	649	1185	1148
HCFC1	No	No	No	No	No	Yes	Yes	Yes	No	988	7592	766	991	560	8176	316	490	2224	5452	2835	2256	3811	1788	3253	1651	4294	3018
TDG	No	No	No	No	No	Yes	No	Yes	No	989	11361	785	989	291	3855	246	290	3660	17098	3394	3507	282	579	403	1676	1396	849
TERF2IP	No	No	No	No	No	Yes	No	Yes	No	990	11009	861	948	1228	17360	1188	1113	1103	7087	1000	1089	1749	2026	7604	8701	508	540
PRKAR2B	No	No	No	No	No	Yes	No	No	No	991	2175	1160	1023	1120	1786	1308	1238	1208	2987	1375	1214	2002	2149	5237	5766	946	940
NGFR	No	No	No	Yes	Yes	No	No	No	No	992	5359	1118	1014	1952	8578	1487	1702	604	3311	1122	733	3167	8351	2412	6116	4326	9665
NR4A3	No	No	No	Yes	Yes	No	No	No	No	993	9165	1009	978	1643	11070	1474	1438	777	6471	969	827	811	909	1924	3190	857	602
YWHAH	No	No	No	No	No	Yes	No	No	No	994	9693	967	986	5120	5067	5074	5027	128	10359	135	135	1597	913	2654	2029	1454	1008
NR5A1	No	No	No	No	No	Yes	No	No	No	995	7660	909	907	1575	5256	1345	1272	820	6803	923	780	2462	1286	4257	2966	1664	987
CNOT3	No	No	Yes	No	Yes	No	No	No	No	996	226	1326	1167	368	119	743	761	3013	14004	2800	2642	3964	3589	3353	2757	4460	4722
CSNK2A2	No	No	No	No	No	Yes	No	No	No	997	15374	894	968	919	10130	926	941	1466	16358	1390	1279	3669	2531	3769	1828	3505	4412
EPHA4	No	No	No	No	Yes	No	No	No	No	998	1723	1223	1062	1241	2238	1764	1551	1099	1862	1074	1084	2106	2049	2217	4181	2594	1253
CAV3	No	No	No	No	No	Yes	No	No	No	999	8565	1064	998	1334	6935	1212	1198	1020	7124	1307	1117	640	509	4096	3572	229	262
PDGFA	No	No	No	No	No	Yes	No	No	No	1000	10211	977	959	1415	8912	1552	1336	948	8398	863	906	4371	3616	4588	3874	3873	3246
CCNA2	No	No	No	Yes	Yes	No	No	No	No	1001	13097	907	990	1359	5214	1496	1461	992	17601	791	855	4339	5194	7081	5397	2579	4450
RBMX	No	No	No	Yes	Yes	No	No	No	No	1002	161	1110	1060	2061	81	4289	2635	576	17456	229	341	462	361	635	493	1401	1957
MYCBP2	No	No	Yes	No	Yes	No	Yes	No	No	1003	5648	883	1018	208	2670	154	208	4657	6749	5439	4668	3018	1464	3052	1280	3158	3065
CDKN2B	No	No	No	Yes	Yes	No	No	No	No	1004	11122	845	928	837	8364	825	681	1613	9967	1447	1592	2217	1456	2419	1597	2568	2426
ZP3	No	No	No	No	No	Yes	No	No	No	1005	15119	1014	960	1044	11169	1302	1012	1318	15081	1156	1136	6090	11043	9525	10640	3510	9477
PPARA	No	No	No	No	No	Yes	No	No	No	1006	17732	771	905	1039	17583	774	799	1323	17150	1371	1280	3400	2725	5860	3033	1976	2714
MIF	No	No	No	No	No	Yes	No	No	No	1007	17075	904	931	2129	15351	1982	1793	555	16677	511	522	2220	1581	2530	2134	2461	1903
PTK7	No	No	No	No	No	Yes	No	No	No	1008	15284	923	1006	2016	16137	1426	1676	599	12618	874	653	1650	1221	2449	2408	1672	1193
NUP153	No	No	No	No	No	Yes	No	No	No	1009	8555	849	988	315	9380	197	246	3502	6202	4424	3506	2004	2661	5033	4906	987	1555
PPP2CB	No	No	No	Yes	Yes	No	No	No	No	1010	525	1447	1142	5292	1014	9309	6158	126	1443	119	133	4064	3364	11030	7731	1455	1359
NCKAP1L	No	No	No	Yes	Yes	No	No	No	No	1011	6565	1015	1022	1603	7864	1504	1502	817	4529	950	889	3334	2593	4966	2477	2259	3162
PPP4C	No	No	No	No	No	Yes	No	No	No	1012	8134	1038	1038	2406	5831	2874	2629	462	7060	380	418	1839	2759	8920	11025	463	667
PEX14	No	No	No	No	No	Yes	No	No	No	1013	4773	926	1009	454	3555	356	436	2587	4459	3104	2521	1897	1397	16814	16985	196	104
HSPA2	No	No	No	No	No	Yes	No	Yes	No	1014	15774	973	997	909	14754	998	854	1503	14117	1443	1567	4553	3803	15873	17646	1205	695
CDC27	No	No	Yes	No	Yes	No	No	No	No	1015	577	1228	1048	440	1949	502	440	2633	673	3452	2744	1837	2671	7350	8241	579	875
TRAF4	No	No	No	No	No	Yes	No	No	No	1016	1511	1166	1046	677	673	833	778	1962	7782	2128	1899	3851	2768	1210	846	10972	11138
IRF2	No	No	No	Yes	Yes	No	No	No	No	1017	145	1990	1199	585	181	1848	1057	2236	6738	2277	2077	1360	2129	1324	2578	2423	2276
CITED1	No	No	No	No	No	Yes	No	No	No	1018	17104	726	918	779	15632	528	571	1743	16615	1779	1695	3239	2645	7983	6350	1333	1145
DOCK7	No	No	No	No	No	Yes	Yes	No	No	1019	4946	1139	1066	328	3309	426	388	3419	4913	3414	3311	139	21	303	170	982	1417
PSMC6	No	No	No	No	No	Yes	No	No	No	1020	8567	941	983	4152	4453	4214	4011	194	9107	172	194	2687	3245	1810	4552	4348	2277
ZFP36	No	No	No	Yes	Yes	No	No	No	No	1021	11238	962	973	3081	12942	3895	2920	314	8375	205	292	4059	2208	905	400	15355	16703
ITGA1	No	No	No	No	No	Yes	No	No	No	1022	3207	1149	1037	2151	2246	2341	2322	565	3784	604	509	444	381	1954	1696	385	580
HIC1	No	No	No	Yes	Yes	No	No	No	No	1023	4510	1156	1021	978	8361	1373	1022	1419	2647	1297	1449	1904	1510	3156	2755	1516	1352
TCF7L1	No	No	No	No	No	Yes	No	Yes	No	1024	5040	1008	1028	732	7650	592	645	1873	3223	2419	2028	5582	3755	4847	3086	5661	4555
ICAM1	No	No	No	No	No	Yes	No	No	No	1025	5044	988	995	2532	9148	2011	2259	434	2981	597	464	693	338	1492	1335	935	672
SPTBN1	No	No	No	Yes	Yes	No	Yes	No	No	1026	5783	1011	1019	2880	1646	3182	2994	352	11168	310	334	1168	408	1327	489	1934	2143
AFF4	No	No	No	No	Yes	No	No	No	No	1027	1804	1197	1087	211	1429	217	250	4770	3053	5922	4944	745	455	1037	1089	1441	1043
NR0B1	No	No	No	No	No	Yes	No	No	No	1028	11511	1044	1011	1394	13873	1256	1150	1009	8451	1243	1104	724	745	306	349	4544	5274
RBL2	No	No	No	Yes	Yes	No	No	Yes	No	1029	996	1203	1053	1145	7915	1070	1084	1250	458	1766	1400	3032	1651	1254	501	7368	9008
TFDP1	No	No	Yes	No	Yes	No	No	No	No	1030	1655	1251	1104	1184	3204	1446	1335	1217	1344	1414	1359	1823	2515	4352	12293	1014	519
RAPGEF1	No	No	No	No	No	Yes	No	No	No	1031	14723	882	1004	1180	11469	999	1056	1221	14024	1286	1226	1085	2168	512	2472	4200	2445
FOXH1	No	No	No	No	No	Yes	No	No	No	1032	11375	1356	979	1336	5753	1778	1215	1069	12808	1278	1005	2449	1485	2366	1458	3015	2722
NR1H2	No	No	No	No	No	Yes	No	No	No	1033	10295	876	974	977	12546	793	897	1451	7335	1568	1338	3379	3643	9158	11279	1256	1044
SOX17	No	No	Yes	No	Yes	No	No	No	No	1034	134	1346	1156	1870	16489	1724	1705	705	16	1304	1020	1953	1963	2677	1534	1879	3729
SET	No	No	No	Yes	Yes	No	No	Yes	No	1035	14555	858	1008	3125	7380	4511	3217	317	17417	133	255	2964	1807	13265	17647	673	162
KITLG	No	No	No	No	No	Yes	No	No	No	1036	7047	1078	1052	1974	3580	2134	2144	659	7601	639	646	1276	1188	14837	16893	113	77
HSF1	No	No	No	No	No	Yes	No	No	No	1037	12655	922	972	773	6630	690	601	1828	14255	1874	1814	105	241	69	270	4218	2561
CD34	No	No	No	No	No	Yes	No	No	No	1038	9493	1047	1027	2716	12695	2606	2679	403	6458	442	390	2630	2402	3524	2046	2231	3543
TPX2	No	No	No	No	Yes	No	No	No	No	1039	458	1317	1088	786	307	1289	1044	1790	7425	1695	1589	2971	2837	4931	4512	1891	1855
SOX10	No	No	No	No	No	Yes	No	No	No	1040	9567	984	1029	1348	5010	1211	1207	1062	10223	1191	1166	718	581	538	544	2693	2678
PPP2R5D	No	No	No	No	No	Yes	No	No	No	1041	2699	1062	1072	627	2498	543	668	2199	2807	2725	2220	4815	5795	7876	5453	2805	5436
ROBO1	No	No	Yes	No	Yes	No	Yes	No	No	1042	7411	1063	1050	1034	3679	1246	1159	1397	8041	1277	1239	5556	4702	12894	14295	2222	1340
DYNLL1	No	No	No	No	No	Yes	No	No	No	1043	12468	1067	992	3214	13482	4454	3062	311	9621	200	297	774	332	159	39	9286	14000
DNMT3B	No	No	No	No	No	Yes	No	Yes	No	1044	3435	997	1054	852	9149	670	711	1673	1822	2177	1760	2127	1603	1836	2620	3103	1535
UBE2V1	No	No	No	No	No	Yes	No	No	No	1045	353	1563	1129	1767	139	3593	2099	779	16127	618	691	1983	1346	531	271	8602	12292
NFE2	No	No	No	No	Yes	No	No	Yes	No	1046	3833	1235	1055	591	1714	901	707	2311	6055	2197	2136	1705	1640	1718	948	2440	4704
PLSCR1	No	No	No	No	No	Yes	No	No	No	1047	6092	1006	1040	2171	11210	2496	2158	591	3537	443	525	574	584	255	305	4115	4716
KDM2B	No	No	No	No	No	Yes	No	Yes	No	1048	9504	978	1013	419	8834	491	342	2865	7549	2683	2842	1923	2634	6235	10696	735	653
MAGED1	No	No	No	No	Yes	No	No	No	No	1049	1526	1383	1102	688	884	4254	905	2054	5109	373	1984	1042	900	6039	10464	278	99
CASC5	No	No	No	No	No	Yes	Yes	Yes	No	1050	7128	1094	1032	234	2379	311	248	4662	10734	4220	4355	1728	2335	7187	6581	529	919
SCRIB	No	No	No	Yes	Yes	No	Yes	No	No	1051	2738	1130	1065	1507	8891	1300	1307	968	1399	1328	1034	686	499	3292	4391	353	183
ENO1	No	No	No	No	No	Yes	No	No	No	1052	12112	1022	1017	3105	6718	4236	2977	329	13009	198	332	1933	1625	5626	6915	846	494
FN1	No	No	Yes	No	Yes	No	Yes	No	No	1053	1581	1189	1095	1940	3404	2387	2159	695	1223	637	685	720	828	776	1008	1929	1969
PSMD11	No	No	Yes	No	Yes	No	No	No	No	1054	8308	1002	1044	1360	2296	1553	1452	1084	15025	901	969	3355	3976	2157	1372	5168	12509
ILF3	No	No	No	No	No	Yes	No	No	No	1055	17243	935	1024	2238	15374	1940	1926	570	17079	572	611	2267	1326	10608	10973	534	192
TRRAP	No	No	No	No	No	No	Yes	Yes	No	1056	11367	931	1063	941	12924	735	753	1549	8541	1762	1697	325	288	2843	9235	143	22
AIFM1	No	No	No	No	No	Yes	No	No	No	1057	14329	891	1002	592	9140	511	488	2336	15118	2332	2195	1155	1224	1118	1536	2269	2040
CD36	No	No	No	No	No	Yes	No	No	No	1058	17841	943	994	2633	15612	2332	2412	439	18198	431	408	3260	3917	3238	3093	3358	4865
PAM	No	No	No	No	No	Yes	No	No	No	1059	1440	1202	1119	3103	842	3941	3500	334	5143	312	348	130	30	111	38	2812	4626
TRAF3	No	No	Yes	No	Yes	No	No	No	No	1060	838	1362	1092	498	246	1236	754	2593	18044	1836	2086	767	929	5061	6309	223	240
IGFBP3	No	No	No	Yes	Yes	No	No	No	No	1061	5215	1172	1080	3009	14647	3198	2907	361	2579	398	420	1604	1317	1526	1186	2583	2902
EGLN1	No	No	No	Yes	Yes	No	No	No	No	1062	9528	912	1061	991	9541	628	801	1486	7322	2039	1611	6181	6925	6916	8288	4832	4787
HPRT1	No	No	No	No	Yes	No	No	No	No	1063	2055	1319	1122	897	10053	1007	913	1631	936	2195	1864	169	2687	51	1367	7571	6548
THOC1	No	No	No	No	No	Yes	No	No	No	1064	11006	775	1047	504	14726	281	395	2558	7676	3021	2727	2063	2093	655	690	7807	9118
ERCC4	No	No	Yes	No	Yes	No	No	Yes	No	1065	12314	1024	1039	735	6743	810	713	1959	13439	1845	1881	556	461	849	410	1242	2886
MAPKAPK2	No	No	No	No	No	Yes	No	No	No	1066	13200	940	1026	1224	11935	860	993	1237	11237	1566	1254	1257	897	1623	1212	1764	1779
MCM3	No	No	No	No	No	Yes	No	No	No	1067	10590	938	1051	467	4519	433	507	2724	13159	2746	2643	3595	3151	5308	4276	2408	2347
VAPA	No	No	No	No	No	Yes	No	No	No	1068	6698	1138	1073	2760	2878	4440	3147	410	8179	230	276	5106	5366	4785	4619	4780	5591
MCM4	No	No	No	No	No	Yes	No	No	No	1069	6899	1012	1059	703	6794	557	647	2051	5171	2531	2067	270	2331	230	2558	2290	2620
LPIN1	No	No	No	No	No	Yes	No	Yes	No	1070	5340	848	1042	296	3991	166	220	3961	4821	4981	4059	3112	2302	3657	1845	2857	3805
PARK2	Yes	No	No	No	Yes	No	No	No	No	1071	8513	1147	1089	1104	12341	1213	1223	1362	5506	1431	1298	2356	4501	2526	7093	2687	2480
TAF6	No	No	No	No	No	Yes	No	No	No	1072	6171	703	1031	438	8382	153	284	2864	4026	4377	2926	352	494	1926	1655	284	729
CTR9	No	No	No	No	No	Yes	No	Yes	No	1073	11853	794	1036	283	4928	162	243	4176	15334	4643	4046	2806	2167	1143	845	7204	7759
LIF	No	No	No	No	No	Yes	No	Yes	No	1074	6557	1185	1077	534	3876	721	631	2508	6452	2455	2334	634	1285	621	2077	2046	1514
STRN3	No	No	No	No	No	Yes	No	No	No	1075	1611	1389	1145	497	1923	706	628	2646	1955	3106	2623	522	947	299	862	3293	2693
ZNF385A	No	No	No	No	No	Yes	No	No	No	1076	8590	1070	1086	1479	11118	1093	1278	1025	5838	1482	1126	882	1663	2426	9943	718	333
SOD2	No	No	No	Yes	Yes	No	No	No	No	1077	14620	976	1005	3583	12529	4087	3332	273	13194	189	264	3134	3613	933	1109	10210	13113
ANG	No	No	No	No	No	Yes	No	No	No	1078	14161	1029	1030	1242	13170	1060	1058	1238	12173	1453	1290	1526	1287	2027	1624	1810	2017
TNIK	No	No	No	Yes	Yes	No	No	No	No	1079	963	1409	1164	956	806	1406	1258	1567	3568	1702	1606	2419	1926	6552	4736	1027	983
DDR2	No	No	No	No	No	Yes	No	No	No	1080	5000	1088	1085	2336	8345	1839	2091	558	3051	823	612	658	1069	1207	2033	1076	1258
SPRY1	No	No	No	No	No	Yes	No	No	No	1081	11509	1123	1076	3136	13004	2950	3109	349	8683	412	404	2453	1743	965	849	6904	5624
IRF3	No	No	No	Yes	Yes	No	No	No	No	1082	17083	933	1034	872	13539	1056	891	1703	17688	1289	1511	1160	2043	730	2379	3453	2351
KHDRBS1	No	No	No	No	No	Yes	No	No	No	1083	14288	965	1045	2138	7937	2523	2230	640	16235	405	507	1803	1722	11219	12143	324	269
SLIT2	No	No	No	Yes	Yes	No	Yes	No	No	1084	9260	1097	1064	1089	4935	1189	1103	1420	9733	1393	1377	935	1216	4013	1962	420	1527
MGA	No	No	Yes	No	Yes	No	Yes	No	No	1085	148	1339	1179	473	97	1133	793	2787	14383	1964	2349	1050	1462	761	789	2949	4883
YEATS4	No	No	Yes	No	Yes	No	No	Yes	No	1086	910	1590	1150	203	498	484	296	5245	6766	4970	4824	664	2414	187	1905	6603	3914
CUX1	No	No	Yes	No	Yes	No	Yes	No	No	1087	3580	1121	1100	1037	1237	1343	1184	1478	8121	1284	1393	2526	2055	5185	3672	1368	1458
PICALM	No	No	No	No	No	Yes	No	No	No	1088	5246	1007	1070	3405	1699	3660	3519	305	9323	246	302	347	453	221	365	2926	3210
NR5A2	No	No	No	No	No	Yes	No	No	No	1089	15408	924	1049	1320	14243	902	1016	1175	13765	1467	1228	3081	2827	4455	2198	2253	4178
CBX5	No	No	No	No	No	Yes	No	No	No	1090	4796	1053	1091	408	1394	430	425	3054	10409	3105	2992	1285	949	1612	1865	1819	1225
NR2F1	No	No	No	No	No	Yes	No	No	No	1091	16751	944	1041	2020	13618	1725	1888	708	16859	705	690	6230	5865	4606	4974	7253	6170
NUMA1	No	No	Yes	No	Yes	No	Yes	No	No	1092	2586	1184	1140	3104	6641	3353	3179	367	1479	381	416	847	397	7158	8015	162	46
GTPBP4	No	No	No	Yes	Yes	No	No	No	No	1093	5046	1114	1136	544	8617	449	499	2559	3047	3224	2841	1322	1518	3434	3068	872	1191
AMOT	No	No	No	Yes	Yes	No	No	No	No	1094	654	1566	1153	480	389	1149	706	2797	7201	2427	2435	1703	1107	636	344	6229	8123
INHBA	No	No	No	Yes	Yes	No	No	No	No	1095	6552	1180	1117	1837	13065	1658	1641	802	3693	1082	942	558	993	287	1183	3529	2082
IMPDH2	No	No	No	No	No	Yes	No	No	No	1096	8255	1030	1097	2727	7452	3349	2884	446	6466	298	412	2871	2165	4760	2794	1873	2132
BIRC6	No	No	No	No	Yes	No	Yes	No	No	1097	3519	1035	1127	288	2420	256	269	4204	4030	4476	4321	1725	1204	3909	3205	1058	851
PA2G4	No	No	No	No	No	Yes	No	No	No	1098	9588	1019	1079	2051	9956	2048	1983	698	7248	616	679	3538	2478	3727	2457	3311	2996
SPAG9	No	No	No	No	No	Yes	No	No	No	1099	3989	1125	1151	1143	3809	1101	1188	1365	3422	1557	1427	2633	1637	4495	2988	1719	1360
BMI1	No	No	No	Yes	Yes	No	No	Yes	No	1100	16019	866	1069	608	14600	355	501	2393	14660	2952	2424	631	279	647	446	1922	1820
GSN	No	No	No	No	No	Yes	No	No	No	1101	5331	1330	1099	3091	4918	4863	3292	378	4260	275	299	1287	1078	2444	2270	1193	1111
WWOX	No	No	Yes	No	Yes	No	No	No	No	1102	3968	1065	1124	808	1393	983	948	1908	7994	1643	1671	274	20	64	5	9093	12585
CFTR	No	No	No	No	No	Yes	Yes	No	No	1103	2500	1164	1113	1456	3106	1326	1364	1076	2208	1367	1145	1779	1234	12851	11728	258	157
MAFB	No	No	No	Yes	Yes	No	No	No	No	1104	8334	892	1056	928	6875	617	730	1661	6809	2028	1715	5502	4503	3523	1805	7601	11665
TK1	No	No	No	No	No	Yes	No	No	No	1105	16253	937	1043	2062	16153	1433	1599	694	14292	896	708	5724	5271	8285	6272	3571	3867
RBBP4	No	No	No	No	No	Yes	No	Yes	No	1106	7852	1179	1115	1578	8008	1865	1613	983	5773	922	1081	807	625	3184	2648	464	508
E2F7	No	No	No	No	No	Yes	No	No	No	1107	6295	1051	1149	1285	7371	1121	1196	1244	4379	1400	1397	1581	1298	1883	1723	2050	1907
MAPK8IP1	No	No	Yes	No	Yes	No	No	No	No	1108	11745	1084	1071	890	6041	883	771	1726	13086	1847	1745	1211	2544	8440	8492	237	792
PSMB3	No	No	No	No	No	Yes	No	No	No	1109	15877	1061	1081	6723	14393	6703	6302	108	14516	97	120	6379	5765	11726	11676	3165	2414
FOXJ1	No	No	No	No	No	Yes	No	No	No	1110	9294	1056	1082	1504	9001	1096	1228	1045	7194	1441	1112	10081	8935	9635	7856	8860	8389
GPS2	No	No	Yes	No	Yes	No	No	No	No	1111	68	1791	1264	385	47	1495	774	3238	15374	2348	2638	3276	2617	2137	1813	5049	4679
PSMD14	No	No	No	No	No	Yes	No	No	No	1112	9707	1091	1112	1474	8647	1546	1569	1070	7887	1039	1026	410	451	3301	2964	164	301
ITSN1	No	No	No	No	Yes	No	Yes	No	No	1113	1504	1351	1190	649	944	1053	884	2296	4578	2151	2183	3510	2166	4534	3029	2728	1954
LHX1	No	No	No	No	No	Yes	No	No	No	1114	7494	1037	1108	1445	2080	1332	1583	1104	13571	1160	1057	2009	1883	1757	1816	2948	2931
KDM5B	No	No	No	No	No	Yes	Yes	Yes	No	1115	8572	860	1103	224	10624	118	186	5085	5930	6203	5051	4060	3237	3726	3820	4233	2773
MAVS	No	No	No	No	No	Yes	No	No	No	1116	11162	1032	1118	424	5285	427	456	3077	13096	3054	2947	182	201	2349	1120	94	589
MYO5A	No	No	No	No	No	Yes	Yes	No	No	1117	10715	1145	1120	721	5277	873	795	2120	12089	1983	2000	1325	2069	2636	2971	1144	1872
PDS5B	No	No	Yes	No	Yes	No	No	Yes	No	1118	7591	830	1101	162	4152	101	126	6456	7772	6471	6400	694	1483	976	6902	1424	431
TPM1	No	No	Yes	No	Yes	No	No	No	No	1119	13400	1092	1106	3750	8046	4662	3940	276	14201	184	230	6795	5847	8129	5743	5009	5209
PRKAB1	No	No	No	No	No	Yes	No	No	No	1120	5863	1016	1123	527	1726	498	561	2665	10918	2765	2652	1086	702	1628	1585	1398	1078
CDK11B	No	No	No	Yes	Yes	No	No	No	No	1121	4114	1333	1137	1368	4425	2018	1527	1168	3265	1044	1037	2957	1994	3901	1341	2428	4305
ASNS	No	No	No	No	No	Yes	No	No	No	1122	8180	1057	1126	784	10802	565	700	2005	5451	2627	2034	760	677	536	779	2811	2120
SENP1	No	No	No	No	No	Yes	No	No	No	1123	12251	786	1020	841	13021	619	657	1888	9504	1716	1742	3456	3681	3585	4356	3331	2969
WASF2	No	No	No	No	No	Yes	No	No	No	1124	16571	980	1035	2415	13593	2129	2170	569	16490	535	535	1488	2374	790	1622	4361	4621
PRKAG2	No	No	No	No	No	Yes	No	No	No	1125	6992	1142	1116	442	2729	485	451	3021	9174	3174	2814	1936	3554	3267	3117	1498	4097
MED14	No	No	No	No	No	Yes	No	No	No	1126	13181	916	1098	603	11787	480	583	2469	11287	2488	2370	6604	6387	6349	6909	6016	4990
GNAI1	No	No	Yes	No	Yes	No	No	No	No	1127	7435	1210	1109	3087	5903	3047	2915	394	6085	466	419	1390	851	1610	712	2044	2904
HIRA	No	No	No	No	No	Yes	No	Yes	No	1128	14734	855	1094	668	8396	544	692	2286	16540	2166	2094	1715	1486	4943	4175	813	816
MLXIPL	No	No	No	No	No	Yes	No	No	No	1129	17392	1098	1058	973	13977	891	857	1634	18102	1857	1652	7659	9830	9748	11343	5230	7000
PSMB1	No	No	No	No	No	Yes	No	No	No	1130	12242	1099	1075	6030	15603	7220	5930	129	8781	92	131	237	78	82	19	5989	10770
WEE1	No	No	No	No	No	Yes	No	No	No	1131	4668	1169	1161	795	5993	979	849	2008	3242	1840	2030	3063	4374	4999	4901	1975	3549
COPS2	No	No	No	Yes	Yes	No	No	No	No	1132	1897	1162	1193	2118	812	3133	2576	704	7345	401	532	4781	2644	4806	2323	4297	3526
DDX58	No	No	No	No	No	Yes	No	No	No	1133	6427	1134	1121	1321	1816	1307	1362	1261	11968	1326	1210	3604	3693	5543	4921	2307	2612
ACTG1	No	No	Yes	No	Yes	No	No	No	No	1134	3795	1248	1162	1981	14487	1777	1781	772	1712	1123	899	679	297	346	99	3817	7027
FGR	No	No	No	Yes	Yes	No	No	No	No	1135	8375	1060	1084	2511	2602	2742	2523	557	13255	418	461	1321	3759	207	1719	12667	8970
RHOB	No	No	No	Yes	Yes	No	No	No	No	1136	8690	1077	1074	6519	3800	6586	6225	115	10385	106	130	934	1135	274	397	6459	7311
IL12B	No	No	No	No	No	Yes	No	No	No	1137	7193	1143	1068	2456	9026	2092	2022	579	4842	726	600	748	582	1433	1250	1044	1168
CNBP	No	No	No	No	No	Yes	No	No	No	1138	3616	1320	1177	2647	2213	3964	2909	507	4473	377	424	1682	1415	16646	17276	157	103
APBB2	No	No	No	No	No	Yes	No	No	No	1139	12393	1135	1159	666	6411	744	734	2319	14014	2274	2140	2958	2653	7674	9668	1196	727
PPP1CA	No	No	No	Yes	Yes	No	No	No	No	1140	4656	1090	1078	5582	16036	5093	4951	155	2127	170	157	7303	6459	5614	4696	8069	7934
NEUROD2	No	No	No	No	Yes	No	No	No	No	1141	1213	1618	1188	1626	1093	2461	1894	1002	2850	1145	944	1395	1909	6369	9776	457	423
NOTCH3	No	No	Yes	No	Yes	No	Yes	No	No	1142	4266	1232	1200	1372	4726	1150	1273	1216	3295	1699	1335	804	355	6223	8752	181	37
CDC25C	No	No	No	No	No	Yes	No	No	No	1143	14278	1128	1107	1553	10353	1398	1314	1058	14034	1223	1120	1032	830	6575	7555	245	154
NUPR1	No	No	No	No	No	Yes	No	No	No	1144	13368	1039	1135	2491	9126	2492	2256	572	13207	468	618	897	400	9478	10026	115	31
MYD88	No	Yes	No	No	Yes	No	No	No	No	1145	224	1654	1229	1449	13817	1657	1407	1148	44	1865	1421	496	915	2383	3844	346	462
FGF1	No	No	No	No	No	Yes	No	No	No	1146	3978	1344	1168	1573	7570	1759	1549	1049	2386	1274	1176	3966	3886	3897	3915	3849	3671
STK24	No	No	No	No	No	Yes	No	No	No	1147	11677	1066	1105	5888	7658	5561	5522	140	11363	141	149	1854	1404	1543	897	3037	4110
CHAF1A	No	No	No	No	No	Yes	No	Yes	No	1148	15160	901	1096	693	10438	594	593	2292	15699	2098	2320	2648	3177	4016	5741	1956	1728
ARHGEF11	No	No	No	Yes	Yes	No	Yes	No	No	1149	2975	1155	1183	446	6518	352	422	3121	1758	4069	3225	1512	1820	7892	9529	391	392
HNRNPA1	No	No	No	No	No	Yes	No	No	No	1150	4527	1204	1158	4226	6416	5258	4441	257	3012	188	229	6289	4628	2852	1694	11543	13146
MTF2	No	No	No	No	No	Yes	No	Yes	No	1151	5076	960	1172	464	5756	310	392	3051	3711	3649	3181	984	735	2662	3131	743	484
PPP5C	No	No	No	No	No	Yes	No	No	No	1152	11108	959	1133	724	13351	588	679	2231	8126	2307	2146	1769	1433	1472	1631	2975	2311
ANK2	No	No	No	No	No	Yes	Yes	No	No	1153	4492	1278	1192	914	5543	1112	1013	1816	3201	1870	1886	528	280	285	239	3461	3091
TBP	No	No	No	No	No	Yes	No	No	No	1154	7090	1131	1173	907	5361	917	946	1835	5999	1871	1792	3505	3297	4184	2572	2925	4425
ATP5B	No	No	No	No	Yes	No	No	No	No	1155	1084	1499	1208	5564	7671	6241	5649	163	512	250	201	1256	846	8058	8680	273	126
CRYAA	No	No	No	No	No	Yes	No	No	No	1156	7527	1126	1139	942	15550	887	815	1779	4167	1921	1847	3496	2784	14632	18810	798	340
MAGI2	No	No	Yes	No	Yes	No	No	No	No	1157	378	1430	1285	1808	4960	1672	1731	921	234	1476	1200	5987	4941	12392	13973	2701	1505
RNF20	No	No	Yes	No	Yes	No	No	Yes	No	1158	1484	1146	1211	235	945	202	263	5215	4492	5850	5245	8915	7440	9167	8086	7395	5655
RORA	No	No	No	No	No	Yes	No	No	No	1159	11895	1079	1163	1047	4503	1178	1110	1617	16485	1382	1524	5044	5181	4916	5874	4566	4053
HUWE1	No	No	Yes	No	Yes	No	Yes	Yes	No	1160	9030	905	1160	268	5769	177	222	4803	8580	5012	4820	7472	8341	9316	9149	5239	6206
SMARCD3	No	No	No	No	No	Yes	No	Yes	No	1161	14985	949	1134	859	11056	478	671	1964	14868	2626	1982	2650	1499	4655	2057	1678	1856
CLASP2	No	No	Yes	No	Yes	No	Yes	No	No	1162	1846	1478	1255	313	738	643	444	4283	8342	3729	3981	1521	425	740	189	4752	5238
YES1	No	No	No	Yes	Yes	No	No	No	No	1163	10562	993	1110	1759	4328	1779	1779	955	13601	731	783	920	982	1063	992	1790	2423
NDFIP1	No	No	No	Yes	Yes	No	No	No	No	1164	3351	1415	1237	3174	5664	3254	3152	407	2184	582	569	297	488	212	951	2708	1305
STAG2	Yes	No	No	No	Yes	No	No	Yes	No	1165	51	1751	1316	376	24	1179	721	3550	17131	2772	3024	614	938	844	615	1394	3749
ING1	No	No	Yes	No	Yes	No	No	No	No	1166	537	1713	1254	768	432	1589	995	2179	5241	2059	2157	4008	3649	6089	7693	2595	1572
MEF2D	No	No	No	No	No	Yes	No	No	No	1167	6770	810	1143	566	14778	211	329	2729	3690	4012	2801	4277	3536	4795	3864	3558	3161
HNRNPD	No	No	No	Yes	Yes	No	No	No	No	1168	526	1316	1247	3259	260	6906	3903	395	10178	158	280	4029	4115	4128	3491	3759	4624
MDFI	No	No	No	No	No	Yes	No	No	No	1169	11164	1173	1130	1450	7647	1434	1290	1200	10540	1279	1146	1956	1561	2726	2209	1842	1808
ARF6	No	No	No	Yes	Yes	No	No	No	No	1170	15525	1010	1083	2982	12643	2504	2592	456	14887	439	432	7336	5953	8490	6357	5574	4788
TXN	No	No	No	No	No	Yes	No	No	No	1171	15031	1105	1090	3969	9644	5671	3896	287	16045	148	188	3946	3697	13719	13438	1086	922
PHACTR4	No	No	No	No	Yes	No	No	No	No	1172	197	1629	1280	184	121	506	324	6169	12306	5005	5619	1846	1012	2336	1735	2023	1420
DRD2	No	No	No	No	No	Yes	No	No	No	1173	12726	1165	1128	2730	13415	2610	2562	523	9982	524	511	1695	2390	2901	3833	1406	1753
FZD4	No	No	No	No	No	Yes	No	No	No	1174	16358	1076	1144	2112	11212	1705	1832	759	17470	908	815	2133	2007	15257	15525	291	253
SMARCC2	No	No	No	No	No	Yes	No	Yes	No	1175	2646	1175	1209	307	1283	295	334	4387	5294	4681	4308	2052	3620	4092	13556	1282	862
ERC1	No	No	No	No	No	Yes	No	No	No	1176	2234	1334	1230	780	3064	808	873	2162	1959	2665	2232	1930	1268	752	367	6268	9212
TULP3	No	No	No	No	No	Yes	No	No	No	1177	2559	1227	1214	745	8479	781	785	2237	1290	2431	2199	514	1139	604	1527	1681	1893
RAB8A	No	No	No	Yes	Yes	No	No	No	No	1178	5154	1350	1249	2592	11089	2154	2362	574	2822	963	759	2601	2587	3405	3946	2274	1890
ACVR2B	No	No	Yes	No	Yes	No	No	No	No	1179	9507	1211	1178	1785	6907	2095	1887	960	8516	829	849	2507	2392	7498	13185	950	435
CAMK1D	No	No	No	No	No	Yes	No	No	No	1180	10330	1168	1180	1074	9049	996	970	1616	8532	1808	1711	2993	2836	5385	3825	1744	2214
TFAP2C	No	No	No	No	No	Yes	No	No	No	1181	15101	992	1132	1768	17328	1282	1320	974	11835	1134	995	3969	3261	5012	3302	3055	3301
SIRT2	No	No	No	Yes	Yes	No	No	Yes	No	1182	5150	1075	1196	514	7501	421	526	2913	3359	3245	2915	2049	3138	3974	3067	1314	3378
LRP8	No	No	No	No	No	Yes	No	No	No	1183	15286	1124	1166	3171	14399	3037	2953	418	13514	397	442	1625	2048	13125	12740	219	346
ADCYAP1	No	No	No	No	No	Yes	No	No	No	1184	13000	1241	1148	3594	12861	3074	3262	336	10577	485	344	1310	2663	616	1173	4665	7613
KPNB1	No	No	No	No	No	Yes	No	No	No	1185	8281	1052	1155	3497	2401	4451	3701	360	14156	185	257	1254	970	10901	12443	182	89
BBS4	No	No	No	No	No	Yes	No	No	No	1186	16662	981	1114	935	14332	666	757	1860	16241	2153	1807	11106	9049	9875	7553	10482	9000
E2F8	No	No	No	No	Yes	No	No	No	No	1187	8063	1025	1186	998	3426	1066	1043	1721	9683	1438	1732	2335	1657	1484	1098	4260	4141
PSMA5	No	No	No	No	No	Yes	No	No	No	1188	17936	1004	1093	4628	17454	5267	4275	234	17655	136	217	1259	602	792	224	3551	6216
TBK1	No	No	No	No	No	Yes	No	No	No	1189	4891	1182	1215	575	2095	550	629	2788	6853	3046	2797	4148	2566	4014	2450	4029	3156
CBFA2T3	No	No	No	Yes	Yes	No	No	No	No	1190	12526	886	1111	954	9643	815	807	1829	11320	1535	1750	8024	6364	10469	4534	5311	8030
STK38	No	No	No	No	Yes	No	No	No	No	1191	975	1574	1284	578	670	963	839	2780	4859	2885	2740	372	232	3200	1976	137	305
CXXC1	No	No	No	No	No	Yes	No	Yes	No	1192	11870	1101	1176	556	6877	642	599	2835	12346	2511	2683	240	90	249	76	1954	4329
FBXW11	No	No	No	No	Yes	No	No	No	No	1193	2209	1214	1275	494	5901	300	386	3053	1291	4862	3429	1902	1840	6754	7997	664	507
MSX1	No	No	No	No	Yes	No	No	Yes	No	1194	1477	1505	1294	951	888	1718	1257	1848	4897	1554	1797	1480	1678	433	695	7616	6633
CREB3	No	No	No	No	No	Yes	No	No	No	1195	11527	1042	1125	993	9425	737	803	1755	9980	2054	1705	3985	2269	3551	2079	4301	3192
VRK1	No	No	No	No	No	Yes	No	No	No	1196	2299	1424	1300	687	1494	1203	994	2421	3833	2024	2271	2361	5308	3967	10120	1677	2380
NEDD4L	No	No	Yes	No	Yes	No	No	No	No	1197	2254	1405	1260	1102	1075	1708	1388	1596	5680	1397	1527	1298	1112	1041	1722	2864	1607
PSMF1	No	No	No	No	No	Yes	No	No	No	1198	1972	1385	1213	3889	5952	4496	3880	307	1150	341	362	3174	2446	4345	2668	2463	2697
FECH	No	No	No	No	No	Yes	No	No	No	1199	4162	1355	1268	529	2785	712	685	2931	4419	2991	2899	1284	1161	291	531	8986	5514
VCL	No	No	No	Yes	Yes	No	No	No	No	1200	7312	1275	1226	2860	5077	3032	3127	509	6421	518	530	4523	1494	4475	2767	4212	1332
DCC	No	No	No	Yes	Yes	No	No	No	No	1201	4559	1368	1250	1901	2396	2297	2178	909	5557	897	879	4129	5051	3711	3548	4377	6646
RELB	No	No	No	No	No	Yes	No	No	No	1202	11073	1033	1147	994	3642	832	920	1767	17053	1805	1686	1176	983	1641	873	1590	2780
LRP5	No	No	No	No	No	Yes	Yes	No	No	1203	3513	1100	1187	1847	11191	1285	1476	947	1722	1300	989	1602	1022	542	416	6618	6158
TGM2	No	No	No	No	No	Yes	No	No	No	1204	1566	1285	1244	2487	10101	2323	2301	635	687	792	737	362	118	2607	3472	192	62
LIG1	No	No	No	Yes	Yes	No	No	Yes	No	1205	11209	946	1146	469	9575	337	349	3184	9467	3384	3111	2332	2387	1357	1425	4620	5342
EPHA3	No	No	Yes	No	Yes	No	No	No	No	1206	4026	1398	1266	2549	4755	2878	2902	611	3038	679	625	250	64	126	35	4064	6310
MAP3K5	No	No	Yes	No	Yes	No	No	No	No	1207	5295	1315	1263	543	3970	703	683	2910	4779	2931	2889	687	286	2853	1823	433	390
ETV6	No	No	No	Yes	Yes	No	No	No	No	1208	1143	1438	1276	1175	7022	1390	1341	1524	567	1777	1630	5442	5759	12233	8100	2254	3456
PSME3	No	No	Yes	No	Yes	No	No	No	No	1209	13243	1085	1152	2343	8476	2359	2155	696	13507	544	700	3853	1771	2346	731	6105	6711
ABCA1	No	No	No	No	No	Yes	Yes	No	No	1210	13018	1225	1194	1819	10687	1756	1819	980	11550	1088	952	226	285	103	56	4499	10207
MKL1	No	No	No	No	Yes	No	No	No	No	1211	4762	1152	1225	346	4612	292	339	3954	3835	4606	4081	3814	1844	762	266	16141	17675
RFC5	No	No	No	No	No	Yes	No	Yes	No	1212	6605	1183	1184	760	11755	799	696	2283	3887	2265	2347	2323	1756	662	342	9071	14301
SMARCE1	No	No	Yes	No	Yes	No	No	Yes	No	1213	6658	1003	1170	2434	4647	2720	2436	667	5941	388	556	650	486	6597	8226	118	57
ACSL4	No	No	No	No	No	Yes	No	No	No	1214	4280	1303	1234	1202	2493	1478	1340	1513	4981	1450	1503	2934	2096	1744	981	5134	6327
DTX1	No	No	No	No	Yes	No	No	No	No	1215	375	1501	1304	1027	11770	1113	1145	1731	129	2377	2019	938	676	7456	8323	180	96
ERG	No	No	No	Yes	Yes	No	No	No	No	1216	11815	1041	1195	2287	8772	1998	2151	735	10725	667	788	1589	1032	270	136	12192	15763
DAG1	No	No	No	No	No	Yes	No	No	No	1217	6588	1208	1212	1293	9982	1334	1305	1423	4104	1445	1412	1848	3640	3252	3307	1402	3950
ITPR1	No	No	No	No	No	Yes	Yes	No	No	1218	3753	1379	1252	845	1682	1030	955	2107	6000	2266	2127	8230	7955	7658	6713	7495	7887
PIAS2	No	No	No	No	No	Yes	No	No	No	1219	11834	969	1203	733	16740	482	617	2359	8054	2688	2523	1899	2441	3437	2929	1364	2417
GAPDH	No	No	No	No	No	Yes	No	No	No	1220	9912	1254	1189	2801	7994	2921	2460	549	8438	532	610	301	340	1425	3000	356	220
ITGB3BP	No	No	No	No	No	Yes	No	Yes	No	1221	6537	1104	1206	1046	9549	641	840	1722	4134	2522	1851	1474	1064	1417	853	2512	3102
CCNT2	No	No	No	Yes	Yes	No	No	No	No	1222	5329	1112	1243	352	3223	291	371	3973	5475	4415	3995	1905	1858	543	657	8088	8248
PSMB4	No	No	No	No	No	Yes	No	No	No	1223	13239	1234	1175	6646	14853	7038	6008	132	10215	130	143	2482	1469	10569	9297	639	291
BYSL	No	No	No	No	No	Yes	No	No	No	1224	7571	1018	1204	950	10826	578	699	1915	4853	2465	2015	1894	1737	12349	874	311	5500
MYH11	No	No	No	No	No	Yes	Yes	No	No	1225	6731	1262	1261	1907	4541	2211	2110	941	6103	843	926	712	502	7460	8260	116	60
RBBP5	No	No	No	No	No	Yes	No	Yes	No	1226	2440	1133	1240	625	9290	415	558	2706	1186	3493	2848	974	642	202	103	9044	12604
IL18	No	No	No	No	No	Yes	No	No	No	1227	15997	1136	1191	2599	12138	2713	2484	616	16046	486	617	2422	1855	10479	12048	614	312
CCNB2	No	No	No	No	No	Yes	No	No	No	1228	10677	1111	1182	875	12203	801	772	2065	7912	2066	2066	2314	930	376	104	14697	17224
RAD23B	No	No	No	No	No	Yes	No	Yes	No	1229	3917	1439	1282	3596	2376	4943	4014	374	4660	324	358	3100	1442	1907	1002	5173	3797
PPM1F	No	No	No	No	No	Yes	No	No	No	1230	9033	1082	1171	1319	3075	1185	1182	1418	13381	1383	1370	1645	883	3087	1052	1274	2009
ACTA1	No	No	No	No	No	Yes	No	No	No	1231	3362	1374	1292	2152	12623	1875	1951	812	1557	1217	1045	3122	3238	1372	2045	7210	5582
PRIM2	No	No	No	No	No	Yes	No	Yes	No	1232	2645	1428	1279	1218	3213	1494	1339	1529	2296	1646	1485	1204	2770	2503	4303	1075	1887
SIK1	No	No	No	Yes	Yes	No	No	No	No	1233	4322	1045	1169	771	15391	453	519	2312	1973	3013	2358	1342	2170	5292	9636	522	541
MKL2	No	No	No	Yes	Yes	No	No	No	No	1234	3287	1345	1281	399	1252	599	541	3600	7045	3412	3449	4449	5622	7506	9037	2555	2995
DMAP1	No	No	No	No	No	Yes	No	Yes	No	1235	5539	1087	1227	310	5951	210	278	4625	4065	5450	4687	4401	6729	9350	11209	2002	3361
CAMK4	No	No	No	Yes	Yes	No	No	No	No	1236	3721	1255	1221	1274	1772	1431	1248	1477	5618	1432	1461	754	407	128	53	11107	13467
PELI1	No	No	No	No	No	Yes	No	No	No	1237	2011	1216	1242	803	6076	769	804	2255	1163	2436	2333	2722	2585	1303	1247	6116	6830
CIT	No	No	No	No	No	Yes	Yes	Yes	No	1238	8890	1296	1220	479	3432	640	525	3253	11743	3134	3090	975	861	5317	3942	296	421
MUC1	No	No	No	Yes	Yes	No	No	Yes	No	1239	14961	1119	1181	1657	18020	1219	1211	1130	11376	1386	1163	3020	2614	2917	3301	3303	2335
PRMT1	No	No	No	No	No	Yes	No	Yes	No	1240	14030	985	1131	3638	17447	3695	3243	372	10423	231	343	1946	2196	5198	5046	915	1131
BCLAF1	No	No	Yes	No	Yes	No	No	No	No	1241	2938	1337	1283	1161	7621	1234	1224	1597	1622	1780	1704	1383	1863	4125	5738	742	762
LIMD1	No	No	No	Yes	Yes	No	No	No	No	1242	14348	968	1154	1023	14758	777	819	1791	11785	1797	1756	333	543	72	137	9777	8436
GRIN1	No	No	No	No	No	Yes	No	No	No	1243	12497	1386	1251	3108	13760	2614	2891	482	9555	774	582	10459	9701	10330	9294	8937	8404
AQP1	No	No	No	No	No	Yes	No	No	No	1244	7998	1282	1238	2503	3744	3348	2631	676	8997	460	536	3177	2309	2940	2444	3562	2721
TSHZ3	No	No	No	No	No	Yes	No	No	No	1245	6318	1167	1272	1260	7162	931	1018	1497	4462	1944	1657	3128	4161	3021	4127	3391	3917
SPI1	No	No	No	Yes	Yes	No	No	Yes	No	1246	17967	889	1138	1212	18078	807	939	1550	17361	1559	1504	2107	1767	2664	1812	2138	2641
H3F3A	No	Yes	No	No	Yes	No	No	Yes	No	1247	1987	1307	1278	1347	16673	853	1015	1407	741	2462	1667	1224	927	1279	936	2157	2376
GPC3	No	No	Yes	No	Yes	No	No	No	No	1248	7103	1231	1231	2603	8525	2078	2198	633	4876	865	704	1302	634	1115	508	2714	3016
ITGA5	No	No	No	Yes	Yes	No	No	No	No	1249	9191	1186	1216	2997	7699	2256	2574	519	7631	686	562	802	969	6431	5502	171	326
VIM	No	No	No	No	Yes	No	No	No	No	1250	1420	1619	1305	3987	9884	4493	3996	319	616	482	423	7798	6042	4896	3125	10136	11064
MACF1	No	No	Yes	No	Yes	No	Yes	No	No	1251	4737	1256	1289	1451	5979	1186	1329	1321	3312	1717	1450	1126	1940	393	824	5884	6750
PLK2	No	No	No	Yes	Yes	No	No	No	No	1252	410	1882	1374	1234	1203	2017	1608	1536	874	1862	1607	1391	2280	1134	4300	2880	1429
EGF	No	No	No	No	No	Yes	No	No	No	1253	11267	1291	1228	1827	3488	2263	1966	1036	17969	840	877	866	532	622	326	2862	3994
GIGYF2	No	No	Yes	No	Yes	No	No	No	No	1254	121	1749	1377	260	85	696	462	5311	14525	4365	4822	1692	4578	3365	4542	1204	4183
FLT3	No	Yes	No	No	Yes	No	No	No	No	1255	333	1585	1332	4318	10557	4468	4146	291	114	464	395	363	292	1598	1451	373	562
DUSP6	No	No	No	Yes	Yes	No	No	No	No	1256	12654	1187	1202	3415	5454	3685	3458	417	16161	325	381	2325	1738	2183	1759	2988	2667
POR	No	No	No	No	No	Yes	No	No	No	1257	13194	1027	1157	2506	7581	2077	2247	687	14313	608	633	1516	1396	1168	1886	3097	1877
ZNF675	No	No	No	No	No	Yes	No	No	No	1258	4628	1253	1239	971	9313	814	826	1922	2623	2437	2041	636	764	1452	4538	865	307
BATF	No	No	No	No	No	Yes	No	No	No	1259	7120	1293	1290	1186	8075	1026	1094	1607	5001	2099	1841	38	63	42	75	3967	3558
EPHA7	No	No	No	No	Yes	No	No	No	No	1260	2186	1472	1326	3187	3057	3993	3653	477	1909	467	457	2558	3494	2733	2304	2785	5574
RAD51	No	No	No	No	No	Yes	No	No	No	1261	16974	1103	1174	1021	13946	1074	874	1842	17197	1570	1784	11264	8666	8967	5491	11773	11726
FLT4	No	No	No	No	No	Yes	No	No	No	1262	6521	1261	1219	2088	2741	1887	2009	883	8186	1057	853	1860	683	1527	237	3083	6583
DHCR24	No	No	No	No	No	Yes	No	No	No	1263	14814	1141	1185	3023	11398	2759	2623	527	14297	478	537	1627	1363	7407	8196	477	303
TNFAIP1	No	No	No	No	No	Yes	No	No	No	1264	2162	1463	1296	1811	5362	1538	1922	1057	1341	1663	1073	820	806	556	519	2977	3675
RBM4	No	No	No	No	No	Yes	No	No	No	1265	7699	1212	1257	5054	8481	4290	4518	235	5482	277	279	1781	1816	1630	2404	2734	1978
ACTN2	No	No	No	No	No	Yes	No	No	No	1266	3683	1411	1314	2691	4032	2853	2838	623	2995	701	696	1484	592	1132	618	3112	2411
FLI1	No	No	No	Yes	Yes	No	No	No	No	1267	11292	991	1210	1084	6349	1027	1064	1784	11860	1428	1627	1033	1196	8151	10610	191	168
TLR3	No	No	No	No	No	Yes	No	No	No	1268	17216	1170	1201	1965	14632	1870	1817	963	17434	904	920	1920	1237	6938	5256	652	472
GFAP	No	No	No	No	No	Yes	No	No	No	1269	1943	1557	1295	3325	16426	3960	3081	463	731	527	609	2456	2251	1034	670	6493	10523
CCNH	No	No	No	No	No	Yes	No	No	No	1270	9849	1148	1259	700	5036	711	715	2581	10686	2390	2461	41	35	903	1151	91	199
PSMD2	No	No	No	No	No	Yes	No	No	No	1271	1556	1416	1317	6182	12208	5858	5736	169	623	240	227	2372	1586	12554	14970	480	170
KIDINS220	No	No	No	No	No	Yes	Yes	No	No	1272	4225	1219	1297	674	1755	785	789	2667	6675	2405	2477	1386	4696	2277	6792	1432	2817
GNAI3	No	No	No	No	No	Yes	No	No	No	1273	17737	1153	1165	3885	17910	3542	3545	357	16956	326	322	7181	4443	3226	1620	13125	12951
PSMB7	No	No	No	No	No	Yes	No	No	No	1274	13318	1245	1245	5710	7899	7702	5921	198	14205	112	136	1747	2578	4330	9336	959	721
ZFPM2	No	No	No	No	No	Yes	No	No	No	1275	2525	1117	1253	1251	12991	876	947	1565	1075	1914	1641	2984	2628	5427	4153	1715	1824
SPTA1	No	No	No	No	Yes	No	Yes	No	No	1276	898	1381	1353	1240	10965	1004	1160	1588	366	2315	1786	1404	1999	2290	3836	1449	1338
CNOT7	No	No	No	No	No	Yes	No	No	No	1277	6803	1370	1277	1287	9649	1403	1357	1540	4353	1642	1515	1786	1013	4408	1589	970	1591
EDF1	No	No	No	No	No	Yes	No	No	No	1278	8306	1511	1302	3312	11706	4295	3295	474	5418	446	539	1081	1559	956	2429	2390	1613
ID1	No	No	No	No	No	Yes	No	No	No	1279	5694	1205	1235	2632	14391	2556	2459	674	2907	591	588	1498	1747	2928	2470	1202	1812
CAMK2A	No	No	No	No	No	Yes	No	No	No	1280	3981	1096	1321	1602	2448	1520	1732	1245	4637	1065	1302	256	372	2918	1804	101	518
PTPRK	No	No	No	Yes	Yes	No	No	No	No	1281	1752	1441	1364	1007	832	1521	1361	1944	6500	1644	1795	6136	4493	5286	2961	6173	6510
NACC2	No	No	No	No	No	Yes	No	Yes	No	1282	14316	1106	1198	749	15812	626	618	2479	11331	2581	2425	7361	4606	8968	6526	5308	2825
SOX5	No	No	No	No	Yes	No	No	No	No	1283	3502	1297	1348	714	11480	606	630	2568	1705	3246	2857	1532	725	1212	437	2984	4136
EPO	No	No	No	No	No	Yes	No	No	No	1284	9110	1529	1265	2938	5457	2280	2595	575	8963	1150	650	5010	4152	2289	2000	9636	9024
ADORA2A	No	No	Yes	No	Yes	No	No	No	No	1285	14397	1154	1207	2411	17951	2004	2139	755	10670	797	730	2908	2859	3480	8036	2683	975
CTNNBIP1	No	No	No	No	No	Yes	No	No	No	1286	7853	1207	1270	1446	3730	1404	1373	1395	8770	1363	1416	1736	2107	2447	2881	1768	2005
GHRL	No	No	No	No	No	Yes	No	No	No	1287	15269	1240	1217	2972	8478	2604	2551	568	17563	623	584	1070	656	12542	15462	100	29
INPP5K	No	No	No	No	No	Yes	No	No	No	1288	16471	1272	1236	855	17044	694	695	2272	14311	2849	2362	3021	3335	1535	1874	6145	6545
THRB	No	No	No	Yes	Yes	No	No	No	No	1289	13508	1191	1262	1272	9498	1223	1161	1577	13148	1507	1618	2549	1899	9000	13489	804	281
PRKAG1	No	No	No	No	No	Yes	No	No	No	1290	9461	1200	1224	1648	6250	1489	1478	1233	8839	1268	1198	5550	5189	5480	6634	4934	3498
SOX11	No	No	No	Yes	Yes	No	No	No	No	1291	16254	1277	1223	1840	10910	1762	1577	1092	17460	1173	1143	5731	4509	8195	7273	3613	2409
VCAM1	No	No	No	No	No	Yes	No	No	No	1292	6304	1266	1293	1879	3560	1949	1972	1055	6425	1013	987	3303	3175	8212	5922	1331	1664
SBDS	No	No	No	No	No	Yes	No	No	No	1293	14688	1174	1197	3823	9299	3702	3429	387	15621	318	361	2385	1407	2316	1607	2978	2294
CEP290	No	No	No	Yes	Yes	No	Yes	No	No	1294	1984	1420	1338	635	1199	893	742	2869	4227	2675	2763	1208	734	1465	631	1859	2919
GNAT1	No	No	No	No	No	Yes	No	No	No	1295	5626	1369	1361	2808	2682	3563	3227	615	6692	471	538	2561	3334	10390	12408	692	819
HEY1	No	No	No	No	No	Yes	No	No	No	1296	13378	1129	1256	1788	14839	1175	1343	1136	10433	1446	1193	1605	1098	1781	990	2177	2770
ESRRB	No	No	No	No	No	Yes	No	No	No	1297	6469	1392	1312	1401	6185	1471	1479	1455	4917	1599	1454	3978	7674	6435	6498	2437	7592
ABI2	No	No	No	Yes	Yes	No	No	No	No	1298	9964	1294	1318	832	14580	827	817	2348	6562	2500	2426	1214	1322	2071	1426	1303	2387
DDX20	No	No	No	No	No	Yes	No	No	No	1299	6854	1276	1325	1345	4099	1599	1481	1509	6679	1313	1433	265	170	582	247	919	2232
AGTR2	No	No	No	No	No	Yes	No	No	No	1300	5687	1450	1334	3772	13617	3734	3346	399	2976	487	499	783	3129	102	1084	14243	10663
LIMK1	No	No	No	No	No	Yes	No	No	No	1301	7200	1308	1299	1203	6697	1262	1232	1683	5497	1707	1665	2125	3027	1714	1855	3271	5667
PSMB2	No	No	No	No	No	Yes	No	No	No	1302	17230	1040	1218	1482	14065	1021	1146	1396	17713	1533	1447	722	1452	378	978	3778	3936
TLR2	No	No	No	No	No	Yes	No	No	No	1303	18213	1171	1246	2257	16715	2074	2097	860	18298	779	856	371	670	3106	3560	148	370
ADRB1	No	No	No	No	No	Yes	No	No	No	1304	9586	1209	1269	2524	7709	2339	2397	740	8183	687	752	10095	11560	8855	7424	9624	14708
SLC11A2	No	No	No	Yes	Yes	No	No	No	No	1305	10633	1080	1222	1256	7947	836	1087	1625	9459	1937	1563	1912	772	1789	707	2741	2660
HNRNPAB	No	No	No	No	No	Yes	No	No	No	1306	164	1765	1437	1147	186	2200	1714	1762	7032	1518	1543	2199	2118	789	741	7251	8630
ZNF16	No	No	No	No	No	Yes	No	No	No	1307	15005	1151	1273	1141	14258	958	1049	1771	13015	1846	1782	8984	9283	8810	9110	7800	7797
IRAK3	No	No	No	No	No	Yes	No	No	No	1308	982	1575	1369	1457	13102	1304	1349	1424	372	2204	1579	1932	2677	715	1505	6593	5917
DMTN	No	No	No	No	No	Yes	No	No	No	1309	18270	1159	1205	1266	18308	1117	1009	1627	18107	1600	1597	1439	951	6238	11500	484	98
HOPX	No	No	No	Yes	Yes	No	No	Yes	No	1310	8508	1242	1383	1035	11666	837	890	1960	5623	2342	2200	504	762	9348	9335	47	94
ARNT2	No	No	No	No	No	Yes	No	No	No	1311	3257	1377	1354	1596	10151	1512	1501	1298	1614	1523	1444	1616	2008	4677	4174	791	1215
APPL1	No	No	No	No	No	Yes	No	No	No	1312	9457	1259	1328	343	6078	331	335	4590	8946	4877	4545	2091	1448	11236	9089	434	295
CELF1	No	No	No	No	No	Yes	No	No	No	1313	6590	1290	1335	444	4436	431	467	3700	6018	4078	3701	4265	5383	2238	3545	7547	7618
NR2C2	No	No	No	No	No	Yes	No	No	No	1314	15175	1393	1233	1078	7734	1238	911	1910	18073	1893	1861	3936	3471	4156	13659	3569	807
MIB1	No	No	No	No	Yes	No	No	No	No	1315	921	1697	1400	681	792	997	902	2803	3457	3109	2904	3462	3724	5021	5290	2393	2444
CAV2	No	No	No	Yes	Yes	No	No	No	No	1316	1825	1544	1331	2316	667	3083	2468	848	9912	769	775	545	691	3159	3471	254	386
SATB2	No	No	No	No	Yes	No	No	Yes	No	1317	2566	1486	1385	1009	4157	1283	1174	2027	1878	2046	2083	8412	5659	6638	4532	8848	6347
MUL1	No	No	No	No	No	Yes	No	No	No	1318	6311	1318	1340	515	2125	582	591	3383	9756	3405	3208	6438	7185	8571	9520	4296	4524
EHMT2	No	No	No	No	No	Yes	No	Yes	No	1319	16727	1348	1287	573	12261	575	562	3199	17569	3530	2979	2023	942	2094	1127	2540	2072
LMO4	No	No	No	No	No	Yes	No	No	No	1320	5973	1576	1358	1252	2824	1989	1505	1649	6996	1410	1457	2192	1865	3323	2815	1792	1744
PPIA	No	No	No	No	No	Yes	No	No	No	1321	7261	1577	1365	2613	3208	4179	2893	723	8559	496	606	9252	10326	13365	10486	5504	8454
B2M	Yes	No	No	No	Yes	No	No	No	No	1322	10	2626	1546	2344	18	6843	3325	834	15599	868	592	3339	3303	5095	3760	2209	2926
MAD2L1	No	No	No	No	No	Yes	No	Yes	No	1323	15120	1095	1248	1577	13847	1447	1384	1329	13497	1147	1347	202	52	83	21	5025	8693
SART1	No	No	No	Yes	Yes	No	No	No	No	1324	12615	1190	1336	722	12178	442	566	2670	10260	3548	2845	70	248	12	47	12508	9931
DDR1	No	No	No	No	No	Yes	No	No	No	1325	14584	1239	1288	2834	10385	2545	2509	645	14512	642	688	994	1077	2102	1386	973	1932
MAPK8IP3	No	No	No	No	No	Yes	No	No	No	1326	5392	1371	1352	867	4197	890	919	2318	4744	2544	2376	4838	2448	3968	1954	5328	3884
JAG1	No	No	Yes	No	Yes	No	No	No	No	1327	9280	1270	1298	1676	5398	1551	1690	1268	9259	1340	1137	696	799	8522	7549	95	146
TADA3	No	No	No	No	No	Yes	No	Yes	No	1328	957	1364	1390	906	765	1156	1140	2252	3795	1963	2112	2882	4894	9100	6458	975	3197
TBX18	No	No	No	No	Yes	No	No	No	No	1329	366	1810	1405	1864	16172	2024	1885	1124	92	1722	1364	1072	1432	4199	3113	482	1095
RFX3	No	No	No	No	No	Yes	No	No	No	1330	15036	1195	1258	1656	7295	1646	1499	1284	18210	1137	1252	4503	4181	3850	4693	4849	3409
ACTC1	No	No	No	No	No	Yes	No	No	No	1331	8648	1485	1349	1839	9701	2216	1870	1142	6227	1128	1207	617	1200	4991	3699	160	707
EIF2S1	No	No	No	No	No	Yes	No	No	No	1332	8236	1093	1232	2567	13550	2443	2297	751	5061	520	726	417	267	459	360	1778	2195
SDC4	No	No	No	No	Yes	No	No	No	No	1333	2061	1520	1313	2493	585	3813	2557	786	14872	529	623	3309	2926	6294	5595	1774	1552
SUPT5H	No	No	No	No	No	Yes	No	Yes	No	1334	2593	1287	1359	1178	7800	948	1147	1783	1387	2241	1832	3236	2739	2073	1702	5121	5328
ZNF148	No	No	No	No	No	Yes	No	No	No	1335	8406	1073	1339	410	4148	325	406	3927	9208	4029	3902	2142	1748	7928	8059	691	453
RAD9A	No	No	No	No	No	Yes	No	No	No	1336	4523	1376	1368	1199	3197	989	1105	1759	4458	2324	1866	1093	1003	1301	1022	1800	2398
RIC8A	No	No	No	No	No	Yes	No	No	No	1337	3016	1635	1410	1207	2285	1813	1469	1753	3481	1668	1670	1096	822	304	218	7086	8491
MAP2K3	No	No	No	No	No	Yes	No	No	No	1338	13391	1221	1327	1860	5462	1972	1975	1134	17780	926	1043	1199	1101	1488	823	1817	3307
USP7	No	No	No	Yes	Yes	No	No	No	No	1339	7366	1158	1323	1621	9993	1414	1450	1319	4781	1271	1341	9936	7601	13089	14709	6487	3222
TBL1X	No	No	No	No	No	Yes	No	No	No	1340	10343	1199	1303	1340	5313	1261	1369	1590	11286	1484	1482	3261	2600	2520	2102	4293	3868
PAK4	No	No	No	No	No	Yes	No	No	No	1341	3789	1358	1396	1216	8484	913	1077	1746	2118	2456	1963	2426	2160	9950	11823	654	412
PDX1	No	No	No	Yes	Yes	No	No	No	No	1342	15332	1217	1274	2019	13445	1475	1650	1044	14060	1309	1052	257	234	2417	2434	136	212
RIF1	No	No	Yes	No	Yes	No	Yes	Yes	No	1343	10388	1236	1346	389	7568	388	405	4122	9351	4193	3943	2112	3423	9503	11114	541	960
SOCS3	No	No	No	Yes	Yes	No	No	No	No	1344	13130	1249	1311	2670	11223	2080	2238	724	11467	900	770	2001	1434	12653	16446	331	122
DDB1	No	No	No	No	No	Yes	No	No	No	1345	9822	1226	1322	4431	3925	4467	4290	325	12721	266	342	1464	978	8779	11190	319	108
F2	No	No	No	No	No	Yes	No	No	No	1346	9733	1435	1357	2461	5311	2810	2585	809	10157	758	789	2099	1382	1837	1040	3038	3415
CENPE	No	No	No	No	No	Yes	Yes	Yes	No	1347	5093	1380	1337	846	15303	884	725	2425	2447	2572	2555	4787	3728	11328	13435	1924	931
PCBP1	No	No	Yes	No	Yes	No	No	No	No	1348	296	1949	1459	9192	16407	9631	8954	103	67	236	184	4610	4453	10909	10913	1865	1590
TIAL1	No	No	No	No	No	Yes	No	No	No	1349	2373	1567	1428	1814	870	2644	2229	1204	8628	975	1092	3755	2097	2697	1300	5045	4779
S100B	No	No	No	Yes	Yes	No	No	No	No	1350	13625	1340	1344	1691	10074	1477	1480	1302	12945	1505	1354	1411	1265	1708	1153	1931	2847
PLEK	No	No	No	No	No	Yes	No	No	No	1351	6380	1279	1307	1609	2805	1429	1378	1347	7730	1469	1396	3127	2077	16385	16773	577	236
E2F3	No	Yes	No	No	Yes	No	No	No	No	1352	4911	1436	1356	2157	9805	2015	2135	985	2776	1205	976	6261	6147	7993	8628	4332	3701
BAIAP2	No	No	No	No	No	Yes	No	No	No	1353	11654	1271	1320	2968	8776	2627	2770	636	10518	651	619	3788	5312	4249	4899	3289	5183
RYR2	No	No	No	No	Yes	No	Yes	No	No	1354	2370	1634	1430	1728	6721	1905	1846	1275	1324	1585	1404	2149	1931	1447	923	3893	6043
RPA2	No	No	No	No	No	Yes	No	Yes	No	1355	7957	1243	1333	698	1937	912	733	2851	16564	2206	2432	1881	749	2394	442	2007	4205
PIM1	No	No	No	Yes	Yes	No	No	No	No	1356	11306	1263	1343	1590	11074	1539	1558	1378	9038	1346	1361	1688	964	576	393	6751	6153
RPS19	No	No	No	No	No	Yes	No	No	No	1357	11897	1299	1241	2889	15847	3292	2566	668	8318	481	605	625	594	475	451	2630	3272
CHAF1B	No	No	No	No	No	Yes	No	Yes	No	1358	10369	1188	1309	979	6302	822	800	2168	10250	2209	2121	7119	6672	6460	5985	6820	6362
ALB	No	No	No	Yes	Yes	No	No	No	No	1359	7368	1404	1345	2100	3171	2283	2023	1016	8830	948	1048	3553	4572	6525	6105	1911	3027
POU3F2	No	No	No	No	No	Yes	No	No	No	1360	8992	1267	1310	1330	11839	1131	1222	1641	6138	1832	1601	1816	1698	10853	8531	345	408
CHD9	No	No	No	Yes	Yes	No	Yes	Yes	No	1361	6358	1300	1379	391	5087	423	396	4175	5252	4170	4227	691	1622	1698	5784	811	627
FZD7	No	No	No	No	No	Yes	No	No	No	1362	16557	1314	1324	2245	15305	2010	2115	940	15466	1022	943	777	203	1665	777	927	847
CXCL12	No	No	No	No	No	Yes	No	No	No	1363	7866	1332	1291	5601	16486	5367	5044	242	4347	237	241	173	326	675	888	502	980
PAX7	No	No	No	No	No	Yes	No	Yes	No	1364	3792	1400	1397	1158	2217	1350	1316	1884	4741	1754	1858	1950	1794	4643	5899	1034	700
DYRK2	No	No	Yes	No	Yes	No	No	No	No	1365	3011	1519	1431	1842	10800	1312	1636	1197	1434	2083	1455	2595	3775	2589	3453	3006	4011
ADRA2A	No	No	No	No	No	Yes	No	No	No	1366	17858	1313	1271	2113	17153	2027	1862	1021	17661	1009	978	4051	2427	2911	1271	5355	6102
CDKN2C	Yes	No	No	No	Yes	No	No	No	No	1367	846	1588	1415	849	415	1567	1079	2468	8576	1834	2156	1303	1789	7904	10355	297	353
PIK3CD	No	No	No	No	No	Yes	No	No	No	1368	2786	1336	1360	3179	988	2607	2900	593	8540	718	636	6694	5375	8716	5033	4547	5173
BMP5	No	No	No	Yes	Yes	No	No	No	No	1369	1880	1662	1448	1911	2290	2382	2233	1153	2033	1250	1204	2939	1832	2202	1119	4152	4674
EEF1A1	No	No	Yes	No	Yes	No	No	No	No	1370	8678	1390	1387	3375	5496	3968	3595	544	8210	409	520	475	474	499	600	1803	2012
NODAL	No	No	No	No	No	Yes	No	No	No	1371	14789	1264	1267	1964	17692	1527	1694	1125	11256	1359	1055	1198	1490	1380	1807	1962	2138
PSMA2	No	No	No	No	No	Yes	No	No	No	1372	16562	1238	1301	5718	13699	6541	5650	240	16389	154	172	3541	3857	3740	3894	3309	3647
PSMD5	No	No	No	No	No	Yes	No	No	No	1373	14536	1054	1306	877	9699	546	740	2419	14998	2693	2363	515	196	2041	693	449	949
MYO1C	No	No	No	No	No	Yes	No	No	No	1374	5873	1391	1401	3098	2280	3611	3413	621	8225	475	596	4802	3551	5822	3475	3598	3559
EEF1D	No	No	No	No	No	Yes	No	No	No	1375	1586	1396	1351	4256	17196	4939	3717	381	556	305	402	2417	2194	11767	16817	536	268
IRF5	No	No	No	No	No	Yes	No	No	No	1376	3745	1508	1384	1567	1779	1799	1664	1436	5667	1480	1371	260	417	700	710	725	1540
PDCD4	No	No	No	Yes	Yes	No	No	No	No	1377	11617	1327	1350	3682	7777	4484	3344	475	11156	317	498	227	218	731	556	600	1274
SOX6	No	No	No	No	Yes	No	No	No	No	1378	3826	1454	1409	809	10185	844	818	2608	2006	2860	2812	10333	8098	9431	6201	9507	8982
TNFSF11	No	No	No	No	No	Yes	No	No	No	1379	10260	1462	1329	2642	4215	2812	2512	776	13118	783	763	1136	678	279	230	8041	6800
ACTN4	No	No	No	No	No	Yes	No	No	No	1380	4627	1457	1389	6029	2190	6608	6088	219	6129	213	210	4603	3539	10665	7956	1893	1435
FOXG1	No	No	No	No	No	Yes	No	No	No	1381	7919	1281	1414	1396	10594	1245	1294	1606	5221	1683	1806	1570	667	3396	2888	1089	487
SUDS3	No	No	No	No	No	Yes	No	Yes	No	1382	3801	1633	1461	276	2626	387	337	5837	4140	5965	5735	196	791	10504	11430	8	73
ALX1	No	No	No	No	No	Yes	No	No	No	1383	7245	1429	1423	1417	4539	1623	1643	1586	6767	1537	1553	3234	5363	3669	5637	2998	4530
OVOL2	No	No	No	No	Yes	No	No	No	No	1384	3764	1353	1413	1918	10440	1901	1891	1164	1937	1171	1276	366	132	257	121	2746	3774
GNAO1	No	No	No	No	No	Yes	No	No	No	1385	13847	1310	1342	2576	8691	2260	2348	811	14524	856	832	433	605	8203	13239	44	39
MAPK11	No	No	No	No	No	Yes	No	No	No	1386	11354	1196	1308	2275	12872	1958	2002	965	8534	888	913	1730	1948	3414	2541	1230	2041
PSMB5	No	No	No	No	No	Yes	No	No	No	1387	14277	1193	1286	4214	16792	4204	3882	393	10967	270	375	547	255	1839	2038	524	302
TNIP1	No	No	No	No	No	Yes	No	No	No	1388	5766	1312	1386	1664	4915	1820	1668	1379	4707	1178	1380	350	485	2443	3188	206	293
NCKAP1	No	No	No	No	No	Yes	No	No	No	1389	4530	1565	1435	2877	1879	3628	3231	711	6820	602	642	3316	2851	4182	6209	2725	1321
NOC2L	No	No	No	No	No	Yes	No	Yes	No	1390	14488	963	1315	427	12298	206	304	4111	13085	4870	4044	300	385	9906	8716	15	41
COL3A1	No	No	No	No	Yes	No	No	No	No	1391	2025	1711	1450	3531	978	4661	3986	520	6023	503	504	752	598	628	623	2458	2407
TAF7	No	No	No	No	No	Yes	No	Yes	No	1392	5469	1328	1380	2276	2332	2282	2017	979	7273	858	1063	17655	15925	15451	12705	18212	16741
EIF5A	No	No	No	No	No	Yes	No	No	No	1393	741	2102	1529	4505	709	8065	5417	353	3482	378	325	3446	3137	3883	2770	3090	3800
BAZ2A	No	No	Yes	No	Yes	No	Yes	Yes	No	1394	6221	952	1355	195	1928	88	141	7396	10581	8187	7291	3161	4296	5009	14112	2087	1135
TRIM27	No	No	No	Yes	Yes	No	No	No	No	1395	4032	1600	1412	1086	2371	1314	1172	2087	4825	2248	2087	6038	6262	9471	9563	3469	3422
DOCK1	No	No	No	Yes	Yes	No	Yes	No	No	1396	5856	1507	1424	1187	4586	1320	1285	1929	5028	2045	1879	1377	1850	533	875	5568	6023
FOXB1	No	No	No	No	No	Yes	No	No	No	1397	8604	1498	1347	3336	9866	2816	3039	582	6135	820	601	5525	6824	6153	6405	4412	6191
GMNN	No	No	No	No	No	Yes	No	No	No	1398	14273	1034	1341	685	16112	372	445	3047	11171	3437	3104	3665	5789	11869	14575	1111	1958
POLA2	No	No	No	No	Yes	No	No	Yes	No	1399	3190	1343	1375	396	1012	540	438	4364	9734	3700	3924	4634	3762	6817	3652	2983	3760
HLTF	No	No	No	Yes	Yes	No	No	Yes	No	1400	899	1311	1455	537	11614	322	484	3610	362	5156	3848	790	591	363	134	4151	9476
PNP	No	No	No	No	No	Yes	No	No	No	1401	9692	1289	1371	2095	3206	2303	2163	1094	14746	809	1001	6267	6579	5036	5621	6726	6671
MBD2	No	No	No	No	No	Yes	No	No	No	1402	2148	1691	1420	960	656	1898	1171	2326	12786	1682	1969	1680	1445	2890	2611	1395	1366
LTF	No	No	No	Yes	Yes	No	No	No	No	1403	2881	1467	1398	1215	2135	1206	1107	1913	3519	2120	1966	4162	2936	15998	16085	1015	480
EPB41	No	No	No	Yes	Yes	No	No	No	No	1404	4613	1547	1466	676	2171	959	850	3102	6141	2846	3033	2671	2184	3395	3115	2381	1930
ACLY	No	No	No	No	No	Yes	No	No	No	1405	5747	1583	1418	1594	2259	1924	1798	1461	7999	1475	1436	733	797	6211	6148	156	195
COPS5	No	No	No	Yes	Yes	No	No	No	No	1406	3769	1553	1456	2546	7226	2619	2603	881	2279	974	895	2324	2999	5241	6933	1180	1273
ASF1A	No	No	No	No	No	Yes	No	Yes	No	1407	12265	1122	1366	460	17269	287	351	4022	8385	4489	4019	2208	3200	3795	7137	1592	1382
HLA-B	No	No	Yes	No	Yes	No	No	No	No	1408	115	2085	1556	1538	74	4401	2187	1531	15422	916	1044	1528	388	1882	138	1935	6312
PSMD7	No	No	No	No	No	Yes	No	No	No	1409	14703	1302	1372	4127	8689	5725	4235	427	16197	208	287	4638	5025	5042	7635	3881	2834
EOMES	No	No	No	No	Yes	No	No	No	No	1410	2551	1858	1487	915	1042	1717	1254	2445	6949	2190	2242	5228	3888	5320	3525	4503	4157
IGF2	No	No	No	No	No	Yes	No	No	No	1411	10578	1452	1404	3180	5206	2994	2986	646	11838	696	703	1754	957	6448	5159	617	347
PARP4	No	No	No	No	No	Yes	Yes	No	No	1412	6670	1360	1416	659	4589	637	649	3196	5997	3298	3178	5504	7699	8735	11905	3186	4125
JAK1	No	Yes	No	No	Yes	No	No	No	No	1413	594	1548	1522	2147	215	3726	2783	1085	15297	571	963	7345	5880	7421	5959	6342	5040
HNRNPA2B1	No	No	No	No	No	Yes	No	No	No	1414	5731	1592	1446	3285	2380	4702	3660	613	7610	429	450	4804	3750	5476	4579	3820	2917
TRIO	No	No	Yes	No	Yes	No	Yes	No	No	1415	2547	1650	1500	797	4355	780	860	2779	1812	3645	2924	451	404	1908	2804	406	296
TH	No	No	No	No	No	Yes	No	No	No	1416	8305	1322	1445	1991	9516	2578	1923	1185	5863	715	1321	3728	5320	1796	3757	7339	6942
SFRP4	No	No	No	No	Yes	No	No	No	No	1417	1202	1641	1438	2974	14601	2634	2598	714	442	1076	885	1304	1138	4243	4450	656	538
SCARB1	No	No	No	No	No	Yes	No	No	No	1418	12403	1304	1381	2444	8188	2215	2326	918	12109	885	908	3123	1764	1921	745	5225	6467
EREG	No	No	No	No	No	Yes	No	No	No	1419	9352	1493	1376	2005	3211	2360	2063	1172	13723	1034	999	9435	7715	8087	5279	9125	9763
HIST1H2BA	No	No	No	No	No	Yes	No	Yes	No	1420	10920	1399	1407	2105	13547	1899	1861	1117	7869	1245	1225	1849	2303	3896	5382	1154	1130
RNF111	No	No	Yes	No	Yes	No	No	No	No	1421	308	1620	1533	333	205	674	575	5244	8764	4052	4792	557	2814	1068	3889	993	2137
MTDH	No	No	Yes	No	Yes	No	No	No	No	1422	4258	1500	1475	1497	10357	1218	1346	1578	2271	2171	1751	550	672	2242	3011	424	464
RIPK3	No	No	No	No	No	Yes	No	No	No	1423	13749	1329	1394	1211	10158	1193	1199	1956	13151	1831	1852	6366	3720	5481	3215	6370	4259
NR0B2	No	No	No	Yes	Yes	No	No	No	No	1424	14927	1250	1319	1391	10759	1139	1132	1685	14951	1772	1633	3004	3042	5517	4219	1705	2241
PRKAR1B	No	No	No	No	No	Yes	No	No	No	1425	14209	1215	1362	1233	7336	1035	1054	1927	16813	1872	1910	6646	9929	9897	9990	3973	8238
P2RX7	No	No	No	No	No	Yes	No	No	No	1426	11213	1425	1382	2228	10743	2173	2092	1043	9034	1069	1072	583	311	11660	12361	41	13
UBD	No	No	No	No	No	Yes	No	No	No	1427	15909	1367	1388	1572	13186	1348	1372	1511	15276	1709	1559	2186	2193	771	825	7396	8145
BRD7	No	No	No	Yes	Yes	No	No	Yes	No	1428	829	1672	1480	401	426	723	563	4446	8028	3958	4085	1649	2270	4584	2487	856	2593
DKC1	No	No	No	No	No	Yes	No	Yes	No	1429	16851	1192	1330	1393	16410	987	1144	1700	15485	1901	1640	985	561	9151	10683	140	47
SRSF2	No	Yes	No	No	Yes	No	No	No	No	1430	1183	1572	1483	4847	15522	4921	4386	339	421	389	475	2718	2382	11912	12049	651	476
FUS	No	No	No	Yes	Yes	No	No	No	No	1431	11129	1161	1367	5957	5054	6615	5916	253	13418	121	186	902	856	1629	3273	1121	550
LIG3	No	No	No	No	No	Yes	No	No	No	1432	16607	951	1373	547	10796	285	423	3695	18125	3759	3669	11108	10410	5123	5123	17619	17470
EPHB2	No	No	No	Yes	Yes	No	No	No	No	1433	8990	1440	1419	3004	4670	2569	2722	722	9644	866	792	629	692	987	1557	1240	1082
OTX2	No	No	No	No	No	Yes	No	No	No	1434	6414	1530	1402	2035	1723	2383	2040	1177	12699	1079	1079	1088	1458	1617	1184	1410	3283
NOS2	No	No	No	No	No	Yes	No	No	No	1435	5164	1321	1452	2296	3489	1753	2094	1032	5019	1247	1124	430	387	854	392	960	2654
CTH	No	No	No	No	Yes	No	No	No	No	1436	566	1951	1525	1025	406	1854	1312	2275	6057	2200	2158	1130	389	1495	445	1644	2337
RYK	No	No	No	Yes	Yes	No	No	No	No	1437	2756	1460	1447	2041	9019	1894	1944	1179	1402	1339	1292	2278	854	833	146	7153	12352
RTN4	No	No	No	No	No	Yes	No	No	No	1438	2365	1658	1493	4196	1492	5070	4582	435	3934	419	469	2055	1620	8973	13497	552	203
SRCAP	No	No	Yes	No	Yes	No	Yes	Yes	No	1439	3537	1013	1439	163	1211	59	96	9194	8302	11414	9247	2039	2121	4437	3822	1156	1476
NOX4	No	No	No	Yes	Yes	No	No	No	No	1440	12624	1587	1399	1998	5011	2493	2082	1219	16932	1077	1012	2631	2119	4721	5291	1635	998
ATF7IP	No	No	Yes	No	Yes	No	No	No	No	1441	1859	1247	1465	226	784	176	237	7156	7439	7442	7086	1272	1550	4247	4225	634	842
SEMA4D	No	No	No	No	No	Yes	No	No	No	1442	11542	1295	1417	1431	5228	1357	1416	1697	14052	1580	1639	3031	3342	9444	11720	1012	870
AHI1	No	No	No	Yes	Yes	No	No	No	No	1443	2818	1671	1479	1116	10548	1109	1142	2149	1347	2752	2230	13379	13937	14846	13826	10700	11870
AIMP2	No	No	No	No	No	Yes	No	No	No	1444	4374	1616	1453	716	5163	792	741	3092	3226	3507	3170	537	429	2162	2503	429	368
OPRM1	No	No	No	No	Yes	No	No	No	No	1445	712	1923	1560	2737	5775	3686	3129	829	389	943	958	1489	2401	5782	7886	554	776
PICK1	No	No	No	No	No	Yes	No	No	No	1446	10693	1298	1406	932	5196	720	828	2496	12175	2825	2527	2804	2259	1300	1403	6397	4964
MYBL2	No	No	No	Yes	Yes	No	No	No	No	1447	7326	1373	1454	1977	5301	1852	1886	1242	6305	1227	1267	3487	4535	5410	9184	2217	1922
USP8	No	No	No	No	No	Yes	No	No	No	1448	6461	1426	1472	616	16463	459	516	3485	3287	4466	3734	1771	1704	8389	7895	465	449
SRSF7	No	No	No	No	No	Yes	No	No	No	1449	7228	1378	1504	7225	11340	6475	7092	189	4447	181	251	3348	3812	3751	3595	3084	3889
TRPS1	No	No	No	No	Yes	No	No	No	No	1450	1665	1584	1549	778	8108	656	704	2942	804	4024	3148	234	87	195	153	2355	2490
RNF8	No	No	No	No	No	Yes	No	Yes	No	1451	16561	1081	1378	579	14975	267	347	3665	15673	4594	3682	717	562	358	642	3943	2227
RLIM	No	No	No	No	No	Yes	No	No	No	1452	13555	1237	1449	1107	14378	828	959	2184	10834	2358	2259	3375	2896	2104	1898	5341	5088
NGF	No	No	No	No	No	Yes	No	No	No	1453	15129	1546	1434	2362	12999	2550	2276	1022	13934	1004	1077	706	1839	441	1209	3233	4347
DPYSL3	No	No	No	No	No	Yes	No	No	No	1454	3742	1510	1477	2542	2770	2414	2571	931	3913	1026	967	3521	5193	2757	3291	4373	7770
SORBS1	No	No	No	No	No	Yes	No	No	No	1455	3319	1506	1463	1886	3589	2007	1895	1316	2777	1305	1372	589	418	1054	906	1080	1194
PSMB10	No	No	No	No	No	Yes	No	No	No	1456	12223	1288	1370	2482	15833	2275	2171	969	8708	826	955	3176	3040	756	1025	12722	10668
FSHR	No	No	No	Yes	Yes	No	No	Yes	No	1457	16077	1487	1441	2570	13249	2475	2394	923	15578	960	1011	940	1321	2078	4274	925	676
TP53BP2	No	No	No	Yes	Yes	No	No	No	No	1458	7889	1268	1496	850	9861	504	720	2752	5346	3633	2989	2166	4674	7525	17106	739	1061
CTBP2	No	No	No	Yes	Yes	No	No	No	No	1459	18131	1069	1363	1243	17529	871	1025	2002	18010	1819	1931	3125	2092	3171	2324	3238	2521
TNKS2	No	No	No	No	No	Yes	No	Yes	No	1460	9913	1265	1443	535	11030	410	493	3850	7297	4187	3807	5452	4455	6430	5263	4121	3363
LOXL2	No	No	No	Yes	Yes	No	No	Yes	No	1461	11640	1292	1442	1472	9992	1209	1328	1687	9875	1745	1775	1814	1136	3427	4328	1292	560
PMAIP1	No	No	No	No	No	Yes	No	No	No	1462	666	1925	1596	1439	265	3117	1973	1723	12454	1194	1505	2406	2000	5064	3744	1312	1378
CRH	No	No	No	No	No	Yes	No	No	No	1463	12582	1476	1408	3261	16364	2760	2727	680	8924	828	684	3554	2888	1172	915	9845	11032
AP2M1	No	No	No	No	No	Yes	No	No	No	1464	3358	1523	1458	5859	11084	5896	5799	270	1631	282	278	773	2673	198	1580	7241	5621
USF1	No	No	No	No	No	Yes	No	No	No	1465	1008	1636	1530	1509	12583	1388	1447	1659	394	2193	1783	2656	2185	1468	841	5208	7919
AGRN	No	No	No	No	No	Yes	Yes	No	No	1466	12192	1509	1476	1356	5695	1602	1493	1845	14654	1686	1713	2146	1472	6499	4335	866	773
MSL3	No	No	No	No	Yes	No	No	Yes	No	1467	471	2285	1629	219	209	726	377	7472	12188	6296	6859	1372	1384	8397	9991	306	237
LGR4	No	No	No	No	No	Yes	No	No	No	1468	4308	1638	1515	2018	3803	2349	2222	1257	3772	1240	1235	953	1067	3354	2253	533	1109
SFRP5	No	No	No	Yes	Yes	No	No	No	No	1469	15988	1357	1429	1961	17761	1808	1763	1283	13000	1249	1342	11250	8839	9660	7003	11004	9311
BAG4	No	No	Yes	No	Yes	No	No	No	No	1470	3687	1233	1422	2015	16040	1382	1628	1262	1590	1423	1293	2568	2125	10940	13831	649	338
EIF4G1	No	No	No	No	No	Yes	Yes	No	No	1471	1651	1532	1531	3931	5862	3640	3788	510	917	580	607	1486	1145	1690	2049	2105	1346
TAB2	No	No	No	No	No	Yes	No	No	No	1472	14255	1325	1433	1521	8090	1462	1454	1654	15979	1499	1587	6549	5346	8477	6390	4495	3909
MLLT4	No	No	Yes	No	Yes	No	Yes	No	No	1473	347	2062	1649	818	274	2088	1298	2863	6733	2127	2637	747	729	1306	682	1142	2624
CSF1	No	No	No	No	No	Yes	No	No	No	1474	11860	1338	1411	2397	7092	1943	2074	1026	12106	1115	1051	5859	5097	7816	6612	3912	3382
UCHL5	No	No	No	No	No	Yes	No	No	No	1475	4192	1495	1486	865	3487	848	881	2744	3853	2981	2603	11476	7972	8702	4751	12534	11604
BID	No	No	No	Yes	Yes	No	No	No	No	1476	3807	1625	1484	830	1177	1279	971	2854	9637	2334	2549	1094	2273	982	3060	2394	2079
POLB	No	No	No	No	No	Yes	No	No	No	1477	2454	1468	1520	772	11623	633	758	3040	1089	3745	3147	3678	3004	5073	4105	2656	2262
NKX2-1	No	Yes	No	No	Yes	No	No	No	No	1478	16079	1194	1392	2068	10571	1419	1736	1220	17350	1317	1192	3685	10174	2440	8585	5429	10028
TET2	Yes	No	No	No	Yes	No	Yes	Yes	No	1479	280	1859	1584	322	125	693	546	5702	15157	4788	5085	1607	2288	868	1751	4323	3992
URI1	No	No	No	No	No	Yes	No	No	No	1480	3331	1483	1495	1802	5292	1682	1815	1425	2248	1558	1415	9621	9791	11862	10098	6701	7909
ATP2A2	No	No	No	No	No	Yes	No	No	No	1481	4579	1496	1521	4979	3937	5723	5352	365	3992	281	370	7515	5939	3776	3280	12239	10093
VANGL2	No	No	No	No	Yes	No	No	No	No	1482	2958	1781	1583	3118	6315	3014	3093	736	1778	1075	904	1900	1730	4873	6359	940	616
TRIP12	No	No	Yes	No	Yes	No	Yes	Yes	No	1483	321	1783	1644	426	371	872	782	4543	4490	3749	4180	2311	7791	235	2741	19045	18779
CUL5	No	No	No	Yes	Yes	No	No	No	No	1484	8886	1384	1491	886	3386	885	964	2708	11826	2592	2550	477	1342	1390	6665	638	383
PINX1	No	No	No	Yes	Yes	No	No	Yes	No	1485	16343	1177	1403	726	11241	496	579	3179	17425	3240	3118	13729	12250	11630	12659	14255	9866
ATPIF1	No	No	No	No	No	Yes	No	No	No	1486	1155	2033	1620	2702	831	4618	3303	888	4174	799	858	1188	1473	3166	3434	823	990
HMG20B	No	No	No	No	No	Yes	No	Yes	No	1487	3026	1538	1532	422	1180	532	487	4574	6985	4519	4357	841	788	1202	1170	1414	1658
CDX2	No	No	No	No	No	Yes	No	No	No	1488	2480	1675	1481	1557	6027	1577	1623	1638	1460	1997	1565	1711	2665	3158	2247	1299	3728
NONO	No	No	No	No	No	Yes	No	No	No	1489	6683	1269	1464	5741	1616	6274	5831	293	15007	171	253	914	701	1584	1288	1166	1357
NFKBIB	No	No	No	No	No	Yes	No	No	No	1490	9779	1246	1425	2048	8871	1199	1567	1264	7885	1673	1275	1867	5109	773	4107	5891	5773
BTG1	No	No	No	No	No	Yes	No	No	No	1491	10237	1569	1473	3657	11803	3858	3326	585	7478	553	663	11091	10916	10005	9066	10344	10815
ILF2	No	No	No	No	No	Yes	No	No	No	1492	3234	1427	1489	4328	13372	3891	4037	454	1437	451	501	3302	2605	11364	14649	968	440
FGF13	No	No	No	No	No	Yes	No	No	No	1493	11188	1445	1471	1660	5900	1315	1412	1545	12177	1926	1672	1683	2594	1146	3799	3486	1974
PDIA3	No	No	No	No	No	Yes	No	No	No	1494	8642	1489	1513	4833	2675	6898	5188	388	13845	209	306	1991	1421	4628	3239	1071	1025
PPARGC1B	No	No	No	No	No	Yes	No	No	No	1495	7697	1535	1462	2084	5452	1842	1849	1234	6723	1486	1285	7527	3713	3478	1087	13268	13997
PIAS4	No	No	No	No	No	Yes	No	No	No	1496	10876	1150	1460	817	7491	526	686	2919	10189	3037	3020	381	199	90	28	7914	13551
IKBKE	No	No	No	No	No	Yes	No	No	No	1497	1405	1803	1564	2141	7037	2226	2221	1205	722	1551	1322	1895	1887	11631	13379	339	280
TRIM13	No	No	No	Yes	Yes	No	No	No	No	1498	290	2228	1700	273	163	818	548	6627	10835	5618	6074	11019	8176	16495	13063	6325	4203
TRIM25	No	No	No	No	No	Yes	No	No	No	1499	16061	1043	1440	1095	17889	425	732	2299	13058	3108	2326	2387	3182	4472	3594	1497	2910
CNOT1	No	No	Yes	No	Yes	No	Yes	No	No	1500	3505	1655	1570	1185	2633	1379	1383	2159	3753	2242	2126	3290	4334	1121	2908	9304	6277
CDC7	No	No	No	Yes	Yes	No	No	No	No	1501	414	1701	1592	1302	3741	1556	1444	1981	314	2074	2145	303	995	55	181	11432	12375
C5AR1	No	No	No	No	No	Yes	No	No	No	1502	11762	1545	1494	3510	11433	3345	3447	626	9434	677	689	1548	1439	1307	1070	2870	3561
RAB11A	No	No	No	No	No	Yes	No	No	No	1503	12569	1421	1391	5914	14283	6328	5538	286	9488	218	242	5265	5175	4960	4104	4905	5949
CAPN2	No	No	No	No	Yes	No	No	No	No	1504	1720	1798	1612	4203	3221	4690	4511	483	1415	569	594	6567	5814	5004	4477	7385	6766
IRF8	No	No	No	Yes	Yes	No	No	No	No	1505	18285	1286	1432	2155	17649	1862	1991	1211	18297	1111	1174	869	2881	14563	16430	53	446
PRRX1	No	No	No	No	Yes	No	No	No	No	1506	163	2192	1669	1324	5856	1676	1486	1967	90	2958	2233	421	549	712	1570	1143	867
DIAPH1	No	No	Yes	No	Yes	No	No	No	No	1507	1903	1814	1602	1463	3574	1655	1645	1781	1474	2186	1942	5960	6304	11297	8570	2902	3906
ANKRD1	No	No	No	No	No	Yes	No	No	No	1508	10997	1540	1502	1193	5688	1359	1230	2169	12075	2053	2089	2994	3451	8293	9671	1128	1129
ARFGEF1	No	No	No	No	No	Yes	Yes	No	No	1509	4573	1342	1519	708	9989	396	533	3295	2505	4516	3380	3671	3024	14899	15915	880	529
TCF21	No	No	No	No	No	Yes	No	No	No	1510	16154	1229	1393	1865	17144	1276	1593	1404	13674	1542	1350	5627	5399	6427	6231	4393	4124
RAMP2	No	No	No	No	No	Yes	No	No	No	1511	12217	1305	1395	3211	17133	2511	2913	730	8376	727	664	1763	1466	7744	11396	501	222
RICTOR	No	No	No	No	No	Yes	Yes	No	No	1512	2929	1407	1552	1017	3372	750	915	2447	2509	2988	2575	2599	4264	5877	11041	1269	1441
FOXP2	No	No	No	No	No	Yes	No	No	No	1513	3393	1694	1571	916	1939	1201	1090	2695	4616	2620	2557	5384	3800	6705	4714	3900	2888
HRG	No	No	No	No	No	Yes	No	No	No	1514	2228	1720	1562	2364	4588	2354	2496	1087	1520	1323	1125	1147	1126	256	334	8854	8481
WIPF1	No	No	No	No	Yes	No	No	No	No	1515	2227	1829	1615	1462	5750	1545	1622	1804	1342	2351	1967	9328	3695	9874	5768	7478	2176
ANK3	No	No	No	No	No	Yes	Yes	No	No	1516	6503	1605	1542	1279	3923	1479	1370	2056	6345	1993	2038	4972	4258	3656	3383	6111	5060
TWIST2	No	No	No	Yes	Yes	No	No	No	No	1517	19422	1474	1470	1736	19482	1534	1621	1514	19422	1681	1574	1290	1797	12792	14494	144	228
RAB27A	No	No	No	No	No	Yes	No	No	No	1518	13628	1323	1426	2948	12091	2434	2695	823	11806	784	814	834	479	172	59	9081	14529
MYOG	No	No	No	No	No	Yes	No	No	No	1519	10790	1580	1503	3134	12085	2839	2715	760	8077	890	825	3611	2804	13088	15364	967	468
TNFRSF11A	No	No	No	No	No	Yes	No	No	No	1520	16413	1543	1457	3234	11498	3132	3060	734	17439	749	743	1087	1059	926	686	2497	3849
PSMD8	No	No	No	No	No	Yes	No	No	No	1521	5596	1614	1507	6223	4745	7795	6491	266	4649	202	199	620	1829	1109	8627	1088	452
POLD3	No	No	No	No	Yes	No	No	Yes	No	1522	1591	1944	1598	621	591	969	748	3692	10036	3968	3629	2037	1477	4972	4248	1024	796
DDX1	No	No	No	No	No	Yes	No	No	No	1523	3570	1734	1588	1917	1748	2521	2148	1381	5415	1263	1339	4272	7425	6721	9351	2642	4857
DEAF1	No	No	No	No	No	Yes	No	No	No	1524	14364	1201	1490	686	15734	435	589	3421	11422	3617	3499	1987	975	15268	15089	243	65
PSMB6	No	No	No	No	No	Yes	No	No	No	1525	11558	1465	1492	5523	8557	6873	5652	320	10506	197	285	2380	2065	3143	2906	2140	1916
SULF1	No	No	No	No	No	Yes	No	No	No	1526	4136	1555	1566	1845	10747	1448	1674	1445	2153	1955	1551	3772	2829	2126	1224	6413	7958
NKX2-3	No	No	No	No	No	Yes	No	No	No	1527	10062	1597	1544	1705	13483	1853	1725	1558	6877	1562	1616	7047	4794	6184	3959	6930	5312
FERMT2	No	No	No	No	No	Yes	No	No	No	1528	10039	1494	1537	2441	4426	2723	2586	1063	12073	859	950	1745	1195	1788	1020	2431	2949
SRSF3	No	No	No	No	No	Yes	No	No	No	1529	11987	1222	1451	8502	4782	8094	8204	164	16039	99	163	2058	2511	934	1590	5517	5119
RELN	No	No	No	No	Yes	No	Yes	No	No	1530	3790	1830	1617	2586	11470	2798	2618	1000	1879	1241	1127	2511	1688	3638	2602	2034	1645
NR1H4	No	No	No	No	No	Yes	No	No	No	1531	10999	1459	1516	1313	4447	1305	1366	2048	14470	1960	1935	2452	2872	3108	2833	2271	3167
GAB2	No	No	No	No	No	Yes	No	No	No	1532	3355	1419	1534	2286	6545	1573	1901	1160	2045	1556	1245	9579	5645	5684	2567	12736	12065
ETV5	No	No	No	No	No	Yes	No	No	No	1533	1883	1649	1610	2108	11115	2054	2122	1278	820	1459	1429	12447	11782	9968	8598	13186	13265
IFNG	No	No	No	No	No	Yes	No	No	No	1534	12086	1477	1499	3176	13525	2479	2763	766	9147	944	796	1614	1694	4238	4519	892	880
DUSP1	No	No	No	No	No	Yes	No	No	No	1535	7140	1497	1482	5237	6987	5642	4735	366	5347	288	386	8979	7733	10756	7944	6453	6211
CASP2	No	No	No	No	No	Yes	No	No	No	1536	7878	1402	1469	1100	2232	877	1028	2364	13853	2650	2265	2102	2200	9191	10223	563	514
PAX8	No	Yes	No	No	Yes	No	No	No	No	1537	6807	1640	1554	1975	14889	2002	1748	1367	3703	1494	1533	2214	3208	4833	5368	1207	1884
BIRC3	No	No	Yes	No	Yes	No	No	No	No	1538	14112	1408	1501	1554	13113	1247	1348	1725	12136	1912	1741	8841	7219	8061	7208	8163	6056
ATXN7	No	No	No	No	No	Yes	No	Yes	No	1539	18097	1157	1468	963	16753	699	831	2656	18191	2449	2645	6618	5966	6434	5663	5974	5498
SKP2	No	Yes	No	No	Yes	No	No	No	No	1540	2669	1819	1614	2380	10135	2118	2365	1120	1261	1656	1220	4261	3605	8590	10538	2067	1099
EZR	No	No	No	No	No	Yes	No	No	No	1541	18019	1410	1485	4860	17458	5163	4712	411	17778	290	393	518	773	3554	3716	209	403
RHOC	No	No	No	No	No	Yes	No	No	No	1542	18279	1448	1421	4537	18034	5384	4181	455	18244	287	413	1871	1307	2706	2672	1743	1154
EIF4E	No	No	No	No	No	Yes	No	No	No	1543	17240	1220	1436	1351	17832	907	1099	1998	15721	2146	1972	1639	4139	3193	4100	1229	3915
FGFR1OP	No	No	No	Yes	Yes	No	No	No	No	1544	9492	1515	1497	500	2572	632	524	4328	17338	3929	3867	4701	5095	6248	6344	3288	3562
WFS1	No	No	No	No	No	Yes	No	No	No	1545	15920	1260	1427	1201	17606	875	916	2242	12959	2317	2150	1185	1202	1129	479	2363	6314
SRA1	No	No	No	No	No	Yes	No	No	No	1546	6426	1513	1488	964	5651	914	906	2660	5089	2884	2526	2902	4527	3631	4138	2559	4526
LAMA5	No	No	No	No	No	Yes	Yes	No	No	1547	8382	1514	1511	1717	12894	1461	1517	1573	5288	1852	1593	1955	2006	2743	3110	1827	1707
PRKCG	No	No	No	No	No	Yes	No	No	No	1548	6904	1366	1518	1978	10952	1408	1839	1374	4244	1630	1453	1496	899	2155	1438	1673	1502
STK36	No	No	No	No	No	Yes	No	No	No	1549	5323	1598	1565	734	2935	778	747	3325	5809	3497	3310	10784	9590	8502	7290	11364	10491
STAT2	No	No	No	No	No	Yes	No	No	No	1550	8758	1480	1577	2047	2865	2401	2282	1330	13228	999	1221	1006	716	2693	3497	753	395
KIF2A	No	No	No	No	No	Yes	No	No	No	1551	4263	1568	1587	618	1439	709	698	3812	8414	3680	3655	3419	4376	1974	1767	5855	11425
PFN1	No	No	No	Yes	Yes	No	No	No	No	1552	11522	1492	1467	5109	9622	5477	4713	389	9894	304	379	1446	1557	4073	2889	816	1330
FOXA3	No	No	No	No	No	Yes	No	Yes	No	1553	11710	1252	1526	1073	12776	941	952	2450	8941	2183	2554	2176	3306	5399	6106	1054	1711
UTY	No	No	No	No	Yes	No	No	Yes	No	1554	1227	2088	1611	466	519	1028	635	4566	9087	4232	4204	394	415	1631	1095	419	968
IL7R	No	No	Yes	No	Yes	No	No	No	No	1555	4183	1610	1567	3587	11237	3006	3157	655	2147	867	727	1184	941	3867	4065	640	456
FOXK1	No	No	Yes	No	Yes	No	No	No	No	1556	1703	1821	1631	896	3697	1003	1007	2861	1252	3446	3053	2693	1371	1091	241	7128	13554
AVP	No	No	No	No	No	Yes	No	No	No	1557	15514	1558	1528	1947	14161	1850	1820	1402	13981	1509	1442	3115	4279	1431	3123	6883	5622
HTR2B	No	No	No	No	No	Yes	No	No	No	1558	16326	1413	1444	2433	17854	2150	2175	1101	13619	1067	1050	57	27	147	232	1210	1112
UBE2D3	No	No	No	No	No	Yes	No	No	No	1559	15056	1347	1478	5972	13151	7000	5908	301	13751	160	262	3989	3000	6371	4961	2485	1853
CUL4A	No	No	No	Yes	Yes	No	No	No	No	1560	7260	1491	1541	1476	10491	1298	1410	1871	4617	2041	1816	3149	3874	7222	5005	1428	2809
TACC3	No	No	No	No	No	Yes	No	No	No	1561	4708	1458	1527	924	2765	779	859	2806	5180	3071	2778	1190	2218	2794	7921	938	689
NRP2	No	No	No	No	Yes	No	No	No	No	1562	4120	1718	1600	2477	9760	2436	2530	1081	2238	1291	1162	5341	4998	5940	4081	4281	5549
DPYSL2	No	No	No	No	No	Yes	No	No	No	1563	9425	1449	1508	2693	5242	2199	2388	978	9666	1089	1029	1560	1618	8197	5328	395	682
REL	No	Yes	No	No	Yes	No	No	No	No	1564	8517	1689	1593	2162	9220	2268	2160	1280	6199	1364	1301	2050	2466	5372	8347	956	760
IL1RN	No	No	No	No	No	Yes	No	No	No	1565	7953	1992	1538	2092	3622	2685	2107	1313	9133	1500	1283	1453	1512	3162	3438	1070	1016
SDCBP	No	No	No	No	No	Yes	No	No	No	1566	10977	1522	1510	5578	12783	5930	5375	333	8119	280	304	123	268	6706	6643	10	42
ERN1	No	No	No	No	No	Yes	No	No	No	1567	4368	1481	1558	1996	6157	1585	1805	1384	2935	1648	1443	4233	1715	2955	1440	5646	3286
MBD4	No	No	No	Yes	Yes	No	No	No	No	1568	9519	1341	1551	393	3028	336	382	5068	15051	5200	4961	446	801	1255	1005	655	1917
RHOH	No	No	No	Yes	Yes	No	No	No	No	1569	15132	1502	1523	1414	10246	1330	1217	1957	15769	2016	1975	881	491	412	72	4238	13213
STXBP1	No	No	No	No	Yes	No	No	No	No	1570	2083	1849	1636	1754	5950	1959	1828	1566	1206	1882	1717	1416	2572	240	1059	11983	8053
MAP1B	No	No	Yes	No	Yes	No	Yes	No	No	1571	13704	1306	1550	1458	9530	1187	1310	1905	13525	1794	2009	1122	1277	428	1053	5382	3099
PTPN1	No	No	No	No	No	Yes	No	No	No	1572	12954	1363	1517	1930	14811	1241	1531	1434	9867	1829	1488	1187	1480	5403	3838	422	901
PTGES3	No	No	No	No	No	Yes	No	Yes	No	1573	6791	1747	1589	5857	12677	6254	5454	315	3930	347	382	980	1296	2687	2120	731	1494
ITGA4	No	No	No	No	No	Yes	No	No	No	1574	2804	1552	1613	2043	13906	1537	1751	1353	1190	1811	1495	3546	2906	10253	15408	1200	504
ZCCHC11	No	No	No	No	No	Yes	Yes	No	No	1575	4069	1534	1634	264	2194	260	299	7138	5192	7249	6996	2697	2146	3209	2519	2567	2357
IREB2	No	No	No	No	Yes	No	No	No	No	1576	944	1903	1668	824	6263	888	907	3122	482	4107	3292	4925	3056	2666	1477	8118	7503
IMPDH1	No	No	No	No	No	Yes	No	No	No	1577	16028	1213	1474	1332	12959	795	1006	2085	15647	2378	2123	6167	7065	5612	6773	5871	6188
MAPK6	No	No	No	No	No	Yes	No	No	No	1578	4338	1657	1647	1015	3968	1323	1219	2606	3716	2336	2534	2320	1578	10400	11962	575	232
RAC2	No	No	No	Yes	Yes	No	No	No	No	1579	15261	1521	1505	3498	10383	3773	3487	703	15919	542	597	2500	2268	1249	1176	5587	6004
BST2	No	No	No	No	No	Yes	No	No	No	1580	16621	1479	1498	4383	16772	4031	3704	505	14804	465	516	7024	5770	9872	5128	4443	5726
HAT1	No	No	No	No	No	Yes	No	Yes	No	1581	821	2091	1722	765	485	1432	1133	3320	6327	3141	3158	3801	4345	4851	4247	2916	4138
CCL19	No	No	No	No	No	Yes	No	No	No	1582	15855	1224	1512	2858	16521	2137	2516	930	13366	817	970	1435	1537	4037	2686	821	1405
FURIN	No	No	No	No	No	Yes	No	No	No	1583	8232	1550	1548	1685	4025	1529	1572	1666	9051	1815	1655	4462	6379	1458	8539	11803	4040
NUP214	No	No	Yes	No	Yes	No	Yes	No	No	1584	10069	1406	1578	684	6929	604	672	3606	9270	3613	3548	5907	6117	4969	5625	6095	5802
PCNT	No	No	No	No	No	Yes	Yes	No	No	1585	6143	1589	1576	1135	4873	1032	1066	2384	5156	2755	2402	4058	5404	6196	5403	2601	4797
PFDN5	No	No	No	No	No	Yes	No	No	No	1586	3814	2048	1616	3698	2386	6616	4046	658	4513	472	519	4013	2875	3804	2899	4044	3108
UBE2D1	No	No	No	No	No	Yes	No	No	No	1587	1985	1838	1626	819	538	1428	1093	3158	16548	2559	2604	646	259	250	130	4862	4907
NR3C2	No	No	No	No	No	Yes	No	No	No	1588	15317	1331	1539	1385	13036	1136	1260	2037	14260	1947	2037	2241	1813	2977	2087	2091	2326
KRT19	No	No	No	No	No	Yes	No	No	No	1589	1553	1733	1628	2236	566	2894	2526	1267	10677	1053	1090	750	752	780	998	1973	1841
ANAPC2	No	No	No	No	No	Yes	No	No	No	1590	15061	1352	1557	682	13459	402	518	3641	13595	4542	3676	1401	1861	3054	2517	1059	1941
MORF4L1	No	No	No	No	No	Yes	No	Yes	No	1591	11540	1412	1574	3775	4069	5112	3992	648	16920	299	547	2430	1423	5656	4349	1179	733
RORC	No	No	No	No	No	Yes	No	No	No	1592	1714	1623	1633	1284	6286	1172	1192	2209	938	2496	2302	9312	7866	8082	6616	8912	7849
PPM1B	No	No	No	No	No	Yes	No	No	No	1593	5001	1651	1630	1278	5897	1170	1324	2221	3598	2569	2239	8758	8327	9205	6958	7112	8290
HIF1AN	No	No	No	No	No	Yes	No	No	No	1594	8380	1516	1637	553	2879	609	665	4249	11985	4047	3996	3039	3361	2975	3342	3272	3370
KLF10	No	No	No	Yes	Yes	No	No	No	No	1595	6124	1422	1580	1919	2985	1440	1671	1481	6929	1711	1572	195	126	900	317	400	1643
DACT1	No	No	No	No	No	Yes	No	No	No	1596	15079	1471	1553	1616	11260	1368	1492	1740	14941	1879	1748	2375	2752	3076	2493	2180	3399
CCNG1	No	No	No	No	No	Yes	No	No	No	1597	7217	1632	1619	3767	3748	3866	3764	653	7598	605	710	1253	1071	1077	1659	2706	1609
ASCL1	No	No	No	Yes	Yes	No	No	No	No	1598	11561	1622	1582	3148	11756	3011	3119	838	9103	876	863	3582	2074	2062	1023	6020	5932
FNIP1	No	No	No	No	No	Yes	No	No	No	1599	3137	1778	1651	1148	2034	1155	1265	2388	4002	2924	2431	8968	6072	7405	4531	9030	7318
PCBP2	No	No	No	No	Yes	No	No	No	No	1600	12941	1664	1540	4066	12782	4898	3714	584	10520	445	561	1739	1719	3105	3743	1339	1108
SREBF2	No	No	No	No	No	Yes	No	No	No	1601	7315	1446	1590	1329	2870	1263	1355	2141	9374	1992	2115	1577	1636	1013	826	3677	5350
SF3B1	No	Yes	No	No	Yes	No	No	No	No	1602	105	2402	1724	7184	16802	8067	7132	245	9	533	396	243	231	1704	1523	217	437
CASP1	No	No	No	No	No	Yes	No	No	No	1603	5499	1594	1621	2101	1477	2352	2235	1355	11918	1166	1323	494	783	2109	1315	401	1448
CASP9	No	No	No	No	No	Yes	No	No	No	1604	7213	1579	1642	967	7424	843	888	2800	5265	3182	2994	8668	8463	14459	11615	4456	5030
MBD3	No	No	No	No	No	Yes	No	Yes	No	1605	16723	1257	1535	373	11980	279	338	5499	17724	5347	5155	919	1593	7495	10022	174	304
APOA2	No	No	No	No	No	Yes	No	No	No	1606	7780	1573	1536	3733	16723	3155	3145	669	4255	762	674	3789	3340	692	689	17034	17545
ALK	No	Yes	No	No	Yes	No	Yes	No	No	1607	345	2030	1711	2409	8320	2967	2538	1165	143	1396	1389	2080	2017	3894	3136	1374	1703
LAMB1	No	No	No	No	No	Yes	Yes	No	No	1608	5328	1685	1660	2753	3901	2677	2848	1001	4878	1118	1111	46	142	99	703	1680	772
GFPT1	No	No	No	No	No	Yes	No	No	No	1609	3776	1900	1694	1628	2406	2252	1950	1750	4413	1672	1673	4507	4281	5588	5190	3378	3190
CCL21	No	No	No	No	No	Yes	No	No	No	1610	11601	1539	1506	3258	16156	2893	2775	806	7979	842	829	4478	5426	2578	3968	7177	6813
HOXA1	No	No	No	Yes	Yes	No	No	No	No	1611	15050	1518	1597	2478	13054	2369	2251	1137	13778	1068	1197	5508	9459	9684	18047	2921	3911
PTGER4	No	No	No	No	No	Yes	No	No	No	1612	14066	1542	1581	2620	15600	1952	2192	1064	11101	1405	1121	402	516	227	155	3283	7324
ATF1	No	No	No	No	No	Yes	No	No	No	1613	2537	1666	1632	958	8487	911	943	2838	1271	3244	2968	1139	1147	7327	11491	252	143
TRIB1	No	No	Yes	No	Yes	No	No	No	No	1614	2404	1705	1653	2473	10394	2201	2317	1143	1113	1418	1247	562	1128	150	504	6970	5546
SRSF11	No	No	No	No	Yes	No	No	No	No	1615	646	2395	1746	2226	314	5352	3021	1294	9745	972	1016	595	1498	488	2410	2391	1557
PDE3B	No	No	No	No	Yes	No	No	No	No	1616	3772	1942	1714	1264	2650	1801	1586	2265	4075	2238	2216	7416	5327	7572	5119	6326	4945
TKT	No	No	No	No	No	Yes	No	No	No	1617	2998	1822	1705	4695	2265	6353	5229	479	3463	376	481	1651	2861	8035	16390	441	443
HNRNPH1	No	No	No	No	No	Yes	No	No	No	1618	7938	1417	1594	7985	7629	8844	7962	211	6014	122	191	1874	1534	2633	1985	1804	1985
VASP	No	No	No	No	No	Yes	No	No	No	1619	8745	1696	1664	1803	3727	2324	2055	1620	10650	1316	1419	3092	3011	4305	2761	2366	3564
RFC3	No	No	No	No	No	Yes	No	Yes	No	1620	15223	1301	1509	1388	11662	1253	1201	2080	14969	1703	1994	7470	4465	7930	4133	6141	4413
ARPC2	No	No	No	No	No	Yes	No	No	No	1621	11733	1627	1545	5844	14163	6025	5390	343	8595	316	331	1244	2927	841	3663	3299	2457
H1F0	No	No	No	No	No	Yes	No	Yes	No	1622	15645	1464	1569	4559	15063	4355	4232	503	13768	407	527	1428	1646	6532	8161	460	410
RCC1	No	No	No	No	Yes	No	No	No	No	1623	2830	1752	1684	889	9185	925	892	3045	1433	3488	3239	512	826	938	1054	1060	1896
ATP5A1	No	No	No	No	No	Yes	No	No	No	1624	10991	1475	1591	4781	3755	6111	4974	473	16432	249	400	3613	5106	6626	8157	1961	2734
PSMB9	No	No	No	No	No	Yes	No	No	No	1625	16677	1443	1514	4495	17061	4231	4154	518	14802	413	473	1993	2900	3347	4971	1520	1731
NDN	No	No	No	Yes	Yes	No	No	No	No	1626	12341	1631	1635	1910	17272	1636	1746	1521	8469	1861	1674	5416	4759	4538	5407	5745	3724
STOML2	No	No	No	No	Yes	No	No	No	No	1627	3215	2011	1728	4027	10230	3943	3910	606	1592	949	816	205	236	190	115	2179	5335
ETV1	No	No	Yes	No	Yes	No	No	No	No	1628	824	2057	1721	1110	3236	1524	1259	2518	614	2873	2716	8885	7669	7336	5422	8931	9348
EPHB3	No	No	No	No	No	Yes	No	No	No	1629	2388	1754	1681	3057	6371	2802	2984	908	1383	1139	1004	6553	5714	16698	15657	2305	1774
MYO10	No	No	No	No	No	Yes	Yes	No	No	1630	4103	1637	1676	1655	12658	1260	1396	1769	2003	2397	1923	3160	3464	14441	15723	696	679
MTA1	No	No	No	No	No	Yes	No	No	No	1631	13561	1488	1543	1192	12898	1165	1041	2392	11385	2231	2395	1016	710	395	368	5141	4853
MSN	No	No	No	No	No	Yes	No	No	No	1632	11397	1537	1622	5379	8748	5814	5497	401	10166	297	359	8352	7247	10732	10096	5594	4343
SYVN1	No	No	No	No	No	Yes	No	No	No	1633	14757	1280	1561	1134	15564	710	951	2488	11987	2808	2501	1740	771	562	244	7094	7112
MUSK	No	No	No	No	No	Yes	No	No	No	1634	17255	1678	1559	4730	15649	4861	4477	487	16943	462	449	1533	987	7357	6800	431	235
HNRNPC	No	No	No	No	No	Yes	No	No	No	1635	7993	1551	1572	7397	3764	9250	7316	247	8955	143	212	3587	2128	5321	2930	2386	1984
WWP2	No	No	No	No	No	Yes	No	No	No	1636	13335	1423	1627	447	14044	328	397	4967	10625	5674	5025	3598	3607	1851	1958	6687	7102
ANAPC4	No	No	No	No	Yes	No	No	No	No	1637	487	2292	1758	357	407	758	607	5848	5357	6123	5508	3190	3399	1302	1132	7788	11735
EYA2	No	No	No	No	Yes	No	No	Yes	No	1638	1799	1743	1720	1748	14613	1347	1504	1678	700	2489	2012	11143	10400	9414	8237	11067	10917
HDAC8	No	No	No	No	No	Yes	No	Yes	No	1639	6634	2024	1655	650	6801	1174	626	3906	4890	3478	4002	1104	914	2772	3052	840	633
PSMD1	No	No	No	No	No	Yes	No	No	No	1640	10747	1554	1604	1639	8209	1626	1605	1801	9487	1738	1772	3577	2808	2577	1777	4825	5306
PLXNB2	No	No	No	Yes	Yes	No	Yes	No	No	1641	3766	1762	1686	2999	6585	3217	3069	936	2375	945	984	1017	1044	1985	1776	1061	1445
PPP1R13L	No	No	No	No	No	Yes	No	No	No	1642	18098	1365	1555	1273	15954	1105	1096	2302	18293	2070	2275	4302	4512	6583	4594	2731	4023
MCRS1	No	No	No	No	Yes	No	No	Yes	No	1643	327	2465	1805	501	162	1467	901	4674	12083	4059	4283	8989	8870	8346	9025	8197	7140
ADIPOQ	No	No	No	No	No	Yes	No	No	No	1644	2582	1695	1650	2879	12762	2488	2527	990	1110	1226	1083	3120	4059	6392	12627	1609	1157
CHD2	No	No	No	Yes	Yes	No	Yes	No	No	1645	200	2289	1799	1511	140	2603	2101	1984	10242	2013	1787	1363	1014	3173	1683	971	1478
TRIB3	No	No	No	No	No	Yes	No	No	No	1646	14490	1434	1563	1960	9143	1734	1812	1510	15370	1417	1479	995	2052	3392	3041	572	1803
FKBP8	No	No	No	No	No	Yes	No	No	No	1647	8476	1564	1624	4520	6212	5021	4509	534	7361	379	500	3105	2695	1253	1301	7700	6892
HSPG2	No	No	No	No	No	Yes	Yes	No	No	1648	6033	1648	1675	1087	1792	1190	1206	2632	10961	2540	2509	478	222	164	96	5471	6135
GTF3C1	No	No	No	No	No	Yes	Yes	No	No	1649	4561	1375	1658	510	3098	346	506	4634	4625	5172	4622	2028	3801	4537	10093	1120	1292
SSRP1	No	No	No	No	No	Yes	No	No	No	1650	9618	1562	1662	2008	5524	2175	2127	1492	9700	1264	1363	2591	2846	3348	3837	2293	2224
RPL5	No	No	Yes	No	Yes	No	No	No	No	1651	41	2330	1824	1834	36	5001	2654	1629	14708	1003	1135	1397	1325	4803	7669	627	319
YBX2	No	No	No	No	Yes	No	No	No	No	1652	565	2563	1763	898	492	1843	1244	3105	4470	3504	2894	1328	1392	9582	12466	235	174
PSMD13	No	No	No	No	No	Yes	No	No	No	1653	9996	1451	1524	6856	10219	6743	6419	277	7649	196	254	5317	7697	11227	14125	2365	3436
PSMD12	No	No	No	No	No	Yes	No	No	No	1654	648	1998	1742	1853	11660	1661	1845	1619	247	2538	1752	734	3114	243	2772	5738	3766
EED	No	No	No	No	No	Yes	No	Yes	No	1655	6297	1283	1667	568	2236	347	551	4408	9268	4777	4551	2461	2548	2649	2154	2739	3639
ASPH	No	No	No	No	No	Yes	No	No	No	1656	3965	1687	1673	4251	6729	4244	4259	590	2493	581	602	1513	2171	5634	9035	588	582
ATP6V0D1	No	No	No	No	No	Yes	No	No	No	1657	9546	1503	1547	4909	13035	4853	4547	476	6468	364	448	1517	986	3846	2623	922	845
ITPR3	No	No	No	No	No	Yes	Yes	No	No	1658	3905	1704	1680	1606	2472	1576	1578	1872	4500	2057	1959	4003	4446	4799	4748	3208	3770
UBE2C	No	No	No	No	No	Yes	No	No	No	1659	10665	1665	1595	1583	5144	1353	1456	1903	12168	2305	1691	1865	2030	1506	3485	3118	1511
HSD17B4	No	No	No	No	No	Yes	No	No	No	1660	5024	1628	1665	3913	4101	4992	4084	673	4385	410	576	1850	1373	4424	3176	1020	988
HES5	No	No	No	No	No	Yes	No	No	No	1661	17891	1359	1568	1618	17640	1083	1385	1867	17478	2118	1790	6269	8183	10952	8179	3244	6702
WDR77	No	No	No	No	No	Yes	No	No	No	1662	5985	1615	1670	546	1632	718	684	4541	12063	3793	4029	7085	6471	9884	9633	4489	3649
IL2	No	No	No	No	No	Yes	No	No	No	1663	16054	1684	1625	3419	15839	3022	3216	801	14046	942	873	2486	1310	3025	1334	2415	2528
PSMB8	No	No	No	No	No	Yes	No	No	No	1664	15772	1556	1599	4270	13287	4599	4318	589	14948	426	470	1420	1045	15062	16690	133	63
CRHR1	No	No	No	No	No	Yes	No	No	No	1665	14297	1604	1623	3465	11653	2519	3149	787	13226	1098	834	4899	5711	8717	9092	2604	3046
ATF6	No	No	No	No	No	Yes	No	No	No	1666	6347	1372	1666	892	8099	500	722	3147	4239	4019	3189	4170	3091	3517	2488	4637	4177
TSPYL2	No	No	No	No	Yes	No	No	Yes	No	1667	279	2177	1766	640	141	1662	989	4027	12630	2959	3387	3807	3075	13729	13818	1018	645
CDK16	No	No	No	No	No	Yes	No	No	No	1668	7572	1777	1677	2663	11019	2770	2669	1116	4812	1197	1138	844	1656	1256	1814	1350	2440
KIF3A	No	No	No	No	No	Yes	No	No	No	1669	5636	1835	1725	1452	9792	1374	1375	2083	3356	2636	2274	6500	5519	3595	3515	10005	8135
PEX5	No	No	No	No	No	Yes	No	No	No	1670	10123	1432	1579	1013	4750	725	904	2824	11713	3176	2734	1221	5115	508	6266	5017	3632
PRLR	No	No	No	No	No	Yes	No	No	No	1671	14244	1599	1646	3331	13937	2601	2882	846	11963	1035	907	1457	3388	5620	5986	557	1821
NPAT	No	No	No	No	No	Yes	No	No	No	1672	7625	1324	1638	1654	3942	1514	1655	1837	8095	1437	1726	1307	2066	1251	2711	2402	2064
SPTB	No	No	No	No	No	Yes	Yes	No	No	1673	13736	1617	1654	1094	6820	1119	1138	2653	16484	2633	2530	2373	2260	11356	11958	539	438
BMPR1B	No	No	No	No	No	Yes	No	No	No	1674	10458	1800	1640	3155	12749	3286	3082	907	7484	955	954	1092	955	1060	558	2206	4206
TBX20	No	No	No	No	No	Yes	No	No	No	1675	14769	1484	1601	1642	11691	1159	1279	1858	13980	2230	1909	963	2301	827	2629	2448	2514
SHARPIN	No	No	No	No	No	Yes	No	No	No	1676	5134	1442	1609	905	8732	586	727	3118	3118	3861	3060	193	91	864	843	418	482
CDC5L	No	No	No	Yes	Yes	No	No	No	No	1677	6817	1453	1643	1111	3162	842	1070	2609	7900	2865	2545	9274	9638	12521	13846	5923	5541
WAPAL	No	No	Yes	No	Yes	No	No	Yes	No	1678	11636	1361	1641	354	7215	252	309	6037	11677	6259	5940	4666	5120	4710	4903	4203	4784
EYA3	No	No	No	No	No	Yes	No	Yes	No	1679	6443	1679	1683	656	2779	857	751	3985	7949	3450	3783	2708	5166	15044	17042	485	1328
ECM1	No	No	No	No	No	Yes	No	No	No	1680	3650	1712	1691	2447	8759	2157	2298	1236	1997	1457	1308	5314	6870	9097	9909	2905	3986
RUNX1T1	No	No	No	Yes	Yes	No	No	No	No	1681	1576	1920	1749	1436	9577	1458	1404	2130	707	2696	2300	4616	4916	9885	8952	2073	2299
AP2B1	No	No	No	No	No	Yes	No	No	No	1682	10994	1527	1661	2966	6619	2745	3061	989	11100	894	949	1192	1159	898	681	2976	4302
TJP1	No	No	No	Yes	Yes	No	Yes	No	No	1683	5197	1681	1695	1525	2105	1863	1724	2015	7436	1688	1833	2827	6821	1170	5857	7110	6804
NCF1	No	No	No	No	Yes	No	No	No	No	1684	2591	1924	1732	2172	8736	2427	2147	1413	1298	1577	1562	576	837	1919	1613	532	1257
HLA-DRB1	No	No	No	No	Yes	No	No	No	No	1685	753	2113	1734	2153	229	4608	2714	1431	18081	880	931	8121	5348	4670	2199	11346	13068
USP16	No	No	No	No	No	Yes	No	Yes	No	1686	12421	1382	1656	781	10286	473	663	3530	10877	4201	3582	1347	2158	607	1551	4903	4214
TAF15	No	No	No	Yes	Yes	No	No	No	No	1687	1306	2038	1747	2451	525	4276	2958	1246	9831	895	1097	2089	2978	3895	3088	1393	3094
ITGB2	No	No	No	No	No	Yes	No	No	No	1688	5118	1621	1696	2774	5308	2344	2605	1067	3925	1211	1129	307	103	703	122	868	3236
RPS6	No	No	No	No	No	Yes	No	No	No	1689	17783	1647	1575	3114	17370	3857	2832	934	17399	627	890	4895	5425	4286	4268	5007	6295
RPS3A	No	No	No	No	No	Yes	No	No	No	1690	12739	1673	1607	3534	5040	4110	3311	783	17167	584	778	269	68	96	26	5699	7952
PPT1	No	No	No	No	Yes	No	No	No	No	1691	427	2122	1774	5769	16303	5219	5367	386	115	748	583	8140	6027	8214	8227	6898	3735
BUB3	No	No	No	No	No	Yes	No	Yes	No	1692	5858	1716	1713	2373	13911	2505	2420	1292	3074	1248	1392	1047	1148	2459	2221	891	1235
NFE2L1	No	No	No	No	No	Yes	No	No	No	1693	11307	1524	1618	3496	6586	3694	3271	796	11681	558	769	4345	8279	7496	9651	2442	5827
MGST1	No	No	No	No	Yes	No	No	No	No	1694	998	2008	1729	4320	13503	4601	4312	598	373	773	744	2756	2216	1128	1248	7137	5468
JMY	No	No	No	No	No	Yes	No	No	No	1695	4586	1703	1692	1275	8194	1362	1325	2378	2726	2374	2324	1555	4362	2145	3376	1752	5332
G3BP1	No	No	Yes	No	Yes	No	No	No	No	1696	4641	1750	1740	2182	6064	1957	2133	1426	3196	1714	1599	8428	8529	9992	11993	6119	4940
SHANK3	No	No	No	No	No	Yes	Yes	No	No	1697	10626	1820	1703	1931	13412	1976	1813	1591	7536	1796	1698	1538	6491	204	2468	15219	16076
RPSA	No	No	No	No	No	Yes	No	No	No	1698	14732	1652	1645	5782	16341	7265	5516	391	11636	243	417	700	953	1986	3272	700	632
ATP1A1	No	No	No	No	No	No	No	No	No	1699	7097	1707	1690	4839	10147	5541	4927	508	4555	394	521	873	1972	203	1111	7996	5170
GRIN2A	No	No	No	No	No	No	No	No	No	1700	11655	1794	1685	3985	9036	4061	3797	682	10406	708	729	3270	3722	2359	2871	4583	4813
BTG2	No	No	No	Yes	Yes	No	No	No	No	1701	5929	1888	1687	4934	8485	5343	4664	494	3810	523	549	1833	3104	9238	9321	437	972
CHP1	No	No	No	No	No	Yes	No	No	No	1702	17842	1512	1573	2423	17852	2462	2096	1277	17250	1008	1231	149	121	323	555	988	896
NCAPG2	No	No	Yes	No	Yes	No	No	Yes	No	1703	9374	1571	1688	986	3507	1089	1062	2945	12754	2599	2738	4100	2832	2175	1131	7245	8728
ARL3	No	No	No	No	No	Yes	No	No	No	1704	14129	1611	1674	1477	13123	1413	1360	2113	12156	2107	2182	6709	7143	5062	6175	7605	7060
HBEGF	No	No	No	No	Yes	No	No	No	No	1705	1317	2110	1808	2583	7692	2402	2540	1193	636	1885	1510	1890	611	1362	594	3434	2567
GPI	No	No	No	No	No	Yes	No	No	No	1706	7446	1531	1671	6395	8018	6134	6078	323	5313	267	329	1606	1769	4846	2869	752	1580
WNT2	No	No	No	No	No	Yes	No	No	No	1707	9073	1969	1739	3546	12249	3582	3430	793	6118	1041	947	11141	11194	11226	10200	9451	10130
RNPS1	No	No	No	No	No	Yes	No	No	No	1708	6419	1609	1672	7698	15715	7875	7516	255	3327	192	282	671	575	397	204	3356	6355
PKM	No	No	No	No	No	Yes	No	No	No	1709	11983	1612	1606	6753	6128	7596	6465	302	13492	216	286	2062	1824	11690	12109	405	298
LEMD3	No	No	No	No	No	Yes	No	No	No	1710	1028	1919	1773	1123	7122	970	1117	2655	496	3883	2836	4229	3224	1483	955	10706	12638
MKKS	No	No	No	No	No	Yes	No	No	No	1711	17414	1403	1586	1551	15878	1020	1249	2034	17277	2347	1953	667	289	234	61	5264	9909
NOG	No	No	No	No	No	Yes	No	No	No	1712	5838	1867	1723	3760	13864	3581	3402	739	3060	927	844	2621	6248	1702	8773	4416	3737
STAT4	No	No	No	No	No	Yes	No	No	No	1713	3123	1975	1762	1778	1740	2253	2033	1765	4591	1767	1856	5134	6695	3556	4280	6581	9414
KLF2	No	No	No	No	No	Yes	No	No	No	1714	6648	1828	1768	1558	9676	1411	1473	2017	4208	2556	2228	2688	2685	1285	1290	6045	6971
PHGDH	No	No	No	No	Yes	No	No	No	No	1715	2601	2123	1770	822	1331	1485	1089	3459	4937	3095	3247	1861	2803	723	2627	6208	3317
EMD	No	No	No	No	No	Yes	No	No	No	1716	2706	1889	1738	4183	9475	4932	4362	647	1328	594	635	615	961	819	940	1452	2511
IL10	No	No	No	No	No	Yes	No	No	No	1717	7966	1541	1726	2752	16799	2022	2380	1119	4390	1347	1264	2822	3164	2351	2028	3708	5457
MKI67	No	No	Yes	No	Yes	No	Yes	No	No	1718	8384	1644	1701	769	3255	839	781	3670	10934	3395	3528	3226	5230	7689	7879	1389	2992
EFNB1	No	No	No	No	No	Yes	No	No	No	1719	4867	1789	1712	2852	13808	2348	2546	1075	2409	1429	1212	2662	2318	4267	4214	1862	1501
RPS14	No	No	No	No	No	Yes	No	No	No	1720	8205	1793	1657	3263	6385	4512	3240	912	6857	603	817	7980	7670	5666	7398	9265	6547
CENPA	No	No	No	No	No	Yes	No	Yes	No	1721	10206	1737	1730	1624	12508	1632	1588	1947	7237	2073	2073	2148	1492	3693	2007	1578	1914
KIF23	No	No	No	No	Yes	No	No	No	No	1722	1157	1871	1764	2021	10949	1867	1818	1559	473	2023	1822	2396	1907	2427	1364	2873	4029
CEP57	No	No	No	No	No	Yes	No	No	No	1723	13061	1525	1689	705	8963	612	670	3917	12706	4081	3808	1108	1703	1710	2923	1366	1466
PLA2G1B	No	No	No	No	No	Yes	No	No	No	1724	15924	1602	1585	2700	16618	2316	2350	1146	13458	1206	1113	2992	4246	8480	10350	1104	1538
PSME1	No	No	No	No	No	Yes	No	No	No	1725	4211	1686	1707	4789	1142	7278	5250	541	11731	256	377	4365	3714	5437	3397	3267	3947
GABPA	No	No	No	No	No	Yes	No	No	No	1726	14471	1437	1699	570	14242	365	448	4614	12142	5306	4688	2898	2014	4289	2948	2123	1814
PSMD3	No	No	No	No	No	Yes	No	No	No	1727	2173	1808	1741	4258	11300	3900	4076	637	950	767	702	7786	10419	7513	9779	6907	9237
ERBB2IP	No	No	Yes	No	Yes	No	No	No	No	1728	1366	1881	1783	1075	940	1342	1293	2829	4213	2810	2821	1222	1046	1590	901	1740	2921
IL4	No	No	No	No	No	Yes	No	No	No	1729	9313	1802	1659	2442	6338	2377	2390	1299	8557	1424	1151	432	652	5181	9342	89	74
CCL3	No	No	No	No	No	Yes	No	No	No	1730	8385	1533	1663	2445	13948	2139	2361	1297	5138	1256	1317	916	767	975	1257	1916	1503
LIN28A	No	No	No	No	No	Yes	No	No	No	1731	15377	1431	1608	1129	11404	800	923	2700	15429	2945	2658	2729	4686	4028	4374	2070	4577
SOX8	No	No	No	No	No	Yes	No	No	No	1732	15796	1626	1678	2548	16375	2120	2330	1259	13329	1378	1330	874	247	2180	516	792	1421
IHH	No	No	No	No	No	Yes	No	No	No	1733	18260	1601	1605	2218	18012	2042	1960	1443	18193	1403	1402	3704	3696	1622	2014	7959	7232
CBFA2T2	No	No	No	No	No	Yes	No	No	No	1734	4659	1809	1735	827	8687	756	777	3504	2713	4276	3458	6832	5911	6176	4660	6545	6665
DNAJB6	No	No	No	No	No	Yes	No	No	No	1735	12796	1504	1648	3309	8173	3247	2876	914	12847	668	933	480	3069	80	1378	11242	8140
ATP2B2	No	No	No	No	No	Yes	No	No	No	1736	12208	1775	1708	1890	7011	1904	1708	1686	12917	1813	1776	3133	2003	3422	3411	3070	1515
NR6A1	No	No	No	Yes	Yes	No	No	No	No	1737	1786	2316	1813	1494	794	3013	1979	2164	6937	1763	1905	1316	815	1801	1283	1683	1558
PPP2R5C	No	No	No	No	Yes	No	No	No	No	1738	1250	2158	1855	3233	1289	4933	3877	951	2336	847	917	523	1488	1018	3098	997	1163
MED13	No	No	Yes	No	Yes	No	Yes	No	No	1739	2845	1660	1803	717	4401	509	650	3894	2075	5112	4104	3232	3376	7201	8537	1505	1231
ZNF281	No	No	No	No	No	Yes	No	No	No	1740	11013	1349	1679	1235	8782	817	1053	2539	9561	2661	2558	930	606	2191	1819	871	801
KANK1	No	No	No	Yes	Yes	No	No	No	No	1741	12724	1456	1639	2094	14020	1586	1806	1535	9788	1596	1484	3308	4002	13155	12879	839	1088
FGF7	No	No	No	No	No	Yes	No	No	No	1742	6429	1756	1709	3453	12667	3120	3258	871	3635	984	915	8504	9447	13374	7055	4638	10599
TICAM1	No	No	Yes	No	Yes	No	No	No	No	1743	15879	1461	1603	2033	13358	1776	1761	1581	15125	1425	1535	8380	6596	6411	4387	9043	8871
PLK3	No	No	No	No	No	Yes	No	No	No	1744	14587	1624	1697	1267	10387	1168	1233	2487	14514	2504	2348	4055	3929	4077	3470	3842	4288
RPA3	No	No	No	No	No	Yes	No	Yes	No	1745	10486	1670	1702	825	3845	933	876	3555	14685	3205	3270	1356	2219	519	908	5596	7598
KIF16B	No	No	No	No	Yes	No	No	No	No	1746	2745	2018	1775	1125	5101	1205	1176	2751	1813	3362	2840	6974	5501	10836	9729	3994	2662
S1PR1	No	No	No	No	No	Yes	No	No	No	1747	17202	1726	1718	3080	16964	2788	2875	1031	16122	1106	1110	867	1087	460	1278	3745	2118
NEK1	No	No	Yes	No	Yes	No	No	No	No	1748	11474	1578	1719	982	4607	1061	1036	3085	15293	2672	2909	6317	5336	12172	5665	3004	4449
MAP1S	No	No	No	No	No	Yes	No	No	No	1749	7133	1418	1716	984	8423	527	767	3084	4923	4070	3135	4188	3938	3207	4151	5122	3496
SRGAP2	No	No	No	No	No	Yes	No	No	No	1750	13159	1730	1715	1262	9728	1082	968	2505	12331	2985	2588	11895	11203	13062	10434	9326	9893
SRSF5	No	No	No	No	No	Yes	No	No	No	1751	3827	1914	1791	3614	1680	6401	4182	824	6164	417	660	2298	2354	1559	2439	3987	2812
PDE1B	No	No	No	No	Yes	No	No	No	No	1752	3904	2093	1814	1522	3849	2155	1734	2150	3316	2102	2162	4253	3170	1645	899	9827	13007
STUB1	No	No	No	No	No	Yes	No	No	No	1753	11125	1526	1652	4761	10926	5071	4471	567	8851	354	557	9998	8482	7458	6795	10964	8812
RAPGEF3	No	No	No	No	No	Yes	No	No	No	1754	7412	1656	1733	1773	2868	1909	1852	1866	9557	1605	1843	8249	5520	5907	2875	9429	10321
HPGD	No	No	No	Yes	Yes	No	No	No	No	1755	13385	1690	1682	2679	5996	3063	2710	1207	16843	933	1035	9170	13792	14591	17171	4938	9181
IWS1	No	No	Yes	No	Yes	No	No	Yes	No	1756	30	3207	1912	157	33	787	322	12530	15106	11338	11865	2790	3595	6444	10790	1297	1072
KIF2C	No	No	No	No	No	Yes	No	No	No	1757	4541	1770	1781	1249	14273	812	985	2551	2164	3931	2877	1483	1846	1793	1634	1977	3179
BLZF1	No	No	No	No	Yes	No	No	No	No	1758	698	2083	1848	858	5180	824	928	3493	401	4992	3705	1330	2176	1805	2215	1700	2835
CAPRIN2	No	No	No	No	Yes	No	No	No	No	1759	249	2609	1882	1220	1414	1947	1557	2619	498	3435	2803	9668	10157	8128	9466	9535	9042
CORO1A	No	No	No	Yes	Yes	No	No	No	No	1760	15487	1653	1710	2645	12569	2646	2609	1232	14838	1085	1116	1182	985	9911	9343	185	148
ARAF	No	No	Yes	No	Yes	No	No	No	No	1761	1965	2090	1854	2073	907	3043	2573	1579	6477	1434	1426	6878	6976	9166	8009	4576	5052
ARID4B	No	No	No	Yes	Yes	No	No	Yes	No	1762	1241	1596	1780	340	909	239	346	6760	3950	8236	6720	7687	4387	4955	2090	9764	9418
PLEKHA1	No	No	No	No	No	Yes	No	No	No	1763	6002	1725	1795	1282	1852	1712	1525	2516	10486	1927	2202	796	531	10748	12695	77	30
HNRNPL	No	No	No	No	No	Yes	No	No	No	1764	7991	1561	1736	9262	7242	9243	9106	206	6220	149	197	1441	903	8986	14666	307	55
ORC2	No	No	No	Yes	Yes	No	No	No	No	1765	8748	1608	1752	847	2926	1036	960	3546	12930	2794	3179	5335	4836	1962	2022	12292	11725
EIF2S2	No	No	Yes	No	Yes	No	No	No	No	1766	1986	2119	1862	2312	9407	2140	2193	1439	923	2163	1689	2123	2159	2448	2499	2380	2390
GFI1B	No	No	No	No	Yes	No	No	Yes	No	1767	4188	1753	1785	1566	11119	1531	1475	2122	2157	2217	2345	6545	6107	8705	7418	4392	4280
AKAP6	No	No	No	No	No	Yes	Yes	No	No	1768	15142	1759	1750	1817	13578	1575	1591	1853	13669	2182	1944	3861	3057	2555	1522	5598	7317
UBE2E1	No	No	No	No	No	Yes	No	Yes	No	1769	4431	2020	1820	4153	1808	6622	4815	706	6904	449	589	1223	840	2934	2300	928	821
HNRNPA3	No	No	No	No	No	Yes	No	No	No	1770	1435	1906	1835	5683	650	7107	6304	441	7827	352	425	3983	3350	8425	9414	1866	1085
TRIM16	No	No	No	No	No	Yes	No	Yes	No	1771	8457	1700	1784	870	3411	1057	1029	3479	10707	2972	3188	3437	3284	5006	3187	2378	3470
FST	No	No	No	No	No	Yes	No	No	No	1772	10945	1702	1748	2098	9202	2000	2102	1571	9291	1586	1536	14529	9714	14998	12068	12677	6450
HEYL	No	No	No	No	No	Yes	No	No	No	1773	7401	1667	1756	1876	8465	1559	1649	1774	5145	2005	1912	4825	2993	4078	4333	5156	2112
HIP1	No	No	No	No	No	Yes	No	No	No	1774	6168	1688	1751	1843	6756	1696	1699	1819	4422	1897	1834	923	796	5742	8569	240	117
SAFB	No	No	No	Yes	Yes	No	No	Yes	No	1775	5700	1549	1753	731	2169	738	813	3980	8223	3499	3714	2047	1985	11705	11980	397	352
IRAK4	No	No	No	No	No	Yes	No	No	No	1776	11243	1274	1693	1291	14246	788	1109	2517	8062	2565	2496	1334	1232	1046	1259	2939	2494
COL1A2	No	No	No	No	Yes	No	No	No	No	1777	3752	2043	1841	4178	6752	4658	4317	710	2339	796	785	2130	2987	11220	15510	458	542
SLC9A1	No	No	No	No	Yes	No	No	No	No	1778	7122	1755	1772	1610	3284	1714	1683	2072	8214	1989	2011	2124	1708	2223	1026	2619	4595
SUPV3L1	No	No	No	No	No	Yes	No	Yes	No	1779	9683	1682	1779	452	6788	432	497	5506	8821	5700	5464	2237	1144	1240	423	4778	6861
TGFA	No	No	No	No	Yes	No	No	No	No	1780	467	1863	1838	3246	17620	1861	2780	995	124	2014	1232	713	483	3341	3542	371	244
MAP7	No	No	No	Yes	Yes	No	No	No	No	1781	1221	1952	1850	1232	1007	1783	1566	2647	3324	2291	2529	5814	6630	7958	8644	3810	4254
PNPT1	No	No	No	No	No	Yes	No	No	No	1782	4264	1804	1793	1092	6785	1087	1125	2947	2702	3163	2919	1792	4288	1015	4828	4225	3463
MCL1	No	Yes	No	No	Yes	No	No	No	No	1783	3728	1831	1769	7774	14493	7538	7246	274	1677	294	320	858	600	1398	1352	1251	1083
CLN3	No	No	No	No	No	Yes	No	No	No	1784	12431	1677	1760	2119	9619	1772	1939	1587	11213	1755	1643	584	779	318	433	3446	4429
UPF2	No	No	No	Yes	Yes	No	No	No	No	1785	1626	2002	1837	711	3759	717	783	4107	1166	5178	4284	6074	5031	8885	9340	3750	2308
MTPN	No	No	No	No	No	Yes	No	No	No	1786	2570	2082	1828	2063	1390	2828	2334	1630	4653	1550	1547	1917	1507	8103	10670	544	255
SMURF1	No	No	Yes	No	Yes	No	No	No	No	1787	6279	1709	1787	1151	5102	923	1128	2816	5183	3326	2804	1020	786	2395	2164	885	825
NTF3	No	No	No	No	No	Yes	No	No	No	1788	16085	1731	1761	4104	14287	3609	3716	732	15018	770	784	3022	3126	4174	3557	2321	2845
WNT10B	No	No	No	No	No	Yes	No	No	No	1789	13865	1722	1706	2720	9262	2714	2437	1226	14056	1144	1211	2093	1004	524	203	9501	11184
PHF21A	No	No	No	No	No	Yes	No	Yes	No	1790	11657	1258	1743	492	5506	271	429	5293	13799	5519	5206	3718	1959	2313	946	5812	5978
SON	No	No	No	No	No	Yes	Yes	No	No	1791	11448	1582	1754	2472	11278	2162	2336	1372	9127	1292	1385	1266	1849	14684	16135	112	200
GTF2H1	No	No	Yes	No	Yes	No	No	No	No	1792	5350	1603	1792	652	1951	567	689	4441	8267	4525	4389	2181	1173	11983	12483	436	131
RECQL5	No	No	No	No	No	Yes	No	No	No	1793	3120	1693	1801	1061	6344	892	898	3039	1876	3385	3137	843	778	747	1010	2347	1875
WAS	No	No	Yes	No	Yes	No	No	No	No	1794	12963	1764	1759	2225	6944	1742	2220	1523	14594	1975	1440	1834	1418	1043	658	4245	5708
PLG	No	No	No	No	No	Yes	No	No	No	1795	9647	1935	1782	2099	11427	2386	2070	1621	6912	1608	1683	3098	3627	5511	6804	1822	1767
WNT7A	No	No	No	No	No	Yes	No	No	No	1796	3864	2190	1812	2776	8979	3173	2787	1214	2133	1491	1318	7916	6019	9150	7109	5924	4341
EPHA1	No	No	No	Yes	Yes	No	No	No	No	1797	9639	1893	1809	3025	12010	2787	2962	1114	6745	1318	1215	4930	4209	3410	2351	6408	7603
PSMD6	No	No	No	No	Yes	No	No	No	No	1798	1483	2283	1906	3563	1254	5829	4261	893	2869	763	808	2857	3241	4054	3555	2187	2998
EPB41L3	No	No	Yes	No	Yes	No	No	No	No	1799	6450	1826	1827	1684	4591	1981	1904	2052	5707	1800	1954	9004	10319	5054	6802	12764	13105
TRA2B	No	No	No	No	Yes	No	No	No	No	1800	444	2313	1878	5275	13534	5244	5319	522	142	924	641	976	872	8239	6303	166	211
FABP4	No	No	No	No	No	Yes	No	No	No	1801	6327	1833	1796	3696	10997	3405	3454	856	3752	951	928	4409	3371	13255	13277	1377	777
MAP3K3	No	No	Yes	No	Yes	No	No	No	No	1802	2736	1797	1842	1699	10446	1288	1631	2041	1286	2714	2208	8305	7419	11723	7275	5112	6293
ATF5	No	No	No	No	No	Yes	No	No	No	1803	4775	1872	1794	900	4276	988	930	3470	4005	3651	3479	1007	865	1359	1547	1557	1355
FASN	No	No	No	No	No	Yes	Yes	No	No	1804	5254	1732	1797	1669	1988	1698	1722	2064	7993	1970	2085	4303	4069	6881	5589	2612	2712
RAD18	No	No	No	No	No	Yes	No	No	No	1805	3106	1922	1846	727	2362	835	797	4105	3518	4339	4310	11926	10036	15767	15556	7811	5319
UBE2L3	No	No	No	No	No	Yes	No	No	No	1806	14701	1536	1717	4641	12283	4459	4295	629	13495	441	627	1821	1759	1965	2130	2338	2142
ADM	No	No	No	No	No	Yes	No	No	No	1807	15527	1395	1704	3394	15365	2863	3085	970	13442	680	948	2153	1961	1701	2257	3355	2378
CRY2	No	No	No	No	No	Yes	No	No	No	1808	14261	1397	1731	1168	10115	739	922	2830	14149	3008	2831	536	458	1695	1436	574	797
CCNK	No	No	No	No	No	Yes	No	No	No	1809	6577	1708	1790	720	1820	820	814	4139	12463	3669	3894	3476	3465	1501	1749	7697	7594
SPAST	No	No	No	No	No	Yes	No	No	No	1810	12682	1744	1757	1258	6529	1349	1256	2659	14446	2487	2561	1300	398	445	90	6378	9438
AQP2	No	No	No	No	Yes	No	No	No	No	1811	246	2786	1975	2413	1067	4134	3056	1427	747	1816	1452	2067	1773	3023	2844	1798	1599
MLF1	No	No	No	Yes	Yes	No	No	No	No	1812	1136	2284	1826	679	540	1164	759	4376	7841	4306	4098	2413	2700	1816	1968	3720	4415
SPTBN4	No	No	No	No	No	Yes	Yes	No	No	1813	3642	1901	1843	1307	4654	1366	1334	2569	2693	2797	2695	3157	1872	1682	571	6021	9412
MYO9B	No	No	No	No	No	Yes	Yes	No	No	1814	2020	2125	1860	857	6140	1031	909	3657	1165	4325	3660	1246	1570	977	552	2891	7679
ANXA2	No	No	No	Yes	Yes	No	No	No	No	1815	13510	1663	1698	4547	18248	4723	4132	661	9462	474	631	4034	5650	5201	8684	3031	3131
ORC1	No	No	No	No	No	Yes	No	No	No	1816	10411	1870	1789	1653	7193	1994	1729	2101	9608	1869	2060	5428	3221	3303	1075	7842	11248
MCM5	No	No	No	No	No	Yes	No	No	No	1817	9664	1715	1811	1124	6221	1140	1169	2930	9158	2786	2731	5700	5085	10012	6598	2985	3377
ELK4	No	No	No	No	No	Yes	No	Yes	No	1818	11493	1645	1767	1579	14534	1135	1463	2206	8254	2662	2092	1733	1015	3096	2728	1342	834
MAPK12	No	No	No	No	No	Yes	No	No	No	1819	12293	1784	1737	1869	5172	2117	1808	1876	15882	1611	1552	1288	873	1911	1793	1546	1137
SDC2	No	No	No	No	No	Yes	No	No	No	1820	4262	2071	1888	6286	7870	5935	6104	404	2534	577	550	1301	2995	10585	10123	200	855
MAFG	No	No	No	Yes	Yes	No	No	No	No	1821	12287	1414	1744	1544	6292	1039	1229	2271	13926	2327	2285	1907	2551	912	2202	5027	3586
KHSRP	No	No	No	No	Yes	No	No	No	No	1822	1413	1955	1954	3026	905	5104	3794	1141	4533	625	894	878	1626	643	1972	2795	2140
BBS2	No	No	No	No	No	Yes	No	No	No	1823	6285	1912	1829	1982	7909	1960	2012	1773	4234	2003	1803	2344	2385	8407	8639	740	701
SPRED1	No	No	No	No	Yes	No	No	No	No	1824	141	2769	1985	1036	160	2530	1603	3170	7568	2934	2903	1520	2244	2400	2628	1532	2420
THOC5	No	No	No	Yes	Yes	No	No	No	No	1825	5422	1761	1856	450	3636	508	554	5728	5177	5582	5560	1543	7546	5980	7949	565	5885
TNP1	No	No	No	No	No	Yes	No	Yes	No	1826	9047	2076	1798	2382	15383	3185	2304	1472	5578	1353	1530	9587	8572	8600	6822	8894	8947
CANX	No	No	No	No	No	Yes	No	No	No	1827	7875	1823	1807	7626	8354	7616	7299	303	5697	283	333	340	74	196	49	3229	5109
NMT1	No	No	No	No	No	Yes	No	No	No	1828	5857	1931	1818	1335	10159	1463	1402	2574	3484	2698	2605	1880	3258	823	1017	5481	11958
PHF2	No	No	No	No	No	Yes	No	Yes	No	1829	13646	1335	1771	425	7901	240	354	5945	14933	6328	5831	3257	1974	3276	1922	3313	2909
BRE	No	No	No	No	Yes	No	No	Yes	No	1830	35	2982	2029	744	39	2522	1304	4124	14276	3345	3625	3250	2758	10734	12012	1001	624
PKP4	No	No	No	No	Yes	No	No	No	No	1831	3610	1842	1873	1587	1285	1929	1867	2227	7806	1903	2105	2238	3268	5911	5342	1003	1945
ACTN1	No	No	No	No	No	Yes	No	No	No	1832	16393	1642	1788	4792	16336	4875	4588	625	14497	437	678	2101	2349	6919	6771	771	895
CDC16	No	No	No	No	No	Yes	No	No	No	1833	1781	2347	1934	1546	1056	2628	1987	2284	4577	2105	2090	805	881	7871	9647	129	111
RBBP6	No	No	No	Yes	Yes	No	Yes	No	No	1834	1391	1837	1889	397	754	534	609	6200	5742	5709	5857	7163	5293	5371	3798	8098	6791
IDE	No	No	No	No	No	Yes	No	No	No	1835	11520	1595	1810	1142	8050	1097	1118	2951	10817	2628	2863	1364	1665	1459	1217	2162	3731
SERPINE1	No	No	No	No	No	Yes	No	No	No	1836	8400	1890	1823	3142	5004	2924	3088	1111	8161	1254	1098	508	448	718	322	1375	3497
SPP1	No	No	No	No	No	Yes	No	No	No	1837	13432	1723	1765	2139	6435	2188	2114	1663	16326	1451	1523	1588	1080	13557	15539	202	76
RBM15	No	No	No	No	Yes	No	No	No	No	1838	4142	1846	1859	854	1015	1141	1002	3768	14717	3130	3454	5351	3316	3090	1038	8144	12052
SFMBT1	No	No	No	No	No	Yes	No	Yes	No	1839	2836	2046	1896	588	2799	826	709	5001	2732	4791	5033	666	433	300	205	4171	4920
ARID5A	No	No	No	No	No	Yes	No	Yes	No	1840	17810	1206	1727	663	16329	276	480	4579	17874	5059	4532	715	643	820	1326	1785	1184
FGF4	No	No	No	Yes	Yes	No	No	No	No	1841	1468	2134	1872	1674	15162	1620	1424	2147	544	2922	2331	1537	4508	1000	2835	3584	6905
POLR2B	No	No	No	Yes	Yes	No	No	No	No	1842	3862	1960	1910	1645	6984	1561	1717	2195	2394	2614	2304	2985	8223	3349	9756	2868	5675
PCM1	No	No	Yes	No	Yes	No	Yes	No	No	1843	11021	1714	1777	1344	5969	1123	1190	2600	11761	2827	2535	2625	1968	10858	10455	683	400
CLIC4	No	No	No	No	No	Yes	No	No	No	1844	7992	1815	1834	4558	6007	4699	4642	690	6747	583	680	4260	3313	5129	5701	3315	1850
GNA12	No	No	No	Yes	Yes	No	No	No	No	1845	8870	1659	1778	3479	11068	2880	3247	986	6149	967	1003	1859	976	838	499	5306	4759
TUBA4A	No	No	No	No	No	Yes	No	No	No	1846	16580	1717	1806	2468	13918	2411	2374	1454	16321	1299	1469	2092	2181	1519	2861	3599	2107
EGLN2	No	No	No	No	No	Yes	No	No	No	1847	1074	2276	1945	1661	609	2381	2078	2191	6035	2188	2168	3597	5706	9683	11002	1306	2526
TUBB	No	No	No	No	No	Yes	No	No	No	1848	14861	1825	1755	3277	15684	3146	2829	1073	12134	1047	1103	4973	5612	5056	5339	4368	5269
NEDD8	No	No	No	No	No	Yes	No	No	No	1849	7800	1953	1890	7715	14015	8345	7761	312	4602	301	403	860	493	359	254	4647	4479
SERPINE2	No	No	No	No	No	Yes	No	No	No	1850	9655	1976	1857	2697	11766	2953	2771	1332	6839	1337	1352	6835	4386	5074	1916	7864	10446
PIKFYVE	No	No	No	No	No	Yes	Yes	No	No	1851	1724	2140	1901	1082	2231	1297	1239	3176	1869	3565	3166	3056	2409	3012	2814	3269	2506
LRP1	No	No	No	No	No	Yes	Yes	No	No	1852	4595	1864	1894	2249	4704	1951	2117	1615	3633	1918	1767	4913	6835	5690	6987	3823	5586
USP33	No	No	No	No	No	Yes	No	No	No	1853	2202	1946	1899	1299	4663	1317	1448	2715	1483	3009	2771	459	722	886	1078	1002	1661
GTF2H2	No	No	No	No	No	Yes	No	No	No	1854	19352	1897	1879	2526	18736	2502	2470	1450	19352	1477	1596	4198	2462	3176	1520	5170	5232
ASCC3	No	No	No	No	Yes	No	Yes	No	No	1855	1238	2222	1967	586	1759	823	776	5111	1638	5552	5123	1830	2651	4528	7829	976	918
TLK2	No	No	No	No	No	Yes	No	Yes	No	1856	3984	1643	1895	664	9512	278	419	4667	2151	7591	4977	3507	2654	5632	4473	2149	1701
AKR1C3	No	No	No	Yes	Yes	No	No	No	No	1857	16463	1646	1776	3658	13109	3400	3210	944	16495	761	972	4918	4582	4543	4027	4762	4751
SYNCRIP	No	No	No	No	No	Yes	No	No	No	1858	3244	1963	1900	2649	8163	2915	2833	1376	1759	1342	1434	3737	2367	12326	8709	1105	686
LPXN	No	No	No	No	No	Yes	No	No	No	1859	9702	1796	1868	1752	4470	1832	1855	2094	11318	1919	2017	2915	3093	3746	3642	2502	2737
CNR1	No	No	No	No	No	Yes	No	No	No	1860	17554	1934	1800	3624	15230	3899	3433	956	17903	886	959	2608	1182	2900	1171	2713	2572
MERTK	No	No	No	Yes	Yes	No	No	No	No	1861	12460	1736	1816	2904	8973	2584	2737	1260	11637	1220	1262	2069	931	565	206	8834	10054
REV3L	No	No	No	Yes	Yes	No	Yes	No	No	1862	4784	1591	1867	552	4618	445	581	5281	3857	5234	5221	6122	6276	3979	4018	8104	8905
ESRRG	No	No	No	No	No	Yes	No	No	No	1863	2459	2013	1907	1559	3379	1635	1689	2320	2049	2630	2421	6763	6488	7593	7199	5293	4961
SRI	No	No	No	No	No	Yes	No	No	No	1864	7617	2021	1869	4583	14408	4516	4051	709	4389	814	821	3959	2937	4841	3354	3123	2702
HOXA9	No	No	No	No	No	Yes	No	No	No	1865	12740	1394	1819	1694	5892	1250	1494	2193	15539	1876	2171	7483	6212	3917	3102	11695	11703
AES	No	No	No	No	No	Yes	No	No	No	1866	8244	1785	1844	5190	5107	6576	4990	595	7814	337	657	1598	1184	1922	1959	2049	1491
UPF3B	No	No	No	Yes	Yes	No	No	No	No	1867	37	3041	2037	709	32	2397	1149	4450	15728	3640	3963	4180	4414	6498	4389	2620	4094
RAG1	No	No	Yes	No	Yes	No	No	Yes	No	1868	10426	1885	1876	1727	12439	1889	1642	2138	7514	2037	2234	3271	5898	2695	6604	4024	4523
EPHB4	No	No	No	Yes	Yes	No	No	No	No	1869	4577	1947	1916	2965	6258	2567	2914	1224	3101	1517	1346	2268	2120	4518	5156	1335	1034
KRT18	No	No	No	No	No	Yes	No	No	No	1870	13871	1680	1745	3576	12050	3176	3164	977	12214	870	911	2126	4006	5532	12882	991	1091
TRIM21	No	No	No	No	No	Yes	No	No	No	1871	17362	1593	1804	1138	16359	932	997	3073	16904	3012	3074	929	626	511	292	3539	5157
TENM1	No	No	No	No	No	Yes	Yes	No	No	1872	4177	1933	1865	2046	5478	2187	2106	1808	2949	1760	1805	7663	5527	3899	2213	12198	13881
TTK	No	No	Yes	No	Yes	No	No	No	No	1873	914	2171	1986	1404	629	2380	1910	2566	4980	2020	2268	1824	2209	1993	1981	2301	3292
ERF	No	No	No	Yes	Yes	No	No	No	No	1874	11545	1757	1861	952	12843	757	896	3557	8760	4121	3681	4295	3348	9542	8097	1872	1284
CUL4B	No	No	Yes	No	Yes	No	No	No	No	1875	8056	1760	1851	710	2415	746	788	4470	13283	4168	4129	992	727	3461	2926	556	539
RHEB	No	No	Yes	No	Yes	No	No	No	No	1876	2033	2759	1996	5856	1798	8528	6466	495	2746	728	572	110	54	1149	723	146	432
MDFIC	No	No	No	No	Yes	No	No	No	No	1877	2641	2426	1905	662	1156	1254	811	4722	6100	4514	4660	383	1168	1449	5556	474	414
HK2	No	No	No	Yes	Yes	No	No	No	No	1878	1695	2129	1948	2231	7578	2305	2395	1657	853	1986	1827	4218	4081	10414	10056	1661	1481
GCK	No	No	No	No	No	Yes	No	No	No	1879	5137	2061	1874	2505	13768	2410	2240	1483	2588	1782	1590	1959	1929	2240	1815	2263	3012
E2F6	No	No	No	Yes	Yes	No	No	No	No	1880	3929	2184	1917	934	1522	1372	1130	3634	7062	3509	3382	1149	593	1337	419	1886	3553
DLX5	No	No	No	No	No	Yes	No	No	No	1881	15477	1799	1825	3680	15188	3078	3134	957	13431	1050	1006	5984	8824	9213	9886	3511	6483
QKI	No	No	Yes	No	Yes	No	No	No	No	1882	4179	1876	1908	1715	1184	2109	2039	2200	11010	1748	1859	2447	1608	4612	3606	1500	1058
PEX2	No	No	No	No	Yes	No	No	No	No	1883	407	2818	1970	1887	220	3839	2292	1995	10026	2004	1903	6585	5313	17207	15766	2237	1537
DCX	No	No	No	Yes	Yes	No	No	No	No	1884	1547	2305	1942	1932	6424	2206	2086	1942	829	2439	2042	1717	1334	13049	15904	236	107
GNA11	No	Yes	No	No	Yes	No	No	No	No	1885	7914	2034	1904	2500	6790	2694	2564	1494	6310	1563	1576	2086	1231	8003	11446	648	160
ARG1	No	No	No	No	No	Yes	No	No	No	1886	3402	2186	1958	1191	1286	2123	1598	3005	7186	2311	2724	4645	3065	6389	3581	3167	2717
OCRL	No	No	No	No	No	Yes	No	No	No	1887	13513	1836	1863	976	8356	1049	996	3495	14127	3317	3309	896	1378	137	354	12184	10341
PIK3R2	No	No	No	No	No	Yes	No	No	No	1888	6009	2027	1931	2828	7869	2192	2709	1312	3999	1941	1516	4943	7886	3010	6780	7234	7669
BRSK1	No	No	No	Yes	Yes	No	No	No	No	1889	780	2269	2022	1276	819	1912	1718	2847	2805	2758	2850	2781	2825	1581	2545	5203	3458
SMG6	No	No	No	No	No	Yes	No	Yes	No	1890	14019	1469	1832	445	9164	298	387	6111	14475	6241	5956	5902	5832	2282	2332	12817	14254
ACACA	No	No	No	No	No	Yes	Yes	No	No	1891	4270	1843	1915	1484	6130	1231	1382	2482	2843	2916	2702	7460	5322	9680	6565	5031	3745
EIF4G2	No	No	No	No	No	Yes	No	No	No	1892	10313	1790	1815	4160	6172	5898	4118	831	10255	403	707	1230	1505	2563	2205	1082	1737
TNK2	No	No	No	No	No	Yes	No	No	No	1893	12702	1613	1830	1311	10139	945	1092	2792	11353	3043	2830	2183	4252	2604	12540	2314	1272
JAG2	No	No	No	No	No	Yes	No	No	No	1894	14959	1801	1786	1954	17016	1913	1752	1928	11771	1837	1842	4636	4109	2627	1946	7455	9193
GDNF	No	No	No	No	No	Yes	No	No	No	1895	9680	2054	1941	4077	13375	3732	3756	852	6521	1080	1030	2284	1815	7319	7401	841	553
STMN1	No	No	No	No	No	Yes	No	No	No	1896	14540	1839	1821	4796	11855	5061	4615	692	13496	531	661	10749	9835	10992	8131	8936	9878
GLUL	No	No	No	No	No	Yes	No	No	No	1897	8187	1965	1875	5649	8698	6555	5552	545	5949	430	529	4958	3074	4285	1847	5133	5878
CEBPG	No	No	No	No	No	Yes	No	No	No	1898	7841	1724	1847	1096	3478	881	991	3237	9153	3521	3129	689	753	2809	7429	448	138
MAP3K2	No	No	No	No	No	Yes	No	No	No	1899	11973	1387	1839	902	6543	624	805	3791	12913	3468	3638	3482	3339	15022	16838	772	593
BRMS1	No	No	No	Yes	Yes	No	No	No	No	1900	517	3318	2004	345	320	1286	602	7444	7830	7522	6870	602	331	609	621	1930	1475
PLCE1	No	No	Yes	No	Yes	No	Yes	No	No	1901	7387	1983	1871	1523	4989	1593	1533	2443	6583	2615	2337	3084	1257	1762	627	5524	5169
BRD2	No	No	No	No	No	Yes	No	Yes	No	1902	7770	1767	1864	759	2343	765	787	4379	12803	4130	4137	1189	1904	10551	9213	175	445
PVRL2	No	No	No	No	No	Yes	No	No	No	1903	16672	1746	1817	3575	12525	3191	3358	1013	17301	937	994	1293	1187	8565	9212	264	201
RING1	No	No	No	No	No	Yes	No	Yes	No	1904	3523	2004	1977	1534	6937	1547	1491	2436	2123	2712	2720	616	537	1258	1216	943	1090
CNOT6	No	No	No	No	Yes	No	No	No	No	1905	1894	2437	1952	1060	1178	1716	1351	3352	4150	3458	3290	2370	3727	1828	1827	3585	8256
PTPN22	No	No	No	No	No	Yes	No	No	No	1906	6519	1857	1940	930	2147	1198	1123	3702	10208	2993	3540	988	693	1597	632	1275	2745
EPHA5	No	No	No	No	Yes	No	No	No	No	1907	1796	2164	1953	3584	3217	4088	3823	1014	1485	1114	1099	3605	6334	8629	6749	1496	5036
WWP1	No	No	No	No	Yes	No	No	No	No	1908	371	2410	2014	1118	290	1910	1552	3195	6701	3062	3022	3102	4955	743	1850	12419	13669
FZD2	No	No	No	No	No	Yes	No	No	No	1909	17357	2069	1845	3193	15701	3153	3015	1169	17241	1366	1196	4655	5129	7845	6693	2650	3375
RAB13	No	No	No	No	Yes	No	No	No	No	1910	771	2324	1959	7481	16308	6912	6898	358	258	629	495	3101	3968	2682	4099	3763	3597
ZDHHC17	No	No	No	Yes	Yes	No	No	No	No	1911	6163	2009	1932	1297	6482	1281	1246	2841	4514	3190	3050	4368	3039	2275	1419	7773	7728
MORF4L2	No	No	No	No	No	Yes	No	Yes	No	1912	18175	1581	1802	3566	17810	3528	3212	1028	18030	650	998	2014	1583	8750	11453	542	252
CSNK1A1	No	No	No	No	No	Yes	No	No	No	1913	1866	2266	1984	6402	1164	8809	7296	461	4126	402	388	4369	3576	2549	1853	6951	7530
PTBP1	No	No	No	No	No	Yes	No	No	No	1914	4711	1630	1929	5606	1324	7266	6030	566	10849	233	444	2969	3265	2159	1459	4287	8501
TAOK1	No	No	No	No	Yes	No	No	No	No	1915	122	2644	2061	660	105	1328	1014	4894	11938	5018	4728	5496	4340	5026	4533	5274	3809
TUBA1B	No	No	No	No	Yes	No	No	No	No	1916	548	2521	1978	7959	12844	8606	7960	321	194	548	437	9543	10108	7472	7998	9966	10619
DTL	No	No	No	No	No	Yes	No	No	No	1917	13496	1727	1858	1829	14289	1522	1451	2133	10768	2174	2179	1191	917	1177	1241	2272	1778
HMGN1	No	No	No	No	No	Yes	No	Yes	No	1918	10108	1877	1893	3669	4499	4765	3747	1007	12071	626	960	1422	2506	7347	7107	388	937
MXD1	No	No	No	No	No	Yes	No	No	No	1919	15405	1559	1831	2309	10437	1934	2108	1672	16155	1439	1603	291	365	1044	954	510	1018
CALCA	No	No	No	No	No	Yes	No	No	No	1920	9765	1674	1836	2943	7752	2612	2690	1314	8374	1127	1312	5142	2780	4944	2246	4686	3984
SGPL1	No	No	No	No	No	Yes	No	No	No	1921	4014	2089	1965	791	2063	956	910	4352	5372	4482	4103	10321	8040	5485	3692	15063	15458
WNK1	No	No	No	No	No	Yes	Yes	No	No	1922	9079	1735	1887	1121	9585	838	899	3257	6753	3687	3274	3283	2025	1987	715	5441	8406
TARDBP	No	No	No	No	No	Yes	No	No	No	1923	12144	1606	1877	3262	6780	3243	3053	1171	13019	775	1233	9236	8420	6139	5501	11207	11066
SKP1	No	No	No	No	No	Yes	No	Yes	No	1924	9014	2121	1947	4321	7214	5200	4210	822	7654	751	925	1709	3402	375	1670	10008	7821
USF2	No	No	No	No	No	Yes	No	No	No	1925	7748	1984	1955	4544	5176	4728	4201	770	6999	714	888	853	1118	348	394	4750	7291
DOT1L	No	No	Yes	No	Yes	No	Yes	Yes	No	1926	6587	1832	1928	647	1805	672	718	5028	12659	4823	4796	1217	1867	6605	7530	342	571
PYGO2	No	No	No	No	Yes	No	No	Yes	No	1927	2381	2124	1936	490	847	638	545	5987	9026	6289	5785	11724	12044	9262	9431	12336	12691
IGHMBP2	No	No	No	No	No	Yes	No	No	No	1928	2860	1929	1982	1704	11431	1329	1520	2307	1323	2947	2484	575	1063	485	1680	2282	1581
PAK3	No	No	No	No	No	Yes	No	No	No	1929	14675	1844	1884	1824	13702	1888	1695	2189	12697	1961	2161	2221	1993	10294	13922	537	288
ARHGDIA	No	No	No	No	No	Yes	No	No	No	1930	9384	1918	1891	6668	10680	7896	6700	443	6791	313	363	2135	2723	3735	3986	1537	1992
ELK3	No	No	No	No	No	Yes	No	No	No	1931	15549	1586	1849	1751	13168	1216	1560	2257	14626	2337	2238	7808	8601	9280	10877	5704	5552
POU1F1	No	No	No	No	No	Yes	No	No	No	1932	11788	2059	1933	2198	13505	1950	2154	1795	8818	2287	1875	2021	1245	2987	1461	1751	2154
ELP3	No	No	No	No	No	Yes	No	Yes	No	1933	11831	1741	1920	600	13925	499	564	5367	8739	5545	5366	785	496	2252	2364	682	454
ZC3H8	No	No	No	No	No	Yes	No	No	No	1934	4233	1911	1927	1172	1214	1264	1209	3189	10668	3017	3085	4954	3146	2257	1178	9573	9928
NUP133	No	No	No	Yes	Yes	No	No	No	No	1935	6348	1853	1919	770	5410	616	765	4499	5104	5278	4414	3150	2407	9389	9605	1101	635
RAC3	No	No	No	No	No	Yes	No	No	No	1936	7883	2003	1881	2589	7137	2457	2452	1516	6140	1662	1439	580	3199	65	798	16486	14738
PTH1R	No	No	No	No	No	Yes	No	No	No	1937	14950	1987	1885	2578	8441	2848	2628	1522	16976	1394	1343	2997	2938	2042	1563	4569	6558
PDE5A	No	No	No	No	No	Yes	No	No	No	1938	6790	2143	1956	2159	6730	2364	2324	1851	5079	1977	1809	1975	1248	1292	775	3815	4095
HNRNPH2	No	No	No	No	No	Yes	No	No	No	1939	5206	1875	1902	6133	1187	7973	6404	513	15792	286	380	962	2742	141	1249	12742	7407
PITX1	No	No	No	No	No	Yes	No	No	No	1940	3888	2191	2032	1519	8882	1700	1464	2553	2158	2913	2880	2768	4096	12045	6868	669	2147
RHOG	No	No	No	No	No	Yes	No	No	No	1941	16206	1729	1822	5081	17965	4598	4630	688	13325	528	645	4199	2782	4160	2455	3968	3527
ENAH	No	No	No	No	Yes	No	No	No	No	1942	938	2548	2066	2265	4406	2451	2299	1742	583	2607	2063	137	155	588	1695	461	283
MLH3	No	No	No	Yes	Yes	No	No	Yes	No	1943	14463	1607	1886	648	12602	513	587	5084	12893	4878	4979	8034	6190	6949	4778	7846	7115
TTF2	No	No	No	No	No	Yes	No	No	No	1944	3713	1661	1924	1615	2511	1378	1587	2412	4145	2256	2422	2764	3094	2108	3149	3922	3212
BDNF	No	No	No	No	No	Yes	No	No	No	1945	3074	1788	1866	3008	1120	2290	2600	1322	7715	1471	1304	2774	2670	4920	3720	1698	2095
RFC4	No	No	No	No	No	Yes	No	Yes	No	1946	2824	1782	1949	2004	15726	1715	1721	2012	1148	2055	2102	2967	3846	13343	14904	666	879
DDIT4	No	No	No	No	No	Yes	No	No	No	1947	16796	1745	1852	3926	16864	3248	3564	967	15161	917	940	2842	4917	3198	6023	2796	3493
EGLN3	No	No	No	Yes	Yes	No	No	No	No	1948	8379	2039	1946	2289	9889	2371	2283	1739	5861	1773	1681	4375	5008	3428	5575	5187	4005
TRAF5	No	No	No	No	No	Yes	No	No	No	1949	9486	1817	1939	2188	11444	1680	1964	1831	6731	2160	1922	431	624	4367	3631	110	335
CNOT4	No	No	No	No	No	Yes	No	No	No	1950	1696	2185	2043	823	1559	1025	1021	4297	2562	4575	4436	4335	8414	1381	5126	11875	11853
MAPKAPK3	No	No	No	No	No	Yes	No	No	No	1951	11386	1728	1923	1600	8875	1513	1611	2441	10080	2184	2372	2699	3018	7738	7361	1031	1195
MAPK8IP2	No	No	No	No	Yes	No	No	No	No	1952	451	2678	2095	2186	1315	3237	2613	1838	839	2178	1846	5256	5007	16497	16881	1510	1254
AIF1	No	No	No	No	No	Yes	No	No	No	1953	17459	1850	1840	6315	18021	6308	5915	498	16209	392	443	1525	2186	1120	1687	3226	3877
MBNL1	No	No	No	No	Yes	No	No	No	No	1954	151	2724	2106	2077	167	3963	2765	1939	7566	1803	1746	3898	2707	5606	5166	2651	1496
POLR2C	No	No	No	No	Yes	No	No	No	No	1955	557	2567	2039	3067	11767	3039	3055	1306	206	2132	1532	6120	4557	6896	5036	4765	3696
PIK3C2A	No	No	No	No	No	Yes	Yes	No	No	1956	2829	2092	1990	1152	3829	1142	1240	3281	2229	3817	3322	452	629	1444	1423	571	1077
ADORA1	No	No	No	No	No	Yes	No	No	No	1957	15251	1956	1911	3748	14814	3351	3312	1030	13210	1141	1070	5671	5473	14894	16509	1982	1554
OSM	No	No	No	No	No	Yes	No	No	No	1958	15742	1887	1833	2715	14836	2426	2381	1468	14029	1525	1390	1561	1470	11358	9157	246	297
SPG20	No	No	No	No	No	Yes	No	No	No	1959	8564	1978	1961	2054	11086	1876	2062	1970	5813	2221	2056	3078	3698	3125	3388	3194	3939
PIM2	No	No	No	No	Yes	No	No	No	No	1960	1402	2097	1962	2010	440	2676	2174	2022	14511	1667	1836	5077	5238	6875	7138	3414	3316
SNRPD3	No	No	No	No	No	Yes	No	No	No	1961	1588	2287	1971	7077	14762	6809	6639	425	593	595	559	1121	1209	1197	1938	2024	1548
MED17	No	No	Yes	No	Yes	No	No	No	No	1962	5825	2006	1969	1292	5649	1607	1409	3008	4454	2651	2960	1164	1240	9681	11182	183	167
ZMYND11	No	No	Yes	No	Yes	No	No	Yes	No	1963	5999	1896	1973	1421	2113	1526	1553	2774	9089	2513	2641	6221	5807	5617	5180	5971	5738
NOS1	No	No	No	No	No	Yes	No	Yes	No	1964	2029	2139	1993	2273	8600	2112	2201	1777	996	2236	1940	6942	4820	5873	3168	7065	6912
HINT1	No	No	No	Yes	Yes	No	No	No	No	1965	7426	1908	1892	6841	5949	9681	6821	445	6053	226	353	944	382	2224	752	875	1344
GHRHR	No	No	No	No	No	Yes	No	No	No	1966	6273	2385	1951	3168	2485	3782	3202	1274	8373	1463	1236	2024	1235	1772	1434	2971	2191
MTMR2	No	No	No	No	No	Yes	No	No	No	1967	14527	1742	1922	1012	6963	847	949	3644	17798	3697	3606	11208	8312	9602	6038	10959	9711
PTPRM	No	No	No	No	Yes	No	No	No	No	1968	3525	2219	2031	2629	2663	3020	2906	1525	3748	1639	1570	2207	1971	1973	2554	3091	2055
DKK1	No	No	No	Yes	Yes	No	No	No	No	1969	9772	2132	1981	3341	3915	4173	3569	1196	12646	1032	1128	5211	5126	7907	5383	3153	4348
NKAP	No	No	No	No	No	Yes	No	No	No	1970	8952	1787	1963	712	4230	596	710	4811	10209	5122	4802	3628	2683	5761	5385	2245	1415
LGALS3	No	No	No	No	No	Yes	No	No	No	1971	4161	2306	2001	3972	1530	5929	4427	973	7605	772	878	1948	2425	1568	2165	3152	3359
TADA2A	No	No	No	No	No	Yes	No	Yes	No	1972	14872	1482	1883	1205	12277	665	914	3210	13820	3636	3238	2573	738	1183	161	6140	10122
KRIT1	No	No	No	Yes	Yes	No	No	No	No	1973	2366	2041	2002	1589	11138	1325	1477	2500	1052	3209	2649	2618	7336	2192	12271	3507	3645
CACNA1C	No	No	No	No	No	Yes	Yes	No	No	1974	3701	2322	2054	2117	8848	2321	2197	1930	2028	2330	2104	2254	3374	1366	2825	4425	4172
KIF11	No	No	No	No	No	Yes	No	No	No	1975	12210	1861	1972	1163	14363	1274	1148	3294	9085	2881	3314	2848	1367	1284	383	6595	9556
RPS9	No	No	No	No	No	Yes	No	No	No	1976	16082	1886	1880	2270	14622	2243	2054	1798	14822	1658	1749	4982	5178	5420	3965	4068	6228
ADRA1B	No	No	No	No	Yes	No	No	No	No	1977	267	2377	2070	3749	16081	3383	3536	1039	57	1650	1337	5766	4868	15367	16274	1972	1230
PSAP	No	No	No	No	No	Yes	No	No	No	1978	10399	1999	1914	4550	5539	5437	4603	814	11103	590	712	11735	9056	9078	6210	12599	11205
ASPM	No	No	Yes	No	Yes	No	Yes	No	No	1979	2344	2126	2025	1688	3586	1638	1595	2397	1852	2877	2539	4797	5300	3300	4288	6321	5951
NASP	No	No	No	No	No	Yes	No	Yes	No	1980	10087	1807	1926	2107	4037	2156	2164	1948	13079	1607	1796	405	299	501	518	1543	1611
ECSIT	No	No	No	No	No	Yes	No	No	No	1981	11659	1776	1968	1357	9836	1016	1143	2902	9964	3284	3011	2068	2103	2362	4384	2350	1243
KCNMA1	No	No	No	Yes	Yes	No	No	No	No	1982	6844	2060	1999	2246	5127	2236	2284	1820	5836	1950	1868	8053	7924	7321	7115	7522	7357
CHMP1A	No	No	No	Yes	Yes	No	No	Yes	No	1983	16191	1490	1853	1543	17249	981	1214	2604	13690	2655	2516	2816	2474	1498	1966	5626	3908
RNF168	No	No	No	No	No	Yes	No	Yes	No	1984	4333	1692	1909	1029	12017	675	838	3623	2183	4292	3585	4769	5349	2291	2748	8925	10169
PTPN14	No	No	No	No	No	Yes	No	No	No	1985	5153	1766	1957	1745	15504	1232	1470	2334	2475	2740	2445	3984	3133	2431	687	6272	16385
KDM1B	No	No	Yes	No	Yes	No	No	Yes	No	1986	1521	2221	2092	725	4019	789	802	4804	1057	5741	5031	6861	4135	5786	2189	7000	8077
TFEB	No	No	No	No	No	Yes	No	No	No	1987	6219	1639	1979	1448	4199	819	1152	2757	5717	3475	2885	437	2529	58	668	14915	12430
KRT14	No	No	No	No	No	Yes	No	No	No	1988	12053	1961	1921	3514	14122	3566	3226	1135	8928	1036	1180	1297	1030	1834	1412	1617	1815
ELANE	No	No	No	Yes	Yes	No	No	No	No	1989	13950	1855	1870	3089	11708	2849	2713	1331	12574	1233	1287	4130	4540	1218	1602	12205	13648
ATN1	No	No	No	No	No	Yes	No	No	No	1990	5786	1473	1964	3315	2267	5577	3234	1229	8052	284	1268	955	766	472	549	4028	3419
CDKL5	No	No	No	No	No	Yes	No	No	No	1991	13297	2007	1935	1539	9411	1633	1379	2624	12832	2621	2628	13015	14141	15886	15739	9405	10722
MVP	No	No	No	No	No	Yes	No	No	No	1992	5358	2152	2017	3477	4340	4057	3711	1152	4621	1101	1149	1071	3730	5938	7492	305	1672
FGF9	No	No	No	No	No	Yes	No	No	No	1993	9533	2160	1918	2352	3070	2653	2321	1747	14936	1768	1662	9135	7530	9597	6620	7397	7157
MYLK	No	No	No	No	No	Yes	Yes	No	No	1994	4381	1982	1998	4249	8740	4152	4103	911	2508	872	975	991	3368	686	4217	3029	2625
IL23A	No	No	No	No	No	Yes	No	No	No	1995	7531	1874	1913	2199	2090	2038	2003	1894	13654	1822	1887	3797	4179	2988	4249	4608	3839
ACE	No	No	No	No	No	Yes	No	No	No	1996	2574	2052	2038	2425	3505	2097	2241	1693	2095	2087	1815	3118	3615	651	808	13987	17115
CD86	No	No	No	No	No	Yes	No	No	No	1997	13556	1851	1937	2739	14930	2210	2514	1499	10622	1635	1538	822	1474	7481	14935	138	151
[truncated: 17,489 more rows]
