# Supplementary material for: Driver gene classification reveals a substantial overrepresentation of tumor suppressors among very large chromatin-regulating proteins
Source: Sci Rep. 2016 Dec 23;6:38988. doi: 10.1038/srep38988 (PMC5180091; doi:10.1038/srep38988)
Supplement: Supplementary Dataset 8 [file srep38988-s6.xls]

## Sheet: S8_CurationOfTop15_Detailed
Supplementary Table 8. Curation of top 15 CARNAF driver gene predictions not included in training set drivers
	CARNAF driver gene ranks using all gene features					CARNAF annotation agreement with		15-pan cancer data sources used in study (Supplemental Methods)			Manual literature curation3,4
Genes	Ranks excluding high conf drivers	Rank including high conf drivers	CARNAF prediction1	TSG rank	OG rank	Pan-cancer sources	Literature curation4	Summary2	# of sources	Detail	Summary2	Evidence	Detail
SIRT1	5	15	TSG	27	1464	-	-	Not present	0	NA	TSG & OG	Substantial	SIRT1 encodes an NAD-dependent histone deacetylase and is involved in many cellular processes including cell cycle, response to DNA damage, metabolism, apoptosis and autophagy. It is generally thought to link transcriptional regulation directly to intracellular energetics. SIRT1 is thought to both suppress and promote tumors, depending on the context (PMIDs: 23859614, 24020000).
CDK1	6	16	TSG & OG	209	181	-	-	Not present	0	NA	OG	Substantial	CDK1 encodes a serine/threonine kinase that controls cell cycle progression. Specific CDK1 activity is correlated with poor prognosis (PMID: 22108518). Low cytoplasmic levels and higher nuclear levels (the C/N ratio) also correlate with poor prognosis in colon cancer (PMID: 25511643). CDK1 has also been associated with chemotherapy resistance (PMIDs: 21706030, 24444383).
SMAD1	12	26	TSG	34	1410	-	No	Not present	0	NA	OG	Little	SMAD1 is a phosphoprotein that mediates the bone morphogenetic protein signaling, and is thus involved in various process including cell growth, apoptosis, morphogenesis, development and immune responses. SMAD1 can complex with SMAD4 to regulate transcription. Phosphorylated, hyperactive SMAD1 was suggested to promote epithelial–mesenchymal transition in non-small cell lung cancer cell lines (PMI…
TGFBR1	15	34	TSG & OG	355	121	-	-	Not present	0	NA	TSG	Substantial	TFGBR1 is a serine/threonine protein kinase receptor that forms a complex with TGFBR2 and mediates TGF-β signaling. TGFBR1 phosphorylates SMAD3, a gene that is ranked second in this list. TGF-β signaling is disrupted in numerous cancers, with the majority of colon and gastric cancers being caused by an inactivating mutation of TGFBR2 (source: Tocris summary). TGFBR1 has been studied deeply in the…
MED1	3	12	TSG	20	1533	Yes	No	Weak TSG evidence	1	Weak TSG prediction (rank 519) by TUSON.	OG	Substantial	MED1 is a coactivator involved in the regulated transcription by RNA polymerase II. MED1 is also a component of other complexes and regulates p53-dependent apoptosis. The gene is overexpressed in breast cancer (PMIDs 12165450; 16141321; 17079448; 10485914) and plays a role in tamoxifen resistance (PMIDs 22964581, 23936234).
GSK3B	4	13	TSG & OG	151	241	-	Yes	Weak TSG evidence	1	Weak TSG prediction (rank 659) by TUSON.	TSG & OG	Substantial	GSK3B (Glycogen Synthase Kinase 3 Beta) encodes a serine-threonine kinase that is involved in glucose homeostasis, cell division, proliferation, motility and survival. GSK3B has been the focus of several cancer studies that have shown that it can function as a TSG or an OG depending on the context (PMID: 20537194).
PTK2	8	21	OG	743	31	No	Yes	Weak TSG evidence	1	TSG prediction by author implementation of the 2020 classification rule	OG	Substantial	PTK2 encodes a cytoplasmic protein-tyrosine kinase that plays an essential role in regulating multiple processes including cell migration and adhesion, cytoskeleton organization, cell cycle progression, cell proliferation and apoptosis. The gene product of PTK2 is overexpressed and activated in several solid tumors, with inhibitors being shown to decrease tumor growth and metastasis in preclinica…
NBN	10	24	TSG	25	1646	-	Yes	Weak DG evidence	1	Present as a mutation based cancer gene in the Cosmic Gene Census (CGC)	TSG	Substantial	NBN encodes a protein that is an MRN (MRE11, RAD50, NBN) complex member, a complex that plays a role in response to DNA damage and the maintenance of chromosomes. Homozygous inactivation of NBN leads to Nijmegen breakage syndrome, a rare disorder in which 40% of patients develop cancer by age 21 (PMID: 19452044). Heterozygous mutations in NBN also increase cancer susceptability to cancers includi…
MAPK1	1	6	OG	737	15	Yes	Yes	OG	2	Strong OG prediction (rank 18) by TUSON; Expression changes associated with drug efficacy in cell lines.	OG	Little	MAPK1 is a component of the MAP kinase signaling pathways which mediates multiple biological functions such as cell growth, adhesion, survival and differentiation. The MAP pathway is often deregulated in cancer. MAPK1 loss of function mutations have been linked to increased drug sensitivity (http://cancerres.aacrjournals.org/content/73/8_Supplement/4565.short), perhaps suggesting an oncogenic fun…
HDAC2	9	22	TSG	74	671	Yes	No	TSG	2	Predicted TSG by TUSON (rank 165); Marked as frequently deleted gene in small focal deletions in cancer (Zack et al., rank 30).	OG	Substantial	HDAC2 is a histone deacetylase (HDAC), a protein family that regulates expression by modification of lysine residues in histones, typically as part of large complexes. Numerous HDAC inhibitors have been designed for cancer treatment. Focused work in lung cancer further suggests that HDAC has an oncogenic, rather than tumor suppressive function (PMID: 22492270). Specific HDAC2 knockdown across mul…
KAT6A	11	25	TSG	9	3347	-	No	OG & weak TSG evidence	2	Present at high frequency in small focal amplifications (Zack et. al, rank 13). Very low TSG rank in TUSON (rank 857).	OG	Substantial	KAT6A encodes a histone acetyltransferase and was recently implied as a candidate oncogene in breast cancer. Specifically, KAT6A resides in a 55-gene amplicon that is associated with poor prognosis in breast cancer (PMID: 25220592). KAT6A was found overexpressed in SUM-52 breast cancer cells, with knockdown reducing colony formation in soft agar as well as growth in monolayer cultures (PMID: 2522…
FGFR1	13	27	OG	1658	4	Yes	Yes	OG	2	Marked as frequently amplified by Santarius et al. and as an OG in TAG DB	OG	Substantial	FGFR1 encodes a receptor tyrosine kinase that responds to fibroblast growth factors. FGFR1 signaling regulates processes including embryonic development, cell proliferation, differentiation and migration. FGFR1 has been found to be frequently amplified in several cancers including breast, lung, and squamous cell carcinoma, and is associated with poor prognosis (PMID: 22273505). Drugs are being de…
SMAD3	2	8	TSG	48	686	Yes	Yes	TSG	3	Marked as a TSG in TAG DB and TSGene; Expression changes associated with drug efficacy in cell lines	TSG	Substantial	SMAD3 responds to TGF-β signaling, a pathway that regulates cell proliferation, differentiation and death. Knockdown was shown to reduce bone cancer metastasis (PMID: 20010874). Analysis in colorectal cancer suggests TSG function (PMID: 23139211), with loss of function mutations found in 4.3% (32 of 744) of patients. SMAD3 deficiency in mice also promoted tumorigenesis (PMID: 16951153).
MTOR	14	33	TSG	65	887	No	No	DG & OG	4	3 sources predict a mutation based driver gene (MuSiC, Lawrence et al. 2014, OncoDriveFM); Strong OG prediction by TUSON (rank 21)	OG	Substantial	MTOR is a highly studied serine/threonine protein kinase which is a central regulator of cellular metabolism, growth and survival in response numerous signals. MTOR directly or indirectly regulates the phosphorylation of hundreds of proteins, and the MTOR pathway is known to be disrupted in various cancers. Comprehensive analysis of MTOR mutations found that several mutations display heightened s…
TCF7L2	7	18	TSG	23	1582	Yes	Yes	DG & TSG	6	3 sources predict a mutation based driver gene (MuSiC, Lawrence et al. 2014, OncoDriveFM); 3 sources that predict TSG (TUSON, TSGene, author 2020 implementation)	DG & TSG	Little	TCF7L2 encodes a transcription factor that participates in Wnt signaling and modulates MYC expression. Mutations are strong genetic determinants of type 2 diabetes. Mutations have been linked with breast cancer (PMID: 25867435), although not strongly. TCF7L2 gene fusions were found frequently in colorectal cancer (PMID: 24608966). Early studies found no association between specific gene aberratio…
1 Genes ranked high as both TSGs and OGs were not assigned distinct functional predictions.
2 DG = driver gene; DG annotation was used when TSG or OG function was not strongly suggested.
3 Curation focus was to detect if the gene product mediates tumor suppressive, oncogenic, or unclassified cancer processes and also if it contains initiating driver events, such as mutations. Mediating a process is not necessarily an indication that alterations to the gene itself can drive the process.
4 All fifteen curated genes contained some extent of evidence related to cancer.
