# Supplementary material for: Driver gene classification reveals a substantial overrepresentation of tumor suppressors among very large chromatin-regulating proteins
Source: Sci Rep. 2016 Dec 23;6:38988. doi: 10.1038/srep38988 (PMC5180091; doi:10.1038/srep38988)
Supplement: Supplementary Dataset 12 [file srep38988-s7.xls]

## Sheet: S12_A_GOslims_TSG
Supplementary Table 12A. Comparison of TSG protein size versus non-TSG protein size for GO slim categories with at least 8 TSGs
GO slims		TSG size difference (in category - not in)		Fraction of genes in category			Median CDS length (in category)				Median CDS length (not in category)
GO family	GO category	Median len diff	P-val (t-test)	Non-TSGs	TSGs	Enrichment Pval (HG test)	Non-TSGs	TSGs	is TSG bigger	P-val (t-test)	Non-TSGs	TSGs	is TSG bigger	P-val (t-test)
Molecular function	protein binding transcription factor activity	925	0.503581	0.0209286	0.202381	2.18898e-13	461.5	1681	Yes	8.65112e-16	402	756	Yes	1.09982e-24
Cellular component	nuclear chromosome	876.5	0.519697	0.0122188	0.166667	2.14186e-13	433	1611	Yes	0.263595	403	734.5	Yes	3.13568e-33
Biological process	chromosome organization	742.5	0.0472097	0.0301397	0.47619	8.97802e-39	467	1439.5	Yes	0.000837279	402	697	Yes	1.26972e-12
Biological process	cell motility	722	0.164292	0.0399148	0.154762	6.42314e-06	454	1512	Yes	2.52832e-06	401	790	Yes	2.11693e-25
Cellular component	chromosome	581.5	0.608423	0.0176076	0.190476	1.86711e-13	380	1351	Yes	2.13656e-12	404	769.5	Yes	9.20789e-26
Biological process	cell division	448	0.492097	0.0199887	0.107143	8.04532e-06	445	1231	Yes	4.19164e-07	402	783	Yes	1.61107e-28
Molecular function	molecular_function	434	0.775592	0.479604	0.964286	8.09236e-24	452	825	Yes	9.37073e-20	363	391	Yes	5.39955e-05
Cellular component	cell	424	0.237123	0.072185	0.202381	2.77262e-05	502.5	1164	Yes	1.36071e-10	396	740	Yes	1.13227e-23
Molecular function	ion binding	259	0.107893	0.299142	0.571429	6.65365e-08	524	945	Yes	1.14357e-13	349	686	Yes	4.07566e-14
Cellular component	cytoskeleton	216	0.30868	0.0733129	0.130952	0.0196687	501.5	956	Yes	0.072453	396	740	Yes	6.82514e-33
Biological process	cytoskeleton organization	216	0.616453	0.0370324	0.202381	1.8669e-09	547	956	Yes	0.058523	399	740	Yes	5.6801e-41
Cellular component	protein complex	207	0.171694	0.166928	0.559524	7.2301e-17	448.5	934	Yes	7.43672e-22	395	727	Yes	2.65555e-10
Cellular component	plasma membrane	171	0.526859	0.216242	0.238095	0.263325	434	919	Yes	2.64251e-09	396	748	Yes	3.55766e-26
Cellular component	cellular_component	145	0.706128	0.320258	0.178571	0.997255	408	928	Yes	6.5975e-08	402	783	Yes	8.31116e-29
Biological process	anatomical structure development	137.5	0.481088	0.151325	0.761905	1.45398e-36	444	872	Yes	4.42618e-11	396	734.5	Yes	1.86949e-08
Biological process	protein targeting	99	0.693484	0.0224325	0.107143	2.12953e-05	330	882	Yes	5.71687e-05	405	783	Yes	1.27216e-31
Biological process	cell adhesion	92	0.457564	0.0427345	0.154762	1.37081e-05	639.5	882	Yes	0.0364695	397	790	Yes	1.53263e-31
Cellular component	Golgi apparatus	92	0.827767	0.0583996	0.107143	0.0248355	440.5	882	Yes	0.258755	400	790	Yes	1.89399e-47
Cellular component	organelle	85.5	0.500823	0.0519456	0.0952381	0.0306764	475	872	Yes	5.57282e-05	399	786.5	Yes	8.36999e-32
Cellular component	intracellular	85.5	0.515301	0.10032	0.309524	2.8533e-08	479	872	Yes	0.494891	394	786.5	Yes	2.42782e-45
Biological process	nucleocytoplasmic transport	85.5	0.832875	0.0139733	0.142857	2.55861e-10	455	872	Yes	2.05756e-17	402	786.5	Yes	1.84478e-22
Biological process	cellular nitrogen compound metabolic process	57	0.364174	0.217557	0.690476	4.18743e-21	441.5	843.5	Yes	7.40955e-58	390	786.5	Yes	7.46555e-07
Molecular function	DNA binding	42	0.425883	0.128893	0.630952	1.38761e-27	472	825	Yes	7.43601e-12	391.5	783	Yes	6.80583e-12
Biological process	small molecule metabolic process	37.5	0.944406	0.119368	0.142857	0.199121	421	845	Yes	1.51555e-10	400	807.5	Yes	8.51384e-28
Biological process	biosynthetic process	35	0.406938	0.238486	0.75	1.01325e-23	436	825	Yes	2.30743e-30	388	790	Yes	2.84515e-06
Biological process	embryo development	35	0.946711	0.0391002	0.416667	5.42511e-28	441.5	825	Yes	0.00925559	401	790	Yes	4.14998e-26
Biological process	homeostatic process	32	0.971069	0.0526975	0.214286	6.98274e-08	430	836	Yes	1.17028e-06	402	804	Yes	1.88202e-27
Molecular function	signal transducer activity	-6.5	0.605472	0.089354	0.166667	0.00735084	358	801	Yes	1.5047e-09	411	807.5	Yes	3.94853e-29
Biological process	cell cycle	-35	0.27695	0.0536374	0.464286	4.56074e-28	455.5	790	Yes	1.14902e-09	400	825	Yes	3.00923e-25
Biological process	aging	-52.5	0.937797	0.00789523	0.0952381	3.27292e-08	448	755	Yes	1.6942e-05	403	807.5	Yes	3.81647e-31
Biological process	DNA metabolic process	-69	0.720098	0.0384736	0.25	9.10952e-13	379.5	756	Yes	0.0441276	404	825	Yes	7.1838e-35
Molecular function	enzyme regulator activity	-101	0.537202	0.0453036	0.178571	1.16747e-06	494	724	Yes	0.00282253	399	825	Yes	1.59942e-31
Biological process	lipid metabolic process	-101	0.966225	0.0606554	0.130952	0.00482937	441	724	Yes	3.29785e-08	400	825	Yes	2.68605e-29
Cellular component	nucleoplasm	-110	0.438926	0.0576477	0.380952	2.58451e-19	466.5	733.5	Yes	6.55192e-19	399	843.5	Yes	5.08942e-18
Cellular component	nucleus	-146	0.371592	0.238737	0.833333	2.00491e-31	462	773	Yes	1.66175e-19	384	919	Yes	0.000133689
Biological process	anatomical structure formation involved in morphogenesis	-162.5	0.422415	0.0358418	0.309524	1.54279e-18	457.5	714	Yes	0.146479	401	876.5	Yes	6.18951e-37
Biological process	protein complex assembly	-172	0.221436	0.0444263	0.22619	7.33541e-10	419	756	Yes	0.189337	402	928	Yes	2.6823e-41
Biological process	symbiosis, encompassing mutualism through parasitism	-175	0.169999	0.0324582	0.154762	6.0267e-07	360.5	707	Yes	0.000322716	405	882	Yes	8.69933e-34
Biological process	reproduction	-175	0.790339	0.0531362	0.285714	1.22947e-12	442.5	697	Yes	2.74739e-14	400	872	Yes	2.09299e-23
Molecular function	ligase activity	-178.5	0.150128	0.0267561	0.119048	1.6767e-05	499	726.5	Yes	0.122633	400	905	Yes	4.59889e-35
Biological process	cellular component assembly	-182.5	0.437104	0.0299518	0.119048	4.61281e-05	546	661	Yes	0.688935	400	843.5	Yes	2.0185e-44
Biological process	cellular protein modification process	-194	0.755361	0.127828	0.630952	9.23984e-28	474.5	740	Yes	1.12308e-05	392	934	Yes	2.21256e-23
Molecular function	peptidase activity	-223	0.0629334	0.0449903	0.0952381	0.0135094	450.5	672	Yes	0.787064	400	895	Yes	2.97339e-36
Biological process	immune system process	-225.5	0.328717	0.0921737	0.47619	1.50561e-20	388	773	Yes	1.72744e-23	406	998.5	Yes	6.91496e-23
Biological process	catabolic process	-227	0.201159	0.0677361	0.202381	1.19186e-05	472	707	Yes	0.000737661	398	934	Yes	8.95377e-33
Molecular function	transcription factor binding	-244	0.221785	0.0319569	0.321429	6.55212e-21	458.5	638	Yes	9.48179e-10	401	882	Yes	1.31711e-29
Cellular component	endoplasmic reticulum	-253.5	0.408866	0.068112	0.0952381	0.118328	458	618.5	Yes	0.0148577	400	872	Yes	4.04386e-33
Biological process	transport	-313.5	0.337649	0.129143	0.166667	0.120272	460	558.5	Yes	0.0014878	396	872	Yes	2.01876e-32
Biological process	cell morphogenesis	-337.5	0.272977	0.0400401	0.166667	1.2946e-06	559	534.5	No	0.135027	398	872	Yes	3.57717e-34
Molecular function	kinase activity	-357	0.0558713	0.0565198	0.309524	8.32672e-14	498.5	688.5	Yes	0.229713	397	1045.5	Yes	6.87388e-44
Biological process	cell-cell signaling	-373	0.802875	0.0536374	0.107143	0.0146905	427	509	Yes	3.77759e-05	402	882	Yes	5.74312e-31
Molecular function	enzyme binding	-384.5	0.16873	0.0479353	0.380952	1.08773e-21	526	765	Yes	0.111922	398	1149.5	Yes	3.79993e-38
Biological process	response to stress	-411	0.200674	0.142866	0.511905	3.17195e-16	418	724	Yes	2.04793e-06	401	1135	Yes	4.59275e-30
Biological process	growth	-415	0.459069	0.0334607	0.27381	5.30067e-16	430.5	519	Yes	2.25948e-07	402	934	Yes	1.05593e-28
Biological process	biological_process	-423.5	0.35762	0.3514	0.738095	1.25859e-13	435	759.5	Yes	5.12522e-11	380	1183	Yes	6.80641e-27
Biological process	cell differentiation	-442.5	0.427349	0.122815	0.619048	1.58031e-27	466.5	715.5	Yes	1.79634e-05	395	1158	Yes	3.39709e-25
Biological process	signal transduction	-448	0.614935	0.199073	0.678571	3.71639e-22	432	783	Yes	4.33325e-23	395	1231	Yes	2.38048e-14
Cellular component	cytoplasm	-499.5	0.293498	0.244063	0.452381	9.80861e-06	467	683.5	Yes	5.82156e-05	382	1183	Yes	6.35416e-39
Biological process	cell death	-507	0.101062	0.0739395	0.440476	6.00953e-21	418	724	Yes	8.25432e-10	402	1231	Yes	8.28841e-29
Cellular component	nucleolus	-565.5	0.00662858	0.0302651	0.166667	3.90612e-08	430	480	Yes	0.9612	402	1045.5	Yes	1.61331e-39
Biological process	cell proliferation	-578	0.263439	0.0633498	0.452381	2.54067e-24	398	605	Yes	1.44082e-17	404	1183	Yes	5.9359e-25
Cellular component	cytosol	-784	0.0054486	0.118428	0.321429	2.20664e-07	434	576	Yes	0.208727	400	1360	Yes	4.67419e-50
Molecular function	nucleic acid binding transcription factor activity	-820	0.00951049	0.0621593	0.404762	2.33001e-20	425.5	564	Yes	3.64404e-15	401	1384	Yes	2.41595e-34

## Sheet: S12_B_GOslims_OG
Supplementary Table 12B. Comparison of OG protein size versus non-TSG protein size for GO slim categories with at least 8 TSGs
GO slims		TSG size difference (in category - not in)		Fraction of genes in category			Median CDS length (in category)				Median CDS length (not in category)
GO family	GO category	Median len diff	P-val (t-test)	Non-TSGs	TSGs	Enrichment Pval (HG test)	Non-TSGs	TSGs	is TSG bigger	P-val (t-test)	Non-TSGs	TSGs	is TSG bigger	P-val (t-test)
Molecular function	ion binding	419	0.0735975	0.299142	0.54321	1.48045e-06	524	872	Yes	0.303776	349	453	Yes	0.0745228
Biological process	DNA metabolic process	392.5	0.386851	0.0384736	0.209877	1.80266e-09	379.5	912	Yes	0.561987	404	519.5	Yes	0.0150481
Cellular component	cell	389	0.188875	0.072185	0.246914	2.26607e-07	502.5	879	Yes	0.244792	396	490	Yes	0.0432369
Molecular function	signal transducer activity	369.5	0.0205795	0.089354	0.395062	2.16883e-14	358	822.5	Yes	2.10017e-06	411	453	Yes	0.326592
Cellular component	plasma membrane	344	0.129687	0.216242	0.444444	1.34473e-06	434	797	Yes	0.0716046	396	453	Yes	0.125237
Molecular function	kinase activity	334.5	0.139835	0.0565198	0.432099	2.13836e-23	498.5	807	Yes	0.547928	397	472.5	Yes	0.107733
Cellular component	cytoskeleton	332	0.323874	0.0733129	0.111111	0.0724702	501.5	834	Yes	0.830495	396	502	Yes	0.00203196
Biological process	growth	321.5	0.128158	0.0334607	0.209877	2.05968e-10	430.5	807	Yes	0.013425	402	485.5	Yes	0.0572281
Biological process	cell adhesion	317.5	0.463324	0.0427345	0.197531	5.60422e-08	639.5	807.5	Yes	0.773807	397	490	Yes	0.00967843
Cellular component	cellular_component	317	0.29961	0.320258	0.37037	0.139743	408	797	Yes	0.0601629	402	480	Yes	0.0540281
Biological process	cellular protein modification process	307	0.112334	0.127828	0.530864	7.61739e-19	474.5	766	Yes	0.356195	392	459	Yes	0.153558
Cellular component	cytoplasm	302	0.5992	0.244063	0.432099	6.67033e-05	467	787	Yes	0.44664	382	485	Yes	0.00823477
Biological process	anatomical structure formation involved in morphogenesis	293	0.201261	0.0358418	0.197531	4.48865e-09	457.5	784	Yes	0.752256	401	491	Yes	0.0155404
Biological process	immune system process	291.5	0.671038	0.0921737	0.444444	1.70657e-17	388	772.5	Yes	0.000435683	406	481	Yes	0.0840282
Biological process	cellular component assembly	281.5	0.720409	0.0299518	0.0987654	0.000753136	546	807.5	Yes	0.713469	400	526	Yes	0.00101978
Biological process	cytoskeleton organization	281.5	0.884997	0.0370324	0.148148	9.42569e-06	547	807.5	Yes	0.822641	399	526	Yes	0.00137004
Biological process	cell morphogenesis	279	0.521201	0.0400401	0.259259	8.78563e-13	559	781	Yes	0.219483	398	502	Yes	0.027621
Biological process	homeostatic process	279	0.839051	0.0526975	0.234568	6.48358e-09	430	781	Yes	0.832568	402	502	Yes	0.0160857
Biological process	chromosome organization	261.5	0.276337	0.0301397	0.135802	6.27171e-06	467	781	Yes	0.735364	402	519.5	Yes	0.00937525
Biological process	anatomical structure development	252.5	0.457965	0.151325	0.654321	2.35454e-25	444	743	Yes	0.308223	396	490.5	Yes	0.142314
Biological process	cell-cell signaling	240.5	0.678519	0.0536374	0.222222	4.92103e-08	427	753.5	Yes	0.270599	402	513	Yes	0.0111071
Molecular function	molecular_function	237.5	0.180943	0.479604	0.91358	9.46135e-18	452	601.5	Yes	0.0775576	363	364	Yes	0.940616
Biological process	embryo development	234.5	0.63091	0.0391002	0.283951	5.9915e-15	441.5	743	Yes	0.774216	401	508.5	Yes	0.0132337
Biological process	vesicle-mediated transport	223.5	0.837998	0.0493765	0.135802	0.000640399	477.5	781	Yes	0.976105	400	557.5	Yes	0.00189954
Biological process	signal transduction	213	0.255043	0.199073	0.765432	9.43546e-29	432	627	Yes	0.0108081	395	414	Yes	0.52783
Biological process	biosynthetic process	200	0.216154	0.238486	0.679012	1.1515e-17	436	619	Yes	0.00439274	388	419	Yes	0.437746
Molecular function	DNA binding	191	0.44762	0.128893	0.419753	1.85962e-11	472	681	Yes	0.202793	391.5	490	Yes	0.0530627
Biological process	cellular nitrogen compound metabolic process	181	0.23	0.217557	0.62963	3.43458e-16	441.5	619	Yes	1.42092e-05	390	438	Yes	0.393833
Biological process	cell differentiation	180	0.359945	0.122815	0.617284	1.71807e-26	466.5	670	Yes	0.465913	395	490	Yes	0.13257
Biological process	cell motility	163	0.845808	0.0399148	0.296296	9.06434e-16	454	689	Yes	0.781413	401	526	Yes	0.0200399
Biological process	locomotion	154.5	0.970805	0.0227458	0.17284	5.56254e-10	417	680.5	Yes	0.919693	403	526	Yes	0.00341325
Biological process	cell death	133.5	0.959809	0.0739395	0.530864	3.16901e-28	418	606	Yes	0.02852	402	472.5	Yes	0.0674453
Biological process	biological_process	113	0.741153	0.3514	0.790123	1.35533e-16	435	593	Yes	0.176966	380	480	Yes	0.09906
Biological process	lipid metabolic process	88.5	0.797652	0.0606554	0.185185	2.71023e-05	441	597	Yes	0.089407	400	508.5	Yes	0.0186405
Cellular component	chromosome	71.5	0.832612	0.0176076	0.0987654	1.48126e-05	380	597.5	Yes	0.193541	404	526	Yes	0.0114751
Biological process	protein targeting	45	0.809422	0.0224325	0.0987654	9.32359e-05	330	634	Yes	0.129997	405	589	Yes	0.0122887
Biological process	reproduction	39.5	0.433651	0.0531362	0.283951	3.78707e-12	442.5	597	Yes	0.377018	400	557.5	Yes	0.0088691
Cellular component	nucleus	39	0.853416	0.238737	0.62963	1.9228e-14	462	589	Yes	0.142147	384	550	Yes	0.0707537
Biological process	small molecule metabolic process	33.5	0.903082	0.119368	0.148148	0.165228	421	622.5	Yes	0.134014	400	589	Yes	0.0147522
Cellular component	Golgi apparatus	1	0.407854	0.0583996	0.0987654	0.0469873	440.5	590	Yes	0.867535	400	589	Yes	0.000315626
Biological process	cell proliferation	-67	0.58836	0.0633498	0.530864	6.04944e-31	398	526	Yes	0.00185468	404	593	Yes	0.0164572
Molecular function	nucleic acid binding transcription factor activity	-67	0.806515	0.0621593	0.308642	2.04931e-12	425.5	526	Yes	0.00189357	401	593	Yes	0.0516559
Molecular function	transcription factor binding	-80	0.590079	0.0319569	0.185185	6.50542e-09	458.5	513	Yes	0.0529412	401	593	Yes	0.0227328
Molecular function	enzyme binding	-84.5	0.981082	0.0479353	0.283951	4.4531e-13	526	513	No	0.994036	398	597.5	Yes	0.00592851
Biological process	protein complex assembly	-97.5	0.387188	0.0444263	0.148148	6.10792e-05	419	508.5	Yes	0.999302	402	606	Yes	0.00137732
Biological process	neurological system process	-102	0.354408	0.0847171	0.185185	0.00117563	350	491	Yes	0.560089	409	593	Yes	0.00620049
Biological process	nucleocytoplasmic transport	-106.5	0.574317	0.0139733	0.135802	2.04005e-09	455	491	Yes	0.5788	402	597.5	Yes	0.00717179
Biological process	transport	-116.5	0.644001	0.129143	0.185185	0.0538843	460	481	Yes	0.601554	396	597.5	Yes	0.00695077
Biological process	response to stress	-117	0.252465	0.142866	0.592593	1.60935e-21	418	502	Yes	0.313003	401	619	Yes	0.00751059
Biological process	membrane organization	-120.5	0.432893	0.0440504	0.160494	1.24566e-05	417	481	Yes	0.902975	402.5	601.5	Yes	0.00534184
Biological process	catabolic process	-146	0.242043	0.0677361	0.135802	0.00842556	472	481	Yes	0.892554	398	627	Yes	0.00391256
Biological process	cell division	-191.5	0.305071	0.0199887	0.111111	5.78734e-06	445	410	No	0.843423	402	601.5	Yes	0.00445819
Molecular function	enzyme regulator activity	-217	0.206529	0.0453036	0.135802	0.000299077	494	410	No	0.59105	399	627	Yes	0.00287413
Cellular component	mitochondrion	-231.5	0.0566058	0.0785764	0.123457	0.0524065	342	403.5	Yes	0.767941	410	635	Yes	0.00425524
Biological process	aging	-244	0.12506	0.00789523	0.0987654	2.37263e-08	448	362	No	0.868291	403	606	Yes	0.00327828
Molecular function	GTPase activity	-260	0.0513244	0.0325835	0.148148	2.41823e-06	553	359	No	0.240962	399	619	Yes	0.0015472
Cellular component	cytosol	-263.5	0.08495	0.118428	0.382716	2.42563e-10	434	481	Yes	0.943777	400	744.5	Yes	0.000552061
Biological process	cell cycle	-293.5	0.0292273	0.0536374	0.320988	8.82611e-15	455.5	472.5	Yes	0.609293	400	766	Yes	0.00132022
Cellular component	protein complex	-293.5	0.0876084	0.166928	0.518519	9.58149e-14	448.5	472.5	Yes	0.753187	395	766	Yes	0.00294349
Cellular component	nucleoplasm	-300.5	0.157943	0.0576477	0.308642	3.81103e-13	466.5	453	No	0.814279	399	753.5	Yes	0.00413559
Cellular component	intracellular	-358.5	0.0344849	0.10032	0.259259	1.15343e-05	479	386	No	0.68689	394	744.5	Yes	0.00167683

## Sheet: S12_C_ExpressionBinary_TSG
Supplementary Table 12C. Comparison of TSG protein size versus non-TSG protein size for tissues with at least 8 TSGs marked as expressed in tissue. Data source: GNF/Atlas (BioGPS)
Tissue expression (binary)		TSG size difference (in category - not in)		Fraction of genes in category			Median CDS length (in category)				Median CDS length (not in category)
Source	Tissue	Median len diff	P-val (t-test)	Non-TSGs	TSGs	Enrichment Pval (HG test)	Non-TSGs	TSGs	is TSG bigger	P-val (t-test)	Non-TSGs	TSGs	is TSG bigger	P-val (t-test)
GNF/Atlas	parietal lobe	785	0.390762	0.101635	0.178571	0.0101361	486.5	1541	Yes	3.0708e-10	395	756	Yes	1.4506e-25
GNF/Atlas	atrioventricular node	724.5	0.183421	0.248449	0.357143	0.00955886	500	1459	Yes	2.27998e-09	373	734.5	Yes	1.06959e-25
GNF/Atlas	pons	681	0.369116	0.134971	0.285714	8.56436e-05	494	1450.5	Yes	3.24032e-05	389	769.5	Yes	1.06456e-29
GNF/Atlas	cerebellum	657	0.92716	0.0617833	0.107143	0.0346348	510.5	1447	Yes	0.00128365	397	790	Yes	2.22857e-31
GNF/Atlas	globus pallidus	653	0.244611	0.146375	0.261905	0.00183539	495.5	1422.5	Yes	1.12303e-05	389	769.5	Yes	7.1478e-30
GNF/Atlas	dorsal root ganglion	577.5	0.327318	0.168933	0.333333	7.40886e-05	503	1305.5	Yes	5.73768e-12	384	728	Yes	5.84102e-21
GNF/Atlas	subthalamic nucleus	408	0.134944	0.100758	0.202381	0.00162286	496	1164	Yes	2.65752e-10	395	756	Yes	2.10142e-23
GNF/Atlas	cingulate cortex	381	0.726114	0.0837772	0.130952	0.0476351	479	1164	Yes	1.19774e-05	396	783	Yes	1.76324e-29
GNF/Atlas	testis	371.5	0.910673	0.116549	0.214286	0.0033541	460.5	1158	Yes	0.00140167	396	786.5	Yes	1.87132e-34
GNF/Atlas	testis - interstitial	371.5	0.934317	0.0872862	0.166667	0.00596207	475	1158	Yes	2.13922e-08	396	786.5	Yes	4.55486e-28
GNF/Atlas	trigeminal ganglion	197	0.766726	0.293878	0.52381	3.28234e-06	495	945	Yes	4.15764e-10	367	748	Yes	1.9259e-23
GNF/Atlas	prefrontal cortex	155.5	0.886821	0.068112	0.166667	0.000537726	520	942	Yes	7.36848e-05	395	786.5	Yes	2.41697e-29
GNF/Atlas	amygdala	138	0.882214	0.0720597	0.107143	0.0803455	441	928	Yes	0.000407931	400	790	Yes	2.7872e-31
GNF/Atlas	ciliary ganglion	122.5	0.610844	0.234163	0.404762	0.000165778	500	909	Yes	1.71073e-12	375	786.5	Yes	5.6868e-21
GNF/Atlas	cerebellum peduncles	72	0.574201	0.03415	0.107143	0.000618213	467	862	Yes	0.067235	401	790	Yes	2.25254e-33
GNF/Atlas	occipital lobe	32.5	0.895136	0.0625979	0.0952381	0.0800806	459	840	Yes	0.00379469	399	807.5	Yes	3.77131e-32
GNF/Atlas	superior cervical ganglion	22	0.993922	0.396829	0.642857	1.68655e-06	483	826	Yes	6.37057e-13	351	804	Yes	5.4185e-21
GNF/Atlas	testis - seminiferous tubule	-101	0.604271	0.0776991	0.190476	0.000233472	471	742.5	Yes	2.28094e-06	398	843.5	Yes	9.41873e-30
GNF/Atlas	skeletal muscle	-103.5	0.573681	0.219688	0.47619	6.01961e-08	494	740	Yes	5.23248e-06	377	843.5	Yes	1.7404e-31
GNF/Atlas	medulla oblongata	-138	0.574207	0.0676108	0.154762	0.00151093	482	724	Yes	0.0050231	398	862	Yes	2.41013e-32

## Sheet: S12_D_ExpressionBinary_OG
Supplementary Table 12D. Comparison of OG protein size versus non-TSG protein size for tissues with at least 8 TSGs marked as expressed in tissue. Data source: GNF/Atlas (BioGPS)
Tissue expression (binary)		TSG size difference (in category - not in)		Fraction of genes in category			Median CDS length (in category)				Median CDS length (not in category)
Source	Tissue	Median len diff	P-val (t-test)	Non-TSGs	TSGs	Enrichment Pval (HG test)	Non-TSGs	TSGs	is TSG bigger	P-val (t-test)	Non-TSGs	TSGs	is TSG bigger	P-val (t-test)
GNF/Atlas	placenta	503.5	0.030323	0.0342753	0.148148	4.15885e-06	439	1016.5	Yes	0.00330559	402	513	Yes	0.0578209
GNF/Atlas	thalamus	305	0.821805	0.0406667	0.111111	0.00171193	432	807	Yes	0.451669	402	502	Yes	0.0107204
GNF/Atlas	cerebellum peduncles	284	0.367866	0.03415	0.123457	0.000104105	467	797	Yes	0.518285	401	513	Yes	0.0158756
GNF/Atlas	pons	252	0.700109	0.134971	0.197531	0.04134	494	765	Yes	0.750027	389	513	Yes	0.00215003
GNF/Atlas	globus pallidus	244.5	0.67874	0.146375	0.185185	0.12822	495.5	764	Yes	0.742973	389	519.5	Yes	0.00168366
GNF/Atlas	testis - seminiferous tubule	188.5	0.848958	0.0776991	0.111111	0.0974416	471	746	Yes	0.387956	398	557.5	Yes	0.0102376
GNF/Atlas	temporal lobe	172	0.679335	0.0492512	0.123457	0.00212569	444	698	Yes	0.462035	401	526	Yes	0.0117551
GNF/Atlas	testis - interstitial	145.5	0.889491	0.0872862	0.0987654	0.274581	475	671.5	Yes	0.443128	396	526	Yes	0.00905465
GNF/Atlas	superior cervical ganglion	95.5	0.632736	0.396829	0.530864	0.00546616	483	597	Yes	0.591931	351	501.5	Yes	0.000771715
GNF/Atlas	parietal lobe	77.5	0.945995	0.101635	0.160494	0.0335617	486.5	597	Yes	0.657802	395	519.5	Yes	0.00761011
GNF/Atlas	medulla oblongata	67	0.543329	0.0676108	0.123457	0.0206085	482	593	Yes	0.924132	398	526	Yes	0.0042377
GNF/Atlas	subthalamic nucleus	67	0.60235	0.100758	0.123457	0.19055	496	593	Yes	0.882146	395	526	Yes	0.00304658
GNF/Atlas	dorsal root ganglion	29.5	0.976666	0.168933	0.17284	0.392559	503	618.5	Yes	0.799597	384	589	Yes	0.00352123
GNF/Atlas	cerebellum	-77.5	0.809522	0.0617833	0.123457	0.0112262	510.5	519.5	Yes	0.940209	397	597	Yes	0.00576439
GNF/Atlas	atrioventricular node	-102	0.591774	0.248449	0.283951	0.191666	500	491	No	0.980393	373	593	Yes	0.000216726
GNF/Atlas	thyroid	-112	0.523243	0.0216179	0.135802	2.12186e-07	403	481	Yes	0.934428	403	593	Yes	0.00171562
GNF/Atlas	ciliary ganglion	-120	0.442734	0.234163	0.271605	0.176493	500	486	No	0.920698	375	606	Yes	0.00141191
GNF/Atlas	skeletal muscle	-121.5	0.680572	0.219688	0.308642	0.022933	494	491	No	0.872906	377	612.5	Yes	0.000717039
GNF/Atlas	trigeminal ganglion	-131.5	0.350076	0.293878	0.382716	0.0330161	495	481	No	0.966402	367	612.5	Yes	0.000213435
GNF/Atlas	prefrontal cortex	-177	0.326612	0.068112	0.17284	0.000359329	520	429	No	0.568126	395	606	Yes	0.00292081
GNF/Atlas	testis	-179	0.642427	0.116549	0.135802	0.231468	460.5	414	No	0.833102	396	593	Yes	0.00193258
GNF/Atlas	cingulate cortex	-184.5	0.25586	0.0837772	0.148148	0.0171862	479	421.5	No	0.677126	396	606	Yes	0.00269713
GNF/Atlas	occipital lobe	-219.5	0.128882	0.0625979	0.135802	0.00459175	459	393	No	0.573936	399	612.5	Yes	0.00221779
GNF/Atlas	amygdala	-234	0.0541249	0.0720597	0.160494	0.00191326	441	393	No	0.503263	400	627	Yes	0.00169842
GNF/Atlas	whole brain	-280.5	0.140995	0.0531362	0.0987654	0.0282964	377.5	316.5	No	0.928246	405	597	Yes	0.00384635
