# Supplementary material for: Driver gene classification reveals a substantial overrepresentation of tumor suppressors among very large chromatin-regulating proteins
Source: Sci Rep. 2016 Dec 23;6:38988. doi: 10.1038/srep38988 (PMC5180091; doi:10.1038/srep38988)
Supplement: Supplementary Dataset 13 [file srep38988-s8.xls]

## Sheet: S13_GO_chromosome_TSG
Supplementary Table 13. Comparison of TSG protein size versus non-TSG protein size for lower level chromosome organization GO categories
GO categories		TSG size difference (in category - not in)		Fraction of genes in category			Median CDS length (in category)				Median CDS length (not in category)
GO family	GO category	Median len diff	P-val (t-test)	Non-TSGs	TSGs	Enrichment Pval (HG test)	Non-TSGs	TSGs	is TSG bigger	P-val (t-test)	Non-TSGs	TSGs	is TSG bigger	P-val (t-test)
Biological process	chromosome organization	742.5	0.0433237	0.0301397	0.47619	8.97802e-39	467	1439.5	Yes	8.39007e-08	402	697	Yes	5.82277e-05
Biological process	Chromatin modification	518	0.788	0.01	0.191	2.16e-17	594	1305	Yes	0.000223	425	787	Yes	1.15e-21
Cellular component	chromosome	668	0.638	0.0071	0.095	1.3569e-08	642	1416	Yes	0.00664	426	748	Yes	7.43e-24
Biological process	Histone modification	999	0.25	0.008	0.107	2.5e-09	668	1755	Yes	0.000407	425	756	Yes	8.03e-22
Biological process	DNA repair	577	0.473	0.017	0.155	2.81e-10	517	1360	Yes	2.58e-05	426	783	Yes	2.24e-21
Biological process	chromatin remodelling	138	0.893	0.005	0.131	6.03e-14	595	928	Yes	0.0135	426	790	Yes	1.95e-24
Biological process	Chromosome segregation	138	0.673	0.005	0.06	4.25e-06	564	928	Yes	0.115	426	790	Yes	1.11e-26
Biological process	Histone methylation	1507	0.0109	0.002	0.048	2.35e-06	701	2294	Yes	0.00122	426	787	Yes	7.18e-22
Biological process	Histone acetylation	1659	0.0297	0.005	0.048	5.53e-05	560	2428	Yes	5.39e-05	426	770	Yes	1.86e-22
